# Supplementary material for: The VIL gene CRAWLING ELEPHANT controls maturation and differentiation in tomato via polycomb silencing
Source: PLoS Genet. 2022 Mar 7;18(3):e1009633. doi: 10.1371/journal.pgen.1009633 (PMC8939788; doi:10.1371/journal.pgen.1009633)
Supplement: S2 Table — Two biological replicates of ChIP-seq for H3K27me3 were performed on shoot apices of WT and crel1-2 plants. The table indicates for each biological replicate the number of total sequencing reads obtained, the number and percentage mapping to the tomato genome, and the total number of reads remaining after filtering for mapping quality. Reads with a MAPQ score of 2 or greater were used for further analysis. (XLSX) [file pgen.1009633.s007.xlsx]

## Sheet: S2A_ChIP-Seq Info
S2.A table- Read count information for ChIP-Seq data processing, these include the total raw read count, read count after mapping using Bowtie2, after filtering for reads with mapping score >2 and removing PCR duplicates, and after scaling to the lowest read count #. The toal peak # is the number of peaks called in each replicate using the HOMER findpeaks function
Replicate_name	Experiment	Total_read_count	After_mapping	After_q2&rmdup_filtering	After_scaling	Total Peak #
crel_h3k27me3_2	ChIP_Seq	55715108	2.10492e+07	18955276	10305375	7693
crel_h3k27me3_1	ChIP_Seq	39385211	1.25284e+07	11152289	10305609	8152
WT_h3k27me3_2	ChIP_Seq	42715231	1.1358e+07	10304840	10304840	14987
WT_h3k27me3_1	ChIP_Seq	5892974	1.76671e+06	12584778	10305375	14588
crel_IN_2	ChIP_Seq	48204873	1.59896e+07	12847114	10094973
crel_IN_1	ChIP_Seq	52750593	1.66112e+07	12586975	10519160
WT_IN_2	ChIP_Seq	62785648	1.99031e+07	12426911	12758450
WT_IN_1	ChIP_Seq	47871402	1.58023e+07	15383555	8323508

## Sheet: S2B_RNA-Seq info
S2.B table- Read count information for the three crel alleles (m3504, m3852, m4695) and WT (m82). These include numbers after trimming with Trimmomatic-ILLUMINACLIP, mapping with STAR, and using "featureCounts" from the Subread package to annotate transcripts to genes
Replicate_name	Genotype	Experiment	Total_read_count	After_trimming	After_mapping	Featurecounts_reads_assigned_to_genes
m3504_1	crel-2	RNA-Seq	30798383	22009642	17838719	17322044
m3504_2	crel-2	RNA-Seq	23404574	15175338	12002134	21853994
m3852_1	crel-5	RNA-Seq	16730269	10294588	7881241	29174960
m3852_2	crel-5	RNA-Seq	42043680	30736671	25369401	23066285
m3852_3	crel-5	RNA-Seq	20467425	13207195	10269189	13126317
m4695_1	crel-4	RNA-Seq	34121879	26121060	21245623	10631129
m4695_2	crel-4	RNA-Seq	39106000	31624083	25755282	19963050
M82_1	WT	RNA-Seq	42043680	15802981	12750390	13530949
M82_2	WT	RNA-Seq	39342440	30879185	25463159	8702131
M82_3	WT	RNA-Seq	31807759	26695461	22082389	29828717
