# Supplementary material for: The VIL gene CRAWLING ELEPHANT controls maturation and differentiation in tomato via polycomb silencing
Source: PLoS Genet. 2022 Mar 7;18(3):e1009633. doi: 10.1371/journal.pgen.1009633 (PMC8939788; doi:10.1371/journal.pgen.1009633)
Supplement: S3 Table — (XLSX) [file pgen.1009633.s008.xlsx]

## Sheet: S3A_crel-lost_genes
S3A table; the genes associated with crel-lost sites and the peak coordinates for these peaks in WT tissue. Note that not all crel-lost sites could be mapped to a TSS, and these unique sites are not reported here. Only the crel-lost sites that were mapped to genes are described.
Chromosome	Peak_Start	Peak_End	Details	Nearest_Gene	Gene_Type
1	87212815	87219209	protein_coding-exon (Solyc01g096260.3.1, exon 4 of 5)	Solyc01g096260.3	protein_coding
1	74141677	74148479	Intergenic	Solyc01g066440.3	protein_coding
1	90787158	90788554	protein_coding-exon (Solyc01g101050.3.1, exon 2 of 2)	Solyc01g101050.3	protein_coding
1	87245722	87254080	Intergenic	Solyc01g096290.3	protein_coding
1	86455726	86457171	Intergenic	Solyc01g095240.3	protein_coding
1	77478777	77482796	protein_coding-intron (Solyc01g068410.3.1, intron 2 of 4)	Solyc01g068410.3	protein_coding
1	1049694	1052662	protein_coding-intron (Solyc01g006440.2.1, intron 1 of 6)	Solyc01g006440.2	protein_coding
1	84579765	84583212	Intergenic	Solyc01g091000.3	protein_coding
1	97901452	97906416	Intergenic	Solyc01g111830.3	protein_coding
1	74658108	74660127	protein_coding-TTS (Solyc01g066650.1.1)	Solyc01g066650.1	protein_coding
1	96117032	96123356	protein_coding-exon (Solyc01g109150.3.1, exon 2 of 3)	Solyc01g109160.3	protein_coding
1	93641159	93646628	protein_coding-intron (Solyc01g105650.3.1, intron 5 of 9)	Solyc01g105660.3	protein_coding
1	78724705	78729480	Intergenic	Solyc01g079740.3	protein_coding
1	94730104	94736836	Intergenic	Solyc01g107200.3	protein_coding
1	93999447	94002239	Intergenic	Solyc01g106160.2	protein_coding
1	94862901	94868788	Intergenic	Solyc01g107395.1	protein_coding
1	85216841	85218258	protein_coding-promoter-TSS (Solyc01g091760.2.1)	Solyc01g091760.2	protein_coding
1	54881644	54884467	Intergenic	Solyc01g056580.3	protein_coding
1	85156264	85159918	Intergenic	Solyc01g091690.3	protein_coding
1	86720386	86721019	Intergenic	Solyc01g095630.3	protein_coding
1	86178284	86181040	protein_coding-TTS (Solyc01g094900.1.1)	Solyc01g094900.1	protein_coding
1	86861205	86862947	protein_coding-intron (Solyc01g095810.3.1, intron 8 of 11)	Solyc01g095800.3	protein_coding
1	91505500	91508579	Intergenic	Solyc01g102980.3	protein_coding
1	93580922	93582050	Intergenic	Solyc01g105550.1	protein_coding
1	95933028	95934562	protein_coding-exon (Solyc01g108870.3.1, exon 2 of 2)	Solyc01g108870.3	protein_coding
1	85768106	85771525	protein_coding-exon (Solyc01g094380.2.1, exon 2 of 6)	Solyc01g094380.2	protein_coding
1	19840647	19842781	Intergenic	Solyc01g016455.1	protein_coding
1	89258841	89261171	protein_coding-intron (Solyc01g099030.3.1, intron 12 of 22)	Solyc01g099030.3	protein_coding
1	12048366	12050319	Intergenic	Solyc01g014350.1	protein_coding
1	93949541	93953487	Intergenic	Solyc01g106070.2	protein_coding
1	90092536	90099166	protein_coding-exon (Solyc01g100120.3.1, exon 1 of 18)	Solyc01g100120.3	protein_coding
1	84472092	84482301	Intergenic	Solyc01g090890.3	protein_coding
1	86328090	86343002	Intergenic	Solyc01g095080.3	protein_coding
1	80307752	80313629	protein_coding-TTS (Solyc01g081130.3.1)	Solyc01g081130.3	protein_coding
1	83641434	83652613	protein_coding-exon (Solyc01g090135.1.1, exon 1 of 2)	Solyc01g090135.1	protein_coding
1	95191332	95192491	protein_coding-exon (Solyc01g107910.3.1, exon 2 of 5)	Solyc01g107910.3	protein_coding
1	97742361	97745262	Intergenic	Solyc01g111610.3	protein_coding
1	96268985	96271215	Intergenic	Solyc01g109380.3	protein_coding
1	81970700	81974576	protein_coding-intron (Solyc01g087170.3.1, intron 2 of 2)	Solyc01g087160.2	protein_coding
1	3812729	3818736	protein_coding-promoter-TSS (Solyc01g009635.1.1)	Solyc01g009635.1	protein_coding
1	97689040	97692459	protein_coding-exon (Solyc01g111530.3.1, exon 29 of 32)	Solyc01g111550.3	protein_coding
1	3773169	3774131	Intergenic	Solyc01g009600.3	protein_coding
1	96502477	96505090	Intergenic	Solyc01g109700.3	protein_coding
1	88147810	88160196	protein_coding-TTS (Solyc01g097425.1.1)	Solyc01g097420.2	protein_coding
1	75550832	75552647	Intergenic	Solyc01g067295.1	protein_coding
1	89890880	89893300	Intergenic	Solyc01g099880.3	protein_coding
1	79931523	79932962	protein_coding-exon (Solyc01g080800.3.1, exon 2 of 2)	Solyc01g080800.3	protein_coding
1	4820126	4824553	Intergenic	Solyc01g010140.1	protein_coding
1	65697892	65701646	Intergenic	Solyc01g058230.1	protein_coding
1	88735262	88738170	Intergenic	Solyc01g098290.1	protein_coding
1	84178675	84187142	nontranslating_CDS-promoter-TSS (Solyc01g090660.3.1)	Solyc01g090660.3	nontranslating_CDS
1	85677206	85689601	protein_coding-exon (Solyc01g094237.1.1, exon 12 of 20)	Solyc01g094280.3	protein_coding
1	93017782	93019030	protein_coding-promoter-TSS (Solyc01g104725.1.1)	Solyc01g104725.1	protein_coding
1	88228550	88230436	protein_coding-promoter-TSS (Solyc01g097550.3.1)	Solyc01g097550.3	protein_coding
1	76694247	76695209	Intergenic	Solyc01g067890.3	protein_coding
1	92468226	92483456	Intergenic	Solyc01g104110.3	protein_coding
1	80242568	80244097	protein_coding-intron (Solyc01g081050.3.1, intron 18 of 19)	Solyc01g081070.3	protein_coding
1	95193661	95195352	Intergenic	Solyc01g107910.3	protein_coding
1	84644463	84652221	Intergenic	Solyc01g091050.3	protein_coding
1	5401379	5403132	Intergenic	Solyc01g010500.2	protein_coding
1	76455304	76457194	Intergenic	Solyc01g067710.3	protein_coding
1	90951982	90962103	Intergenic	Solyc01g101260.2	protein_coding
1	55521057	55522279	protein_coding-promoter-TSS (Solyc01g056660.2.1)	Solyc01g056660.2	protein_coding
1	86587912	86590535	Intergenic	Solyc01g095470.3	protein_coding
1	81116691	81119171	Intergenic	Solyc01g073900.3	protein_coding
1	96481337	96486173	protein_coding-intron (Solyc01g109655.1.1, intron 2 of 2)	Solyc01g109680.3	protein_coding
1	91185552	91189127	protein_coding-exon (Solyc01g102520.3.1, exon 1 of 14)	Solyc01g102520.3	protein_coding
1	94471743	94476023	Intergenic	Solyc01g106830.3	protein_coding
1	85092556	85093997	Intergenic	Solyc01g091630.3	protein_coding
1	91095010	91095510	protein_coding-exon (Solyc01g102380.3.1, exon 4 of 6)	Solyc01g102380.3	protein_coding
1	63232733	63233491	Intergenic	Solyc01g057660.1	protein_coding
1	95831956	95837621	Intergenic	Solyc01g108700.3	protein_coding
1	92557552	92560687	protein_coding-promoter-TSS (Solyc01g104210.2.1)	Solyc01g104210.2	protein_coding
1	3742014	3743033	Intergenic	Solyc01g009550.1	protein_coding
1	84612426	84621791	Intergenic	Solyc01g091030.3	protein_coding
1	81075974	81080456	Intergenic	Solyc01g073860.3	protein_coding
1	92949003	92953153	protein_coding-promoter-TSS (Solyc01g104610.1.1)	Solyc01g104610.1	protein_coding
1	3744880	3752105	protein_coding-promoter-TSS (Solyc01g009560.1.1)	Solyc01g009560.1	protein_coding
1	87691966	87695649	protein_coding-intron (Solyc01g096820.3.1, intron 1 of 7)	Solyc01g096820.3	protein_coding
1	80957319	80958797	Intergenic	Solyc01g073700.3	protein_coding
1	3113136	3115819	Intergenic	Solyc01g009160.2	protein_coding
1	89881078	89882234	protein_coding-intron (Solyc01g099870.2.1, intron 5 of 5)	Solyc01g099865.1	protein_coding
1	84636594	84640587	protein_coding-intron (Solyc01g091040.3.1, intron 2 of 3)	Solyc01g091040.3	protein_coding
1	27079435	27081419	Intergenic	Solyc01g018046.1	protein_coding
1	98024453	98028487	Intergenic	Solyc01g111970.3	protein_coding
1	79682756	79683827	protein_coding-TTS (Solyc01g080590.3.1)	Solyc01g080580.3	protein_coding
1	3762136	3766874	protein_coding-TTS (Solyc01g009590.3.1)	Solyc01g009590.3	protein_coding
1	79902835	79904488	Intergenic	Solyc01g080787.1	protein_coding
1	61058753	61059625	Intergenic	Solyc01g057490.3	nontranslating_CDS
1	96498926	96501369	Intergenic	Solyc01g109690.1	protein_coding
1	91015882	91017915	protein_coding-exon (Solyc01g102320.1.1, exon 1 of 1)	Solyc01g102320.1	protein_coding
1	1068027	1069445	Intergenic	Solyc01g006460.2	protein_coding
1	79889985	79894741	Intergenic	Solyc01g080783.1	protein_coding
1	180780	182933	protein_coding-exon (Solyc01g005230.3.1, exon 2 of 3)	Solyc01g005230.3	protein_coding
1	93457123	93464495	protein_coding-intron (Solyc01g105370.3.1, intron 5 of 9)	Solyc01g105370.3	protein_coding
1	70911579	70915341	Intergenic	Solyc01g060425.1	protein_coding
1	75620702	75622975	protein_coding-intron (Solyc01g067340.2.1, intron 1 of 3)	Solyc01g067340.2	protein_coding
1	84089872	84095908	Intergenic	Solyc01g090560.3	protein_coding
1	90980671	90986305	Intergenic	Solyc01g102290.3	protein_coding
1	86585271	86586710	Intergenic	Solyc01g095470.3	protein_coding
1	4959317	4968741	protein_coding-promoter-TSS (Solyc01g010240.3.1)	Solyc01g010240.3	protein_coding
1	150568	156698	protein_coding-intron (Solyc01g005200.2.1, intron 1 of 2)	Solyc01g005200.2	protein_coding
1	78540462	78541767	Intergenic	Solyc01g079580.3	protein_coding
1	91331662	91332746	protein_coding-exon (Solyc01g102720.3.1, exon 2 of 5)	Solyc01g102720.3	protein_coding
1	96519080	96525771	protein_coding-promoter-TSS (Solyc01g109720.3.1)	Solyc01g109720.3	protein_coding
1	3485621	3487291	Intergenic	Solyc01g009370.2	protein_coding
1	888575	891629	protein_coding-intron (Solyc01g006300.3.1, intron 2 of 3)	Solyc01g006300.3	protein_coding
1	80163049	80167607	protein_coding-intron (Solyc01g080990.3.1, intron 4 of 6)	Solyc01g080990.3	protein_coding
1	95056126	95059791	protein_coding-TTS (Solyc01g107710.2.1)	Solyc01g107710.2	protein_coding
1	2208845	2209995	protein_coding-exon (Solyc01g008130.3.1, exon 1 of 6)	Solyc01g008130.3	protein_coding
1	88484359	88486512	protein_coding-exon (Solyc01g097950.3.1, exon 21 of 32)	Solyc01g097960.3	protein_coding
1	92455307	92459927	protein_coding-promoter-TSS (Solyc01g104100.3.1)	Solyc01g104100.3	protein_coding
1	276233	277791	protein_coding-intron (Solyc01g005390.3.1, intron 3 of 4)	Solyc01g005390.3	protein_coding
1	74891899	74894144	Intergenic	Solyc01g066870.3	protein_coding
1	69346579	69348395	Intergenic	Solyc01g060020.3	protein_coding
1	88948241	88949596	protein_coding-exon (Solyc01g098610.3.1, exon 12 of 12)	Solyc01g098590.3	protein_coding
1	83847250	83848564	protein_coding-exon (Solyc01g090300.3.1, exon 2 of 2)	Solyc01g090320.3	protein_coding
1	89040530	89041423	Intergenic	Solyc01g098725.1	protein_coding
1	78140857	78156944	Intergenic	Solyc01g079200.3	protein_coding
1	97918187	97919026	Intergenic	Solyc01g111840.3	protein_coding
1	84247147	84248217	protein_coding-TTS (Solyc01g090730.3.1)	Solyc01g090730.3	protein_coding
1	127428	134500	protein_coding-intron (Solyc01g005140.3.1, intron 3 of 6)	Solyc01g005140.3	protein_coding
1	90995207	90998271	Intergenic	Solyc01g102300.3	protein_coding
1	96152681	96156238	protein_coding-promoter-TSS (Solyc01g109230.3.1)	Solyc01g109230.3	protein_coding
1	84260191	84261636	Intergenic	Solyc01g090740.3	protein_coding
1	91670582	91671227	protein_coding-exon (Solyc01g103120.3.1, exon 9 of 30)	Solyc01g103120.3	protein_coding
1	88713398	88726498	Intergenic	Solyc01g098260.1	protein_coding
1	85055410	85056688	Intergenic	Solyc01g091580.3	protein_coding
1	76880555	76883704	protein_coding-exon (Solyc01g068040.1.1, exon 1 of 1)	Solyc01g068040.1	protein_coding
1	85079896	85081059	Intergenic	Solyc01g091620.3	protein_coding
1	96559918	96561586	Intergenic	Solyc01g109790.3	protein_coding
1	78569024	78569964	Intergenic	Solyc01g079600.3	protein_coding
1	90195153	90196581	Intergenic	Solyc01g100240.3	protein_coding
1	95267155	95268074	Intergenic	Solyc01g107990.3	protein_coding
1	83074521	83077392	protein_coding-intron (Solyc01g088400.3.1, intron 2 of 14)	Solyc01g088400.3	protein_coding
1	91320423	91322832	protein_coding-intron (Solyc02g024060.2.1, intron 2 of 15)	Solyc02g024060.2	protein_coding
1	74764084	74765665	protein_coding-intron (Solyc01g066770.3.1, intron 1 of 1)	Solyc01g066770.3	protein_coding
1	96629985	96632547	Intergenic	Solyc01g109880.3	protein_coding
1	19401418	19403582	protein_coding-TTS (Solyc01g016390.3.1)	Solyc01g016380.3	protein_coding
1	83636765	83639721	Intergenic	Solyc01g090120.3	protein_coding
1	79228277	79232352	protein_coding-TTS (Solyc01g080165.1.1)	Solyc01g080165.1	protein_coding
1	78495636	78498331	Intergenic	Solyc01g079570.3	protein_coding
1	35870247	35871016	Intergenic	Solyc01g034080.1	protein_coding
1	81798962	81803349	Intergenic	Solyc01g086995.1	protein_coding
1	3820132	3826443	protein_coding-intron (Solyc01g009645.1.1, intron 2 of 2)	Solyc01g009645.1	protein_coding
1	36296622	36297761	Intergenic	Solyc01g034155.1	protein_coding
1	81967566	81969083	protein_coding-intron (Solyc01g087170.3.1, intron 2 of 2)	Solyc01g087150.3	protein_coding
1	80158770	80161579	protein_coding-exon (Solyc01g080990.3.1, exon 2 of 7)	Solyc01g080990.3	protein_coding
1	69159220	69161125	Intergenic	Solyc01g059900.3	protein_coding
1	61053012	61055931	nontranslating_CDS-TTS (Solyc01g057490.3.1)	Solyc01g057490.3	nontranslating_CDS
1	92142280	92143850	protein_coding-exon (Solyc01g103700.3.1, exon 2 of 2)	Solyc01g103700.3	protein_coding
1	92044887	92046170	Intergenic	Solyc01g103590.3	protein_coding
1	1217930	1221331	protein_coding-promoter-TSS (Solyc01g006620.3.1)	Solyc01g006620.3	protein_coding
1	84377574	84379098	Intergenic	Solyc01g090800.3	protein_coding
1	79469871	79471398	Intergenic	Solyc01g080367.1	protein_coding
1	4264477	4266917	Intergenic	Solyc01g009830.3	protein_coding
1	84292913	84295563	protein_coding-promoter-TSS (Solyc01g090760.3.1)	Solyc01g090760.3	protein_coding
1	75383445	75383945	protein_coding-exon (Solyc01g067160.3.1, exon 1 of 4)	Solyc01g067160.3	protein_coding
1	86182670	86185409	Intergenic	Solyc01g094900.1	protein_coding
1	88014488	88015728	protein_coding-intron (Solyc01g097190.3.1, intron 16 of 22)	Solyc01g097195.1	protein_coding
1	89993542	89995056	Intergenic	Solyc01g100040.3	protein_coding
1	94816949	94818509	Intergenic	Solyc01g107360.3	protein_coding
1	86148761	86150576	protein_coding-TTS (Solyc01g094870.2.1)	Solyc01g094880.3	protein_coding
1	87243753	87244895	Intergenic	Solyc01g096280.2	protein_coding
1	81924967	81926805	Intergenic	Solyc01g087130.3	protein_coding
1	97284631	97285131	protein_coding-TTS (Solyc01g110840.3.1)	Solyc01g110847.1	protein_coding
1	78215831	78221301	protein_coding-TTS (Solyc01g079260.3.1)	Solyc01g079270.1	protein_coding
1	86317631	86320467	Intergenic	Solyc01g095070.3	nontranslating_CDS
1	90949787	90950287	protein_coding-TTS (Solyc01g101260.2.1)	Solyc01g101260.2	protein_coding
1	91025555	91032996	Intergenic	Solyc01g102330.3	protein_coding
1	97922481	97925637	protein_coding-TTS (Solyc01g111850.3.1)	Solyc01g111850.3	protein_coding
1	90628643	90630766	protein_coding-exon (Solyc01g100830.2.1, exon 1 of 3)	Solyc01g100830.2	protein_coding
1	97297217	97304279	Intergenic	Solyc01g110890.1	protein_coding
1	86192661	86193894	protein_coding-promoter-TSS (Solyc01g094910.3.1)	Solyc01g094910.3	protein_coding
1	86186426	86188496	Intergenic	Solyc01g094910.3	protein_coding
1	91039023	91044809	protein_coding-exon (Solyc01g102340.3.1, exon 1 of 3)	Solyc01g102340.3	protein_coding
1	78744208	78750550	Intergenic	Solyc01g079740.3	protein_coding
1	72104137	72106293	protein_coding-promoter-TSS (Solyc01g065700.3.1)	Solyc01g065700.3	protein_coding
1	44364410	44366078	Intergenic	Solyc01g044543.1	protein_coding
1	84234952	84236004	Intergenic	Solyc01g090720.3	protein_coding
1	74662068	74664190	protein_coding-intron (Solyc01g066680.3.1, intron 1 of 1)	Solyc01g066680.3	protein_coding
1	32092577	32098482	Intergenic	Solyc01g021627.1	protein_coding
1	90343333	90343833	Intergenic	Solyc01g100440.2	protein_coding
1	94711165	94714607	protein_coding-promoter-TSS (Solyc01g107190.3.1)	Solyc01g107190.3	protein_coding
1	96327945	96331863	Intergenic	Solyc01g109470.3	protein_coding
1	27713166	27715524	Intergenic	Solyc01g020120.2	protein_coding
1	78993620	78997305	protein_coding-promoter-TSS (Solyc01g080010.2.1)	Solyc01g080010.2	protein_coding
1	90000221	90001521	Intergenic	Solyc01g100040.3	protein_coding
1	74894727	74896281	Intergenic	Solyc01g066870.3	protein_coding
1	94582746	94588495	protein_coding-exon (Solyc01g107000.2.1, exon 6 of 19)	Solyc01g107000.2	protein_coding
1	94854825	94856135	Intergenic	Solyc01g107395.1	protein_coding
1	2060951	2061451	protein_coding-intron (Solyc01g007940.3.1, intron 7 of 13)	Solyc01g007940.3	protein_coding
1	93235617	93238676	Intergenic	Solyc01g105060.3	protein_coding
1	96141343	96142401	protein_coding-exon (Solyc01g109200.3.1, exon 3 of 3)	Solyc01g109210.2	nontranslating_CDS
1	82663147	82663958	protein_coding-exon (Solyc01g087910.3.1, exon 1 of 9)	Solyc01g087910.3	protein_coding
1	81995252	81996977	protein_coding-intron (Solyc01g087180.3.1, intron 1 of 1)	Solyc01g087180.3	protein_coding
1	64627931	64629278	Intergenic	Solyc01g057960.2	protein_coding
1	83444753	83445878	protein_coding-promoter-TSS (Solyc01g089840.2.1)	Solyc01g089840.2	protein_coding
1	76102074	76112577	Intergenic	Solyc01g067540.1	protein_coding
1	4077593	4078093	Intergenic	Solyc01g009760.3	protein_coding
1	201671	202171	protein_coding-intron (Solyc01g005270.3.1, intron 2 of 5)	Solyc01g005270.3	protein_coding
1	65703016	65705824	protein_coding-promoter-TSS (Solyc01g058240.1.1)	Solyc01g058240.1	protein_coding
1	93126282	93127439	Intergenic	Solyc01g104910.3	protein_coding
1	95843707	95847895	Intergenic	Solyc01g108710.3	protein_coding
1	83502241	83504635	Intergenic	Solyc01g089920.3	protein_coding
1	4070029	4070828	Intergenic	Solyc01g009760.3	protein_coding
1	45983985	45985465	Intergenic	Solyc01g049720.1	protein_coding
1	74134265	74135304	Intergenic	Solyc01g066430.3	protein_coding
1	83260382	83261146	protein_coding-intron (Solyc01g088630.2.1, intron 1 of 1)	Solyc01g088630.2	protein_coding
1	9443652	9444152	Intergenic	Solyc01g011510.3	protein_coding
1	96335365	96336180	protein_coding-promoter-TSS (Solyc01g109490.3.1)	Solyc01g109480.3	protein_coding
1	98168110	98170232	protein_coding-exon (Solyc01g112190.3.1, exon 3 of 4)	Solyc01g112190.3	protein_coding
1	83091677	83092330	protein_coding-promoter-TSS (Solyc01g088420.3.1)	Solyc01g088420.3	protein_coding
1	79056428	79057188	Intergenic	Solyc01g080055.1	protein_coding
1	80282904	80290236	protein_coding-exon (Solyc01g081110.3.1, exon 6 of 8)	Solyc01g081080.2	protein_coding
1	92464781	92467473	Intergenic	Solyc01g104110.3	protein_coding
1	95738650	95739503	protein_coding-exon (Solyc01g108560.3.1, exon 12 of 12)	Solyc01g108590.1	protein_coding
1	93805538	93815878	protein_coding-intron (Solyc01g105890.3.1, intron 8 of 14)	Solyc01g105890.3	protein_coding
1	85264883	85266039	Intergenic	Solyc01g091840.3	protein_coding
1	96274409	96275620	Intergenic	Solyc01g109390.3	protein_coding
1	97825855	97827687	Intergenic	Solyc01g111730.3	protein_coding
1	85058112	85059450	protein_coding-exon (Solyc01g091590.3.1, exon 1 of 1)	Solyc01g091590.3	protein_coding
1	81131220	81132301	protein_coding-exon (Solyc01g073910.3.1, exon 2 of 4)	Solyc01g073910.3	protein_coding
1	97289518	97293615	protein_coding-TTS (Solyc01g110870.3.1)	Solyc01g110870.3	protein_coding
1	95061040	95063813	protein_coding-exon (Solyc01g107720.3.1, exon 1 of 3)	Solyc01g107720.3	protein_coding
1	93109044	93115498	protein_coding-exon (Solyc01g104900.3.1, exon 2 of 3)	Solyc01g104900.3	protein_coding
1	97685783	97688014	protein_coding-intron (Solyc01g111530.3.1, intron 17 of 31)	Solyc01g111550.3	protein_coding
1	96114735	96115602	Intergenic	Solyc01g109150.3	protein_coding
1	71566257	71568005	Intergenic	Solyc01g065500.3	protein_coding
1	5552743	5554503	protein_coding-intron (Solyc01g010600.3.1, intron 1 of 1)	Solyc01g010600.3	protein_coding
1	83945930	83946948	protein_coding-exon (Solyc01g090370.2.1, exon 1 of 2)	Solyc01g090370.2	protein_coding
1	59832813	59835685	protein_coding-exon (Solyc01g057220.3.1, exon 1 of 2)	Solyc01g057220.3	protein_coding
1	57457921	57459929	Intergenic	Solyc01g056930.1	protein_coding
1	93853095	93855725	protein_coding-TTS (Solyc01g105930.1.1)	Solyc01g105930.1	protein_coding
1	89197545	89199771	protein_coding-exon (Solyc01g098960.2.1, exon 1 of 5)	Solyc01g098960.2	protein_coding
1	32065416	32066382	protein_coding-promoter-TSS (Solyc01g021627.1.1)	Solyc01g021627.1	protein_coding
1	78984460	78988093	protein_coding-promoter-TSS (Solyc01g080000.1.1)	Solyc01g080000.1	protein_coding
1	85136734	85137589	Intergenic	Solyc01g091670.3	protein_coding
1	88491995	88492495	protein_coding-intron (Solyc01g097960.3.1, intron 1 of 3)	Solyc01g097960.3	protein_coding
1	91050123	91052270	Intergenic	Solyc01g102340.3	protein_coding
1	84075984	84081295	protein_coding-promoter-TSS (Solyc01g090540.1.1)	Solyc01g090540.1	protein_coding
1	78090536	78091302	Intergenic	Solyc01g079140.2	protein_coding
1	93627649	93631353	protein_coding-promoter-TSS (Solyc01g105650.3.1)	Solyc01g105650.3	protein_coding
1	1821662	1823083	protein_coding-exon (Solyc01g007260.3.1, exon 1 of 3)	Solyc01g007260.3	protein_coding
1	74682906	74686749	protein_coding-intron (Solyc01g066700.3.1, intron 2 of 5)	Solyc01g066700.3	protein_coding
1	95625153	95626119	Intergenic	Solyc01g108400.3	protein_coding
1	77393181	77400068	protein_coding-intron (Solyc01g068390.3.1, intron 13 of 20)	Solyc01g068365.1	protein_coding
1	77043159	77043920	protein_coding-promoter-TSS (Solyc01g068120.3.1)	Solyc01g068120.3	protein_coding
1	87343072	87344267	protein_coding-exon (Solyc01g096380.1.1, exon 1 of 1)	Solyc01g096380.1	protein_coding
1	84148354	84151710	protein_coding-exon (Solyc01g090610.3.1, exon 1 of 3)	Solyc01g090610.3	protein_coding
1	84566852	84573081	Intergenic	Solyc01g090990.3	protein_coding
1	36322333	36323322	Intergenic	Solyc01g034155.1	protein_coding
1	96803657	96805006	protein_coding-exon (Solyc01g110110.3.1, exon 1 of 4)	Solyc01g110110.3	protein_coding
1	87227561	87229640	Intergenic	Solyc01g096270.3	protein_coding
1	88493310	88495247	Intergenic	Solyc01g097960.3	protein_coding
1	97644500	97645802	Intergenic	Solyc01g111510.3	protein_coding
1	86826353	86830718	protein_coding-exon (Solyc01g095740.3.1, exon 1 of 28)	Solyc01g095745.1	protein_coding
1	93801553	93804388	Intergenic	Solyc01g105890.3	protein_coding
1	97496868	97498772	protein_coding-TTS (Solyc01g111270.3.1)	Solyc01g111290.1	protein_coding
1	93508933	93510847	protein_coding-TTS (Solyc01g105450.3.1)	Solyc01g105440.1	protein_coding
1	88314183	88319761	protein_coding-promoter-TSS (Solyc01g097700.1.1)	Solyc01g097700.1	protein_coding
1	472639	474362	protein_coding-intron (Solyc01g005680.3.1, intron 2 of 6)	Solyc01g005680.3	protein_coding
1	78543503	78544827	Intergenic	Solyc01g079580.3	protein_coding
1	87241530	87242555	Intergenic	Solyc01g096280.2	protein_coding
1	90963521	90964447	Intergenic	Solyc01g102260.3	protein_coding
1	83196903	83202132	Intergenic	Solyc01g088540.1	protein_coding
1	87230580	87231560	Intergenic	Solyc01g096280.2	protein_coding
1	89341686	89343548	protein_coding-exon (Solyc01g099150.3.1, exon 3 of 3)	Solyc01g099160.3	protein_coding
1	97502884	97507680	protein_coding-TTS (Solyc01g111310.3.1)	Solyc01g111275.1	protein_coding
1	76571492	76573356	protein_coding-exon (Solyc01g067780.1.1, exon 1 of 1)	Solyc01g067780.1	protein_coding
1	88739759	88740845	protein_coding-TTS (Solyc01g098290.1.1)	Solyc01g098290.1	protein_coding
1	92197056	92197826	protein_coding-exon (Solyc01g103785.1.1, exon 4 of 6)	Solyc01g103785.1	protein_coding
1	77035806	77037490	Intergenic	Solyc01g068120.3	protein_coding
1	89649460	89651205	protein_coding-TTS (Solyc01g099580.2.1)	Solyc01g099570.3	protein_coding
1	2018926	2022593	protein_coding-intron (Solyc01g007895.1.1, intron 1 of 4)	Solyc01g007895.1	protein_coding
1	23128981	23130035	protein_coding-exon (Solyc01g016970.1.1, exon 1 of 1)	Solyc01g016970.1	protein_coding
1	78524243	78526249	Intergenic	Solyc01g079580.3	protein_coding
1	90783634	90784624	Intergenic	Solyc01g101050.3	protein_coding
1	88744673	88745782	Intergenic	Solyc01g098300.1	protein_coding
1	91087786	91093369	protein_coding-intron (Solyc01g102380.3.1, intron 2 of 5)	Solyc01g102380.3	protein_coding
1	97126440	97128722	protein_coding-TTS (Solyc01g110560.3.1)	Solyc01g110560.3	protein_coding
1	25739922	25741907	protein_coding-TTS (Solyc01g017870.2.1)	Solyc01g017870.2	protein_coding
1	66367910	66369520	Intergenic	Solyc01g058400.2	protein_coding
1	89500532	89503320	protein_coding-intron (Solyc01g099340.3.1, intron 1 of 2)	Solyc01g099340.3	protein_coding
1	96221226	96223215	Intergenic	Solyc01g109330.3	protein_coding
1	247232	249993	protein_coding-intron (Solyc01g005340.3.1, intron 1 of 5)	Solyc01g005340.3	protein_coding
1	35871666	35873199	Intergenic	Solyc01g034080.1	protein_coding
1	96079577	96080077	Intergenic	Solyc01g109130.3	protein_coding
1	1589900	1591160	protein_coding-exon (Solyc01g007050.2.1, exon 1 of 2)	Solyc01g007050.2	protein_coding
1	57572325	57574463	Intergenic	Solyc01g056940.2	nontranslating_CDS
1	93650446	93652117	protein_coding-exon (Solyc01g105660.3.1, exon 3 of 4)	Solyc01g105660.3	protein_coding
1	91991662	91994574	Intergenic	Solyc01g103530.3	protein_coding
1	2213782	2214799	protein_coding-intron (Solyc01g008130.3.1, intron 1 of 5)	Solyc01g008130.3	protein_coding
1	91583898	91586245	Intergenic	Solyc01g103030.3	protein_coding
1	94651601	94655088	protein_coding-TTS (Solyc01g107150.3.1)	Solyc01g107140.2	protein_coding
1	94971948	94974934	protein_coding-promoter-TSS (Solyc01g107570.1.1)	Solyc01g107570.1	protein_coding
1	89834525	89836568	protein_coding-promoter-TSS (Solyc01g099820.3.1)	Solyc01g099820.3	protein_coding
1	3482904	3484897	Intergenic	Solyc01g009340.3	protein_coding
1	93246815	93250938	protein_coding-exon (Solyc01g105070.3.1, exon 1 of 3)	Solyc01g105070.3	protein_coding
1	35944190	35947051	Intergenic	Solyc01g034080.1	protein_coding
1	12492432	12493258	Intergenic	Solyc01g014370.1	protein_coding
1	84541688	84544444	Intergenic	Solyc01g090950.3	protein_coding
1	96367997	96372886	protein_coding-intron (Solyc01g109540.3.1, intron 5 of 27)	Solyc01g109540.3	protein_coding
1	60491697	60492777	protein_coding-exon (Solyc01g057330.1.1, exon 1 of 1)	Solyc01g057330.1	protein_coding
1	4553298	4554679	Intergenic	Solyc01g010000.3	protein_coding
1	96640857	96641964	Intergenic	Solyc01g109880.3	protein_coding
1	90336162	90342368	protein_coding-intron (Solyc01g100440.2.1, intron 2 of 5)	Solyc01g100440.2	protein_coding
1	72593955	72595224	protein_coding-exon (Solyc01g065980.3.1, exon 3 of 4)	Solyc01g065980.3	protein_coding
1	79477093	79478332	Intergenic	Solyc01g080380.3	protein_coding
1	89642113	89645312	Intergenic	Solyc01g099560.3	protein_coding
1	98162492	98166712	Intergenic	Solyc01g112190.3	protein_coding
1	96124351	96125743	protein_coding-intron (Solyc01g109160.3.1, intron 3 of 5)	Solyc01g109170.3	protein_coding
1	97135687	97139805	protein_coding-TTS (Solyc01g110590.3.1)	Solyc01g110560.3	protein_coding
1	88058891	88059641	protein_coding-exon (Solyc01g097270.3.1, exon 1 of 4)	Solyc01g097270.3	protein_coding
1	83522022	83523362	Intergenic	Solyc01g089940.1	protein_coding
1	5000453	5003280	protein_coding-intron (Solyc01g010270.3.1, intron 2 of 2)	Solyc01g010270.3	protein_coding
1	91462313	91463623	Intergenic	Solyc01g102925.1	protein_coding
1	39351860	39353225	Intergenic	Solyc01g028983.1	protein_coding
1	81041327	81042645	protein_coding-exon (Solyc01g073800.2.1, exon 1 of 1)	Solyc01g073800.2	protein_coding
1	83082747	83084494	protein_coding-intron (Solyc01g088400.3.1, intron 10 of 14)	Solyc01g088400.3	protein_coding
1	83653389	83658183	protein_coding-intron (Solyc01g090140.2.1, intron 5 of 5)	Solyc01g090150.1	protein_coding
1	94458628	94459989	Intergenic	Solyc01g106805.1	protein_coding
1	97491998	97495003	Intergenic	Solyc01g111270.3	protein_coding
1	76121633	76122408	Intergenic	Solyc01g067550.3	protein_coding
1	95763906	95765327	protein_coding-intron (Solyc01g108610.3.1, intron 2 of 3)	Solyc01g108610.3	protein_coding
1	84243346	84246051	protein_coding-intron (Solyc01g090730.3.1, intron 1 of 2)	Solyc01g090730.3	protein_coding
1	91066686	91067314	Intergenic	Solyc01g102350.3	protein_coding
1	88345130	88348191	protein_coding-exon (Solyc01g097750.1.1, exon 1 of 2)	Solyc01g097750.1	protein_coding
1	84519791	84521095	Intergenic	Solyc01g090940.3	protein_coding
1	78101311	78103141	protein_coding-exon (Solyc01g079150.3.1, exon 1 of 12)	Solyc01g079150.3	protein_coding
1	92068423	92069850	Intergenic	Solyc01g103630.3	protein_coding
1	96458442	96461596	Intergenic	Solyc01g109650.3	protein_coding
1	57895681	57896761	Intergenic	Solyc01g057000.3	protein_coding
1	89194449	89195414	Intergenic	Solyc01g098960.2	protein_coding
1	71558358	71559565	protein_coding-exon (Solyc01g065500.3.1, exon 1 of 1)	Solyc01g065500.3	protein_coding
1	92499369	92502980	Intergenic	Solyc01g104140.3	protein_coding
1	2058108	2060264	protein_coding-intron (Solyc01g007940.3.1, intron 13 of 13)	Solyc01g007930.3	protein_coding
1	80968853	80971749	Intergenic	Solyc01g073720.2	protein_coding
1	41388308	41389544	protein_coding-promoter-TSS (Solyc01g028800.2.1)	Solyc01g028800.2	protein_coding
1	89875688	89880153	Intergenic	Solyc01g099865.1	protein_coding
1	67457359	67462569	Intergenic	Solyc01g058670.3	protein_coding
1	93467390	93469053	protein_coding-promoter-TSS (Solyc01g105370.3.1)	Solyc01g105370.3	protein_coding
1	80661891	80663669	Intergenic	Solyc01g081610.3	protein_coding
1	91033823	91034605	Intergenic	Solyc01g102340.3	protein_coding
1	97700281	97700910	Intergenic	Solyc01g111560.3	protein_coding
1	74603126	74604229	Intergenic	Solyc01g066620.3	protein_coding
1	81959876	81962505	protein_coding-intron (Solyc01g087150.3.1, intron 1 of 13)	Solyc01g087150.3	protein_coding
1	93293155	93294075	Intergenic	Solyc01g105130.3	protein_coding
1	97047900	97049616	Intergenic	Solyc01g110440.3	protein_coding
1	2787946	2788886	protein_coding-promoter-TSS (Solyc01g008830.2.1)	Solyc01g008830.2	protein_coding
1	74887611	74888704	Intergenic	Solyc01g066860.3	protein_coding
1	89915954	89918070	protein_coding-exon (Solyc01g099920.3.1, exon 5 of 6)	Solyc01g099920.3	protein_coding
1	97510313	97516524	Intergenic	Solyc01g111310.3	protein_coding
1	71571335	71574786	Intergenic	Solyc01g065505.1	protein_coding
1	39353859	39356686	protein_coding-intron (Solyc01g028983.1.1, intron 1 of 3)	Solyc01g028983.1	protein_coding
1	78208777	78210144	Intergenic	Solyc01g079250.3	protein_coding
1	1343312	1345245	protein_coding-promoter-TSS (Solyc01g006755.1.1)	Solyc01g006755.1	protein_coding
1	27549138	27551081	Intergenic	Solyc01g019100.1	protein_coding
1	84387338	84388483	protein_coding-TTS (Solyc01g090800.3.1)	Solyc01g090800.3	protein_coding
1	41068127	41069234	Intergenic	Solyc01g028830.3	protein_coding
1	94139512	94141026	protein_coding-exon (Solyc01g106320.2.1, exon 1 of 1)	Solyc01g106320.2	protein_coding
1	88411689	88414807	Intergenic	Solyc01g097840.3	protein_coding
1	64959448	64968985	protein_coding-intron (Solyc01g058030.2.1, intron 1 of 2)	Solyc01g058030.2	protein_coding
1	82918381	82920722	protein_coding-intron (Solyc01g088170.3.1, intron 12 of 23)	Solyc01g088240.3	protein_coding
1	76743394	76745102	Intergenic	Solyc01g067920.1	protein_coding
1	79233059	79235343	Intergenic	Solyc01g080165.1	protein_coding
1	80089575	80092791	Intergenic	Solyc01g080900.3	protein_coding
1	46677099	46680400	Intergenic	Solyc01g049880.3	protein_coding
1	80095746	80099123	protein_coding-intron (Solyc01g080900.3.1, intron 1 of 7)	Solyc01g080900.3	protein_coding
1	13033712	13037607	Intergenic	Solyc01g014397.1	protein_coding
1	2448662	2451532	protein_coding-intron (Solyc01g008430.2.1, intron 5 of 7)	Solyc01g008430.2	protein_coding
1	80660850	80661350	protein_coding-promoter-TSS (Solyc01g081610.3.1)	Solyc01g081610.3	protein_coding
1	81508773	81509746	protein_coding-exon (Solyc01g086670.3.1, exon 1 of 1)	Solyc01g086670.3	protein_coding
1	278331	281515	protein_coding-exon (Solyc01g005400.3.1, exon 1 of 7)	Solyc01g005400.3	protein_coding
1	68685290	68687669	Intergenic	Solyc01g059843.1	protein_coding
1	95885224	95887106	protein_coding-exon (Solyc01g108780.3.1, exon 2 of 7)	Solyc01g108780.3	protein_coding
1	4812804	4815434	Intergenic	Solyc01g010140.1	protein_coding
1	96257157	96260490	Intergenic	Solyc01g109370.3	protein_coding
1	30637964	30638873	Intergenic	Solyc01g020435.1	protein_coding
1	78223160	78223956	Intergenic	Solyc01g079270.1	protein_coding
1	94795779	94798853	protein_coding-intron (Solyc01g107340.3.1, intron 1 of 1)	Solyc01g107340.3	protein_coding
1	75541388	75543328	Intergenic	Solyc01g067300.3	protein_coding
1	29245068	29247955	Intergenic	Solyc01g020325.1	protein_coding
1	92041351	92042880	Intergenic	Solyc01g103590.3	protein_coding
1	68764385	68767792	protein_coding-promoter-TSS (Solyc01g059850.3.1)	Solyc01g059850.3	protein_coding
1	75135380	75139391	Intergenic	Solyc01g067000.3	protein_coding
1	12493806	12495454	protein_coding-intron (Solyc01g014370.1.1, intron 2 of 2)	Solyc01g014370.1	protein_coding
1	92532838	92534544	protein_coding-promoter-TSS (Solyc01g104180.2.1)	Solyc01g104180.2	protein_coding
1	89927429	89930693	protein_coding-intron (Solyc01g099960.3.1, intron 3 of 7)	Solyc01g099960.3	protein_coding
1	74633032	74636184	Intergenic	Solyc01g066640.2	protein_coding
1	84658983	84661854	protein_coding-promoter-TSS (Solyc01g091070.3.1)	Solyc01g091070.3	protein_coding
1	89695321	89696474	Intergenic	Solyc01g099630.3	protein_coding
1	88478489	88480716	protein_coding-intron (Solyc01g097950.3.1, intron 9 of 31)	Solyc01g097950.3	protein_coding
1	84262723	84267651	Intergenic	Solyc01g090740.3	protein_coding
1	4115826	4117017	Intergenic	Solyc01g009770.3	protein_coding
1	84012520	84013153	protein_coding-exon (Solyc01g090460.3.1, exon 4 of 4)	Solyc01g090460.3	protein_coding
1	1308768	1309689	protein_coding-exon (Solyc01g006720.3.1, exon 2 of 11)	Solyc01g006720.3	protein_coding
1	90476527	90477775	protein_coding-intron (Solyc01g100620.2.1, intron 1 of 5)	Solyc01g100620.2	protein_coding
1	3628101	3629617	protein_coding-intron (Solyc01g009470.2.1, intron 15 of 23)	Solyc01g009470.2	protein_coding
1	3830788	3836791	protein_coding-promoter-TSS (Solyc01g009660.2.1)	Solyc01g009660.2	protein_coding
1	82676942	82681414	protein_coding-intron (Solyc01g087970.3.1, intron 11 of 25)	Solyc01g087970.3	protein_coding
1	61028005	61032526	protein_coding-intron (Solyc01g057475.1.1, intron 4 of 4)	Solyc01g057475.1	protein_coding
1	93284133	93289302	Intergenic	Solyc01g105120.3	protein_coding
1	83224423	83232740	protein_coding-TTS (Solyc01g088590.3.1)	Solyc01g088590.3	protein_coding
1	83078161	83081472	protein_coding-intron (Solyc01g088400.3.1, intron 10 of 14)	Solyc01g088400.3	protein_coding
1	96103091	96105740	Intergenic	Solyc01g109140.3	protein_coding
1	6575874	6577370	Intergenic	Solyc01g010970.3	protein_coding
1	56343607	56345464	Intergenic	Solyc01g056725.1	protein_coding
1	87270314	87271288	Intergenic	Solyc01g096320.3	protein_coding
1	1997742	1998242	protein_coding-intron (Solyc01g007890.2.1, intron 1 of 2)	Solyc01g007890.2	protein_coding
1	86512341	86512986	protein_coding-exon (Solyc01g095360.2.1, exon 1 of 1)	Solyc01g095360.2	protein_coding
1	256396	258758	protein_coding-exon (Solyc01g005360.3.1, exon 2 of 3)	Solyc01g005360.3	protein_coding
1	3594022	3597838	protein_coding-TTS (Solyc01g009440.2.1)	Solyc01g009440.2	protein_coding
1	91046227	91047877	Intergenic	Solyc01g102340.3	protein_coding
1	81948421	81952987	Intergenic	Solyc01g087140.3	protein_coding
1	80076511	80082823	Intergenic	Solyc01g080890.2	protein_coding
1	75171016	75172075	protein_coding-exon (Solyc01g067020.3.1, exon 1 of 2)	Solyc01g067020.3	protein_coding
1	98188598	98191209	protein_coding-exon (Solyc01g112230.3.1, exon 2 of 2)	Solyc01g112230.3	protein_coding
1	25268007	25270040	protein_coding-exon (Solyc01g017760.1.1, exon 2 of 2)	Solyc01g017760.1	protein_coding
1	94683686	94687211	Intergenic	Solyc01g107170.2	protein_coding
1	32062142	32063467	Intergenic	Solyc01g021627.1	protein_coding
1	80113527	80114372	Intergenic	Solyc01g080920.3	protein_coding
1	3198055	3199682	Intergenic	Solyc01g009240.3	protein_coding
1	96071586	96074013	Intergenic	Solyc01g109120.3	protein_coding
1	85668707	85669812	protein_coding-intron (Solyc01g094237.1.1, intron 4 of 19)	Solyc01g094237.1	protein_coding
1	82685522	82688346	protein_coding-intron (Solyc01g087970.3.1, intron 6 of 25)	Solyc01g087970.3	protein_coding
1	89184331	89188565	protein_coding-promoter-TSS (Solyc01g098940.3.1)	Solyc01g098940.3	protein_coding
1	41144498	41145979	Intergenic	Solyc01g028830.3	protein_coding
1	884402	887274	protein_coding-exon (Solyc01g006290.3.1, exon 3 of 4)	Solyc01g006290.3	protein_coding
1	93582566	93586485	protein_coding-TTS (Solyc01g105550.1.1)	Solyc01g105550.1	protein_coding
1	90357936	90359383	Intergenic	Solyc01g100460.3	protein_coding
1	91574046	91577559	protein_coding-intron (Solyc01g103030.3.1, intron 3 of 5)	Solyc01g103030.3	protein_coding
1	96673625	96676129	protein_coding-intron (Solyc01g109920.2.1, intron 1 of 1)	Solyc01g109920.2	protein_coding
1	74206779	74208878	Intergenic	Solyc01g066445.1	protein_coding
1	96321153	96322048	protein_coding-exon (Solyc01g109460.3.1, exon 2 of 3)	Solyc01g109460.3	protein_coding
1	27751579	27752079	Intergenic	Solyc01g020170.1	protein_coding
1	85176479	85177404	protein_coding-promoter-TSS (Solyc01g091705.1.1)	Solyc01g091705.1	protein_coding
1	1483742	1484786	protein_coding-exon (Solyc01g006910.3.1, exon 2 of 2)	Solyc01g006910.3	protein_coding
1	86517098	86517598	Intergenic	Solyc01g095360.2	protein_coding
1	82883212	82884347	Intergenic	Solyc01g088160.3	protein_coding
1	95438371	95440201	protein_coding-promoter-TSS (Solyc01g108170.3.1)	Solyc01g108170.3	protein_coding
1	76843261	76845993	Intergenic	Solyc01g067980.1	protein_coding
1	3828961	3830239	Intergenic	Solyc01g009660.2	protein_coding
1	96587140	96588151	protein_coding-promoter-TSS (Solyc01g109820.1.1)	Solyc01g109820.1	protein_coding
1	75538380	75539377	protein_coding-exon (Solyc01g067300.3.1, exon 1 of 3)	Solyc01g067300.3	protein_coding
1	81120492	81122151	Intergenic	Solyc01g073910.3	protein_coding
1	84346223	84347447	protein_coding-exon (Solyc01g090790.3.1, exon 2 of 6)	Solyc01g090790.3	protein_coding
1	72591311	72592625	Intergenic	Solyc01g065980.3	protein_coding
1	11973289	11974813	Intergenic	Solyc01g014320.3	protein_coding
1	96487708	96490281	protein_coding-intron (Solyc01g109680.3.1, intron 2 of 2)	Solyc01g109680.3	protein_coding
1	96067833	96069493	protein_coding-exon (Solyc01g109120.3.1, exon 1 of 2)	Solyc01g109120.3	protein_coding
1	78491937	78493703	protein_coding-intron (Solyc01g079560.3.1, intron 1 of 1)	Solyc01g079560.3	protein_coding
1	92571452	92573077	protein_coding-intron (Solyc01g104230.3.1, intron 1 of 3)	Solyc01g104230.3	protein_coding
1	95261295	95263113	Intergenic	Solyc01g107980.3	protein_coding
1	89884019	89887701	protein_coding-promoter-TSS (Solyc01g099870.2.1)	Solyc01g099870.2	protein_coding
1	70879954	70883018	Intergenic	Solyc01g060425.1	protein_coding
1	93698381	93698881	protein_coding-promoter-TSS (Solyc01g105740.1.1)	Solyc01g105740.1	protein_coding
1	71561304	71561804	Intergenic	Solyc01g065500.3	protein_coding
1	83901270	83902095	nontranslating_CDS-exon (Solyc01g090340.2.1, exon 1 of 1)	Solyc01g090340.2	nontranslating_CDS
1	78130960	78140164	Intergenic	Solyc01g079180.3	protein_coding
1	79919339	79921835	protein_coding-exon (Solyc01g080790.3.1, exon 2 of 2)	Solyc01g080790.3	protein_coding
1	59020375	59021734	protein_coding-TTS (Solyc01g057117.1.1)	Solyc01g057117.1	protein_coding
1	61021277	61023190	protein_coding-promoter-TSS (Solyc01g057470.1.1)	Solyc01g057470.1	protein_coding
1	84062371	84063705	Intergenic	Solyc01g090520.3	protein_coding
1	84689809	84699119	Intergenic	Solyc01g091100.2	protein_coding
1	96517068	96518126	protein_coding-exon (Solyc01g109710.3.1, exon 1 of 5)	Solyc01g109710.3	protein_coding
1	94772749	94775283	protein_coding-exon (Solyc01g107280.3.1, exon 3 of 4)	Solyc01g107277.1	protein_coding
1	86717554	86718224	protein_coding-promoter-TSS (Solyc01g095630.3.1)	Solyc01g095630.3	protein_coding
1	81640875	81642167	protein_coding-exon (Solyc01g086840.2.1, exon 1 of 3)	Solyc01g086840.2	protein_coding
1	78719225	78721329	Intergenic	Solyc01g079740.3	protein_coding
1	86395542	86398670	protein_coding-promoter-TSS (Solyc01g095140.3.1)	Solyc01g095140.3	protein_coding
1	84523863	84524596	Intergenic	Solyc01g090950.3	protein_coding
1	95627774	95629581	protein_coding-exon (Solyc01g108400.3.1, exon 1 of 11)	Solyc01g108400.3	protein_coding
1	83658980	83664431	Intergenic	Solyc01g090170.3	protein_coding
1	84248841	84257729	Intergenic	Solyc01g090740.3	protein_coding
1	46681168	46681668	Intergenic	Solyc01g049880.3	protein_coding
1	96736734	96739058	Intergenic	Solyc01g110000.3	protein_coding
1	3545168	3546923	protein_coding-TTS (Solyc01g009430.3.1)	Solyc01g009400.3	protein_coding
1	93289831	93291536	Intergenic	Solyc01g105130.3	protein_coding
1	88678962	88680852	protein_coding-intron (Solyc01g098220.2.1, intron 1 of 8)	Solyc01g098230.3	protein_coding
1	72803680	72806947	Intergenic	Solyc01g066050.3	protein_coding
1	93684991	93688484	Intergenic	Solyc01g105710.3	protein_coding
1	5277036	5282155	protein_coding-TTS (Solyc01g010420.3.1)	Solyc01g010420.3	protein_coding
1	71551614	71552835	protein_coding-exon (Solyc01g065495.1.1, exon 3 of 3)	Solyc01g065495.1	protein_coding
1	32352221	32353239	Intergenic	Solyc01g021640.3	protein_coding
1	80071790	80074463	Intergenic	Solyc01g080890.2	protein_coding
1	46636955	46638189	Intergenic	Solyc01g049880.3	protein_coding
1	91097015	91097784	protein_coding-intron (Solyc01g102380.3.1, intron 4 of 5)	Solyc01g102380.3	protein_coding
1	94688396	94689356	Intergenic	Solyc01g107170.2	protein_coding
1	82584068	82585460	Intergenic	Solyc01g087830.1	protein_coding
1	96074774	96077999	Intergenic	Solyc01g109120.3	protein_coding
1	85666580	85668033	protein_coding-intron (Solyc01g094237.1.1, intron 3 of 19)	Solyc01g094237.1	protein_coding
1	90461807	90466487	Intergenic	Solyc01g100600.3	protein_coding
1	76838315	76841329	protein_coding-intron (Solyc01g067980.1.1, intron 1 of 2)	Solyc01g067980.1	protein_coding
1	84394902	84399082	protein_coding-intron (Solyc01g090810.3.1, intron 1 of 5)	Solyc01g090810.3	protein_coding
1	79006889	79008216	Intergenic	Solyc01g080030.2	protein_coding
1	6608078	6609088	protein_coding-intron (Solyc01g010980.2.1, intron 1 of 1)	Solyc01g010980.2	protein_coding
1	83045844	83048031	Intergenic	Solyc01g088390.3	protein_coding
1	59423643	59427756	protein_coding-intron (Solyc01g057170.3.1, intron 5 of 6)	Solyc01g057175.1	protein_coding
1	84916272	84918532	Intergenic	Solyc01g091410.3	protein_coding
1	46582606	46587274	Intergenic	Solyc01g049840.1	protein_coding
1	58300354	58301205	Intergenic	Solyc01g057080.1	protein_coding
1	47270313	47271581	Intergenic	Solyc01g049918.1	protein_coding
1	12225739	12227387	Intergenic	Solyc01g014360.1	protein_coding
1	31999706	32002034	protein_coding-promoter-TSS (Solyc01g021610.1.1)	Solyc01g021610.1	protein_coding
1	80328737	80330461	protein_coding-intron (Solyc01g081173.1.1, intron 3 of 6)	Solyc01g081173.1	protein_coding
1	27748867	27750755	Intergenic	Solyc01g020170.1	protein_coding
1	96664674	96665625	Intergenic	Solyc01g109910.3	protein_coding
1	7531571	7533197	protein_coding-promoter-TSS (Solyc01g011080.3.1)	Solyc01g011080.3	protein_coding
1	74125381	74127560	Intergenic	Solyc01g066430.3	protein_coding
1	79496254	79498151	Intergenic	Solyc01g080400.3	protein_coding
1	80116560	80118211	protein_coding-exon (Solyc01g080920.3.1, exon 1 of 1)	Solyc01g080920.3	protein_coding
1	98030699	98034062	protein_coding-exon (Solyc01g111980.3.1, exon 1 of 5)	Solyc01g111980.3	protein_coding
1	71660315	71660815	Intergenic	Solyc01g065540.3	protein_coding
1	79917605	79918264	Intergenic	Solyc01g080790.3	protein_coding
1	84744367	84746743	Intergenic	Solyc01g091180.3	protein_coding
1	76099633	76101095	Intergenic	Solyc01g067540.1	protein_coding
1	96878559	96879193	Intergenic	Solyc01g110190.3	protein_coding
1	75153329	75153988	Intergenic	Solyc01g067000.3	protein_coding
1	97962364	97966079	protein_coding-promoter-TSS (Solyc01g111880.3.1)	Solyc01g111880.3	protein_coding
1	82900579	82903300	Intergenic	Solyc01g088170.3	protein_coding
1	84628279	84629604	Intergenic	Solyc01g091030.3	protein_coding
1	81861299	81862782	Intergenic	Solyc01g087050.3	protein_coding
1	78104289	78108259	Intergenic	Solyc01g079155.1	protein_coding
1	28557437	28558692	protein_coding-intron (Solyc01g020285.1.1, intron 1 of 3)	Solyc01g020285.1	protein_coding
1	71658416	71659437	Intergenic	Solyc01g065540.3	protein_coding
1	81807914	81811295	protein_coding-promoter-TSS (Solyc01g087010.3.1)	Solyc01g087010.3	protein_coding
1	74224136	74231228	protein_coding-intron (Solyc01g066450.3.1, intron 1 of 2)	Solyc01g066450.3	protein_coding
1	4832067	4833495	Intergenic	Solyc01g010140.1	protein_coding
1	97378076	97380171	protein_coding-exon (Solyc01g111070.3.1, exon 4 of 5)	Solyc01g111075.1	protein_coding
1	97894994	97897327	protein_coding-TTS (Solyc01g111820.2.1)	Solyc01g111820.2	protein_coding
1	83257339	83259030	protein_coding-exon (Solyc01g088630.2.1, exon 2 of 2)	Solyc01g088630.2	protein_coding
1	90021280	90023685	protein_coding-TTS (Solyc01g100045.1.1)	Solyc01g100045.1	protein_coding
1	96109203	96110810	Intergenic	Solyc01g109140.3	protein_coding
1	12211089	12213014	Intergenic	Solyc01g014360.1	protein_coding
1	5740084	5741464	Intergenic	Solyc01g010750.3	protein_coding
1	6579026	6580463	Intergenic	Solyc01g010970.3	protein_coding
1	25721443	25723095	Intergenic	Solyc01g017870.2	protein_coding
1	82899148	82899929	Intergenic	Solyc01g088170.3	protein_coding
1	90256428	90258317	protein_coding-promoter-TSS (Solyc01g100300.3.1)	Solyc01g100300.3	protein_coding
1	84653181	84654774	Intergenic	Solyc01g091070.3	protein_coding
1	80962539	80965306	protein_coding-TTS (Solyc01g073720.2.1)	Solyc01g073720.2	protein_coding
1	91072426	91076254	protein_coding-promoter-TSS (Solyc01g102360.2.1)	Solyc01g102360.2	protein_coding
1	94526214	94528360	nontranslating_CDS-intron (Solyc01g106930.3.1, intron 2 of 2)	Solyc01g106930.3	nontranslating_CDS
1	95035845	95036533	Intergenic	Solyc01g107670.2	protein_coding
1	85253292	85259532	protein_coding-promoter-TSS (Solyc01g091830.3.1)	Solyc01g091830.3	protein_coding
1	4292589	4296368	Intergenic	Solyc01g009845.1	protein_coding
1	86864237	86868415	protein_coding-intron (Solyc01g095810.3.1, intron 8 of 11)	Solyc01g095800.3	protein_coding
1	96135938	96137661	protein_coding-exon (Solyc01g109180.3.1, exon 1 of 18)	Solyc01g109180.3	protein_coding
1	74235019	74237694	Intergenic	Solyc01g066453.1	protein_coding
1	80605891	80609538	Intergenic	Solyc01g081560.2	protein_coding
1	3538734	3543973	protein_coding-intron (Solyc01g009400.3.1, intron 1 of 7)	Solyc01g009400.3	protein_coding
1	4826160	4828203	Intergenic	Solyc01g010140.1	protein_coding
1	83928121	83933675	protein_coding-TTS (Solyc01g090350.3.1)	Solyc01g090350.3	protein_coding
1	94144161	94145069	Intergenic	Solyc01g106320.2	protein_coding
1	71584685	71585755	protein_coding-intron (Solyc01g065505.1.1, intron 2 of 2)	Solyc01g065505.1	protein_coding
1	96793459	96794997	protein_coding-intron (Solyc01g110090.1.1, intron 1 of 2)	Solyc01g110090.1	protein_coding
1	5243547	5244691	Intergenic	Solyc01g010400.1	protein_coding
1	82157424	82158483	Intergenic	Solyc01g087330.3	protein_coding
1	5555103	5558235	Intergenic	Solyc01g010600.3	protein_coding
1	84907113	84915177	protein_coding-exon (Solyc01g091400.3.1, exon 1 of 2)	Solyc01g091400.3	protein_coding
1	89016821	89017459	Intergenic	Solyc01g098710.3	protein_coding
1	63718239	63719474	Intergenic	Solyc01g057777.1	protein_coding
1	79680673	79681762	Intergenic	Solyc01g080580.3	protein_coding
1	93709674	93710174	Intergenic	Solyc01g105770.2	protein_coding
1	84269528	84270917	Intergenic	Solyc01g090750.3	protein_coding
1	90346009	90348657	Intergenic	Solyc01g100450.1	protein_coding
1	69705138	69706435	protein_coding-promoter-TSS (Solyc01g060185.1.1)	Solyc01g060185.1	protein_coding
1	85670382	85672696	protein_coding-exon (Solyc01g094237.1.1, exon 7 of 20)	Solyc01g094237.1	protein_coding
1	26082327	26083761	Intergenic	Solyc01g017877.1	protein_coding
1	27720504	27723226	protein_coding-promoter-TSS (Solyc01g020125.1.1)	Solyc01g020125.1	protein_coding
1	85130124	85133977	protein_coding-exon (Solyc01g091660.3.1, exon 1 of 2)	Solyc01g091660.3	protein_coding
1	4907525	4908454	Intergenic	Solyc01g010180.3	protein_coding
1	86949129	86949956	protein_coding-promoter-TSS (Solyc01g095960.3.1)	Solyc01g095960.3	protein_coding
1	345455	349149	protein_coding-TTS (Solyc01g005500.3.1)	Solyc01g005510.3	protein_coding
1	61051758	61052424	protein_coding-intron (Solyc01g057477.1.1, intron 2 of 3)	Solyc01g057490.3	nontranslating_CDS
1	91122954	91125992	Intergenic	Solyc01g102430.2	protein_coding
1	89907028	89911894	protein_coding-intron (Solyc01g099910.3.1, intron 1 of 2)	Solyc01g099910.3	protein_coding
1	57959355	57960575	Intergenic	Solyc01g057040.3	protein_coding
1	61231948	61233067	protein_coding-exon (Solyc01g057510.2.1, exon 5 of 5)	Solyc01g057510.2	protein_coding
1	78647922	78652444	protein_coding-TTS (Solyc01g079670.2.1)	Solyc01g079670.2	protein_coding
1	92269191	92271997	protein_coding-promoter-TSS (Solyc01g103864.1.1)	Solyc01g103864.1	protein_coding
1	82284210	82285228	protein_coding-intron (Solyc01g087450.3.1, intron 1 of 19)	Solyc01g087450.3	protein_coding
1	88341611	88342913	Intergenic	Solyc01g097750.1	protein_coding
1	1331407	1335853	Intergenic	Solyc01g006735.1	protein_coding
1	87471703	87472203	protein_coding-exon (Solyc01g096510.2.1, exon 1 of 1)	Solyc01g096510.2	protein_coding
1	96342988	96344512	Intergenic	Solyc01g109500.3	protein_coding
1	80306223	80307251	Intergenic	Solyc01g081115.1	protein_coding
1	41142030	41143576	Intergenic	Solyc01g028830.3	protein_coding
1	53285825	53288467	protein_coding-exon (Solyc01g056310.3.1, exon 1 of 1)	Solyc01g056310.3	protein_coding
1	76834263	76834763	protein_coding-promoter-TSS (Solyc01g067945.1.1)	Solyc01g067945.1	protein_coding
2	47667577	47669160	protein_coding-intron (Solyc02g083850.3.1, intron 10 of 11)	Solyc02g083850.3	protein_coding
2	47581260	47587102	protein_coding-promoter-TSS (Solyc02g083730.3.1)	Solyc02g083730.3	protein_coding
2	42295411	42296360	Intergenic	Solyc02g072535.1	protein_coding
2	51580956	51582721	Intergenic	Solyc02g089050.3	protein_coding
2	32010862	32012078	Intergenic	Solyc02g038760.3	protein_coding
2	49117023	49120676	protein_coding-TTS (Solyc02g085640.3.1)	Solyc02g085650.3	protein_coding
2	44346319	44349990	Intergenic	Solyc02g079180.1	protein_coding
2	36674936	36685168	Intergenic	Solyc02g064980.1	protein_coding
2	48932098	48935934	Intergenic	Solyc02g085375.1	protein_coding
2	49303629	49321462	protein_coding-promoter-TSS (Solyc02g094860.2.1)	Solyc02g094860.2	protein_coding
2	22687262	22688761	protein_coding-exon (Solyc02g021210.1.1, exon 1 of 1)	Solyc02g021210.1	protein_coding
2	36348005	36348765	Intergenic	Solyc02g064690.3	protein_coding
2	15718162	15721931	Intergenic	Solyc02g014180.2	protein_coding
2	53591357	53598955	protein_coding-exon (Solyc02g091710.3.1, exon 1 of 2)	Solyc02g091710.3	protein_coding
2	38201248	38205783	Intergenic	Solyc02g067440.3	protein_coding
2	40991720	40997696	protein_coding-promoter-TSS (Solyc02g070830.1.1)	Solyc02g070830.1	protein_coding
2	47054028	47055811	protein_coding-intron (Solyc02g082850.3.1, intron 1 of 9)	Solyc02g082850.3	protein_coding
2	41984711	41986230	Intergenic	Solyc02g072140.1	protein_coding
2	48594922	48597934	protein_coding-intron (Solyc02g084910.3.1, intron 2 of 3)	Solyc02g084890.2	protein_coding
2	34360441	34362611	Intergenic	Solyc02g062230.1	protein_coding
2	49974579	49983889	protein_coding-TTS (Solyc02g086683.1.1)	Solyc02g086683.1	protein_coding
2	47983574	47987143	protein_coding-promoter-TSS (Solyc02g084270.2.1)	Solyc02g084270.2	protein_coding
2	38810287	38812592	protein_coding-intron (Solyc02g068250.3.1, intron 2 of 3)	Solyc02g068250.3	protein_coding
2	33470170	33476369	Intergenic	Solyc02g060570.1	protein_coding
2	52595833	52597272	Intergenic	Solyc02g090400.3	protein_coding
2	44473169	44476541	Intergenic	Solyc02g079300.3	protein_coding
2	53774845	53778462	Intergenic	Solyc02g091920.3	protein_coding
2	52195948	52201915	protein_coding-TTS (Solyc02g089860.1.1)	Solyc02g089860.1	protein_coding
2	35861558	35868205	Intergenic	Solyc02g063260.3	protein_coding
2	52625378	52626455	Intergenic	Solyc02g090430.3	protein_coding
2	51585919	51588423	Intergenic	Solyc02g089050.3	protein_coding
2	47683406	47687450	Intergenic	Solyc02g083870.3	protein_coding
2	47306383	47313756	Intergenic	Solyc02g083300.1	protein_coding
2	36645932	36648129	Intergenic	Solyc02g064960.3	protein_coding
2	53832163	53839821	Intergenic	Solyc02g091980.2	protein_coding
2	44643401	44644437	Intergenic	Solyc02g079570.3	protein_coding
2	18129660	18134072	protein_coding-intron (Solyc02g014670.2.1, intron 1 of 2)	Solyc02g014670.2	protein_coding
2	55306536	55309496	Intergenic	Solyc02g094010.2	protein_coding
2	36700504	36701885	Intergenic	Solyc02g065010.1	protein_coding
2	4116102	4118155	Intergenic	Solyc02g049108.1	protein_coding
2	16202189	16205208	protein_coding-exon (Solyc02g014300.2.1, exon 1 of 2)	Solyc02g014300.2	protein_coding
2	27791783	27792757	protein_coding-promoter-TSS (Solyc02g032015.1.1)	Solyc02g032015.1	protein_coding
2	51888382	51891421	protein_coding-TTS (Solyc02g089415.1.1)	Solyc02g089420.1	protein_coding
2	36102744	36104363	protein_coding-promoter-TSS (Solyc02g063460.1.1)	Solyc02g063460.1	protein_coding
2	38846393	38847253	Intergenic	Solyc02g068300.3	protein_coding
2	32319953	32321520	Intergenic	Solyc00g308530.1	protein_coding
2	35386857	35388875	Intergenic	Solyc02g062890.2	protein_coding
2	53944729	53949219	Intergenic	Solyc02g092100.1	protein_coding
2	48648860	48651562	protein_coding-exon (Solyc02g084980.3.1, exon 3 of 3)	Solyc02g084980.3	protein_coding
2	36844077	36845367	Intergenic	Solyc02g065110.3	protein_coding
2	48395378	48426120	Intergenic	Solyc02g084680.2	protein_coding
2	36825736	36835746	protein_coding-intron (Solyc02g065090.3.1, intron 6 of 11)	Solyc02g065090.3	protein_coding
2	39895789	39896871	Intergenic	Solyc02g069430.3	protein_coding
2	49324450	49330304	Intergenic	Solyc02g085910.3	protein_coding
2	48886489	48889199	protein_coding-intron (Solyc02g085330.1.1, intron 2 of 3)	Solyc02g085330.1	protein_coding
2	42773691	42784715	Intergenic	Solyc02g077220.3	protein_coding
2	41502982	41505370	protein_coding-TTS (Solyc02g071540.1.1)	Solyc02g071540.1	protein_coding
2	39786496	39789621	protein_coding-intron (Solyc02g069280.3.1, intron 3 of 4)	Solyc02g069280.3	protein_coding
2	45035601	45038900	protein_coding-TTS (Solyc02g080190.3.1)	Solyc02g080190.3	protein_coding
2	48998036	49009047	protein_coding-promoter-TSS (Solyc02g085495.1.1)	Solyc02g085495.1	protein_coding
2	42689728	42691391	protein_coding-TTS (Solyc02g077060.2.1)	Solyc02g077060.2	protein_coding
2	45512477	45519773	protein_coding-TTS (Solyc02g080860.2.1)	Solyc02g080850.1	protein_coding
2	46607945	46609124	protein_coding-promoter-TSS (Solyc02g082360.3.1)	Solyc02g082360.3	protein_coding
2	37953855	37955904	protein_coding-intron (Solyc02g067190.3.1, intron 2 of 2)	Solyc02g067190.3	protein_coding
2	53975082	53976302	protein_coding-exon (Solyc02g092145.1.1, exon 1 of 8)	Solyc02g092145.1	protein_coding
2	35872323	35873460	protein_coding-promoter-TSS (Solyc02g063260.3.1)	Solyc02g063260.3	protein_coding
2	38974608	38977690	Intergenic	Solyc02g068470.1	protein_coding
2	42793174	42799764	protein_coding-TTS (Solyc02g077230.3.1)	Solyc02g077230.3	protein_coding
2	42814379	42819638	protein_coding-TTS (Solyc02g077260.3.1)	Solyc02g077250.2	protein_coding
2	48235475	48236106	Intergenic	Solyc02g084500.2	protein_coding
2	50992867	50993802	protein_coding-TTS (Solyc02g088190.3.1)	Solyc02g088190.3	protein_coding
2	44307227	44313570	protein_coding-promoter-TSS (Solyc02g079140.2.1)	Solyc02g079140.2	protein_coding
2	30007718	30008476	Intergenic	Solyc02g032970.3	protein_coding
2	53826621	53831204	protein_coding-exon (Solyc02g091980.2.1, exon 3 of 3)	Solyc02g091980.2	protein_coding
2	53938418	53944174	Intergenic	Solyc02g092090.2	protein_coding
2	53770338	53772381	protein_coding-exon (Solyc02g091920.3.1, exon 1 of 4)	Solyc02g091920.3	protein_coding
2	46549333	46552595	protein_coding-promoter-TSS (Solyc02g082290.3.1)	Solyc02g082290.3	protein_coding
2	44559916	44562956	Intergenic	Solyc02g079440.2	protein_coding
2	39717847	39725417	Intergenic	Solyc02g069190.3	protein_coding
2	54254428	54256377	Intergenic	Solyc02g092560.3	protein_coding
2	38969394	38974028	Intergenic	Solyc02g068460.1	protein_coding
2	36793744	36800873	protein_coding-promoter-TSS (Solyc02g065060.3.1)	Solyc02g065060.3	protein_coding
2	51445570	51447535	protein_coding-exon (Solyc02g088870.1.1, exon 1 of 4)	Solyc02g088870.1	protein_coding
2	44682584	44686012	protein_coding-promoter-TSS (Solyc02g079620.2.1)	Solyc02g079620.2	protein_coding
2	48291501	48292001	Intergenic	Solyc02g084570.3	protein_coding
2	55486461	55491650	Intergenic	Solyc02g094270.2	protein_coding
2	44905981	44907089	Intergenic	Solyc02g079980.3	protein_coding
2	55485098	55485861	protein_coding-exon (Solyc02g094270.2.1, exon 2 of 2)	Solyc02g094270.2	protein_coding
2	29866532	29870315	Intergenic	Solyc02g032830.2	protein_coding
2	37882592	37884676	Intergenic	Solyc02g067085.1	protein_coding
2	43086133	43095300	Intergenic	Solyc02g077630.3	protein_coding
2	44455282	44458134	Intergenic	Solyc02g079290.3	protein_coding
2	44606172	44608054	Intergenic	Solyc02g079520.2	protein_coding
2	51929393	51930749	Intergenic	Solyc02g089480.1	protein_coding
2	53932868	53937494	protein_coding-exon (Solyc02g092080.2.1, exon 2 of 2)	Solyc02g092090.2	protein_coding
2	37281482	37285177	Intergenic	Solyc02g065560.1	protein_coding
2	48474210	48475725	Intergenic	Solyc02g084730.3	protein_coding
2	34275482	34278372	protein_coding-TTS (Solyc02g062160.1.1)	Solyc02g062160.1	protein_coding
2	23102185	23107472	Intergenic	Solyc02g021410.3	protein_coding
2	3206458	3208724	Intergenic	Solyc02g055397.1	protein_coding
2	50522809	50525780	protein_coding-intron (Solyc02g087440.3.1, intron 1 of 1)	Solyc02g087440.3	protein_coding
2	50508815	50512467	Intergenic	Solyc02g087420.2	protein_coding
2	36981736	36985687	protein_coding-promoter-TSS (Solyc02g065250.2.1)	Solyc02g065250.2	protein_coding
2	51920458	51927079	protein_coding-TTS (Solyc02g089470.1.1)	Solyc02g089470.1	protein_coding
2	50501958	50504009	Intergenic	Solyc02g087410.3	protein_coding
2	53953574	53959990	Intergenic	Solyc02g092110.3	protein_coding
2	44181721	44188354	Intergenic	Solyc02g079010.3	protein_coding
2	43632610	43636624	protein_coding-TTS (Solyc02g078340.3.1)	Solyc02g078340.3	protein_coding
2	36710452	36710952	protein_coding-intron (Solyc02g065020.2.1, intron 2 of 2)	Solyc02g065020.2	protein_coding
2	40709910	40712140	nontranslating_CDS-intron (Solyc02g070420.2.1, intron 2 of 4)	Solyc02g070420.2	nontranslating_CDS
2	49057561	49059700	protein_coding-promoter-TSS (Solyc02g085590.3.1)	Solyc02g085590.3	protein_coding
2	34257565	34265176	Intergenic	Solyc02g062150.2	protein_coding
2	51907368	51913951	protein_coding-promoter-TSS (Solyc02g089460.1.1)	Solyc02g089460.1	protein_coding
2	45793260	45796018	protein_coding-promoter-TSS (Solyc02g081180.2.1)	Solyc02g081180.2	protein_coding
2	55323456	55325108	protein_coding-exon (Solyc02g094040.3.1, exon 1 of 9)	Solyc02g094040.3	protein_coding
2	44667146	44671137	Intergenic	Solyc02g079590.3	protein_coding
2	44788447	44789354	Intergenic	Solyc02g079780.1	protein_coding
2	53368649	53369511	Intergenic	Solyc02g091440.2	protein_coding
2	52375872	52377994	Intergenic	Solyc02g090110.3	protein_coding
2	34347614	34354381	Intergenic	Solyc02g062220.2	protein_coding
2	48620405	48642683	protein_coding-TTS (Solyc02g084960.1.1)	Solyc02g084960.1	protein_coding
2	47662103	47664672	Intergenic	Solyc02g083840.1	protein_coding
2	29969693	29972890	protein_coding-TTS (Solyc02g032950.3.1)	Solyc02g032950.3	protein_coding
2	51420484	51423083	Intergenic	Solyc02g088820.3	protein_coding
2	49635722	49642514	Intergenic	Solyc02g086310.1	protein_coding
2	35827341	35833702	Intergenic	Solyc02g063230.1	protein_coding
2	46177042	46178079	protein_coding-promoter-TSS (Solyc02g081820.3.1)	Solyc02g081820.3	protein_coding
2	44639609	44640471	Intergenic	Solyc02g079555.1	protein_coding
2	48647013	48648081	protein_coding-TTS (Solyc02g084970.3.1)	Solyc02g084970.3	protein_coding
2	47673097	47675028	protein_coding-promoter-TSS (Solyc02g083850.3.1)	Solyc02g083850.3	protein_coding
2	31182698	31183198	Intergenic	Solyc02g036393.1	protein_coding
2	35736307	35738188	Intergenic	Solyc02g063130.3	protein_coding
2	15532342	15535541	Intergenic	Solyc02g014130.2	protein_coding
2	44319372	44324339	Intergenic	Solyc02g079160.2	protein_coding
2	36433735	36435306	Intergenic	Solyc02g064765.1	protein_coding
2	52984845	52987113	Intergenic	Solyc02g090860.3	protein_coding
2	42683723	42684223	protein_coding-intron (Solyc02g077040.3.1, intron 2 of 3)	Solyc02g077040.3	protein_coding
2	47729416	47733398	protein_coding-TTS (Solyc02g083930.1.1)	Solyc02g083930.1	protein_coding
2	45830616	45831398	Intergenic	Solyc02g081250.2	protein_coding
2	39902150	39903863	protein_coding-intron (Solyc02g069440.3.1, intron 1 of 1)	Solyc02g069440.3	protein_coding
2	51302855	51303997	protein_coding-promoter-TSS (Solyc02g088640.1.1)	Solyc02g088640.1	protein_coding
2	18510202	18511070	Intergenic	Solyc02g014740.2	protein_coding
2	36158064	36161444	Intergenic	Solyc02g063520.3	protein_coding
2	54578995	54580623	Intergenic	Solyc02g092980.3	protein_coding
2	36652956	36658789	Intergenic	Solyc02g064970.3	protein_coding
2	38150097	38151484	protein_coding-intron (Solyc02g067380.3.1, intron 1 of 2)	Solyc02g067380.3	protein_coding
2	52471482	52479319	protein_coding-TTS (Solyc02g090210.3.1)	Solyc02g090210.3	protein_coding
2	48252756	48256130	protein_coding-exon (Solyc02g084540.3.1, exon 3 of 15)	Solyc02g084540.3	protein_coding
2	31396282	31397484	Intergenic	Solyc02g037490.1	protein_coding
2	46026366	46028272	protein_coding-promoter-TSS (Solyc02g081570.3.1)	Solyc02g081570.3	protein_coding
2	27736446	27744910	Intergenic	Solyc02g031990.1	protein_coding
2	28891711	28892867	protein_coding-intron (Solyc02g032380.2.1, intron 9 of 13)	Solyc02g032380.2	protein_coding
2	45520827	45529291	protein_coding-promoter-TSS (Solyc02g080860.2.1)	Solyc02g080860.2	protein_coding
2	39897428	39898943	Intergenic	Solyc02g069440.3	protein_coding
2	28746486	28748401	protein_coding-intron (Solyc02g032335.1.1, intron 2 of 5)	Solyc02g032335.1	protein_coding
2	39242049	39243740	protein_coding-intron (Solyc02g068740.3.1, intron 1 of 2)	Solyc02g068740.3	protein_coding
2	43496675	43501205	protein_coding-exon (Solyc02g078150.3.1, exon 2 of 3)	Solyc02g078150.3	protein_coding
2	21761714	21764058	Intergenic	Solyc02g021000.3	protein_coding
2	45904683	45907049	Intergenic	Solyc02g081360.3	protein_coding
2	44716550	44718545	protein_coding-intron (Solyc02g079690.1.1, intron 2 of 3)	Solyc02g079690.1	protein_coding
2	27937653	27939262	protein_coding-promoter-TSS (Solyc02g032090.1.1)	Solyc02g032090.1	protein_coding
2	53779151	53781834	Intergenic	Solyc02g091930.3	protein_coding
2	37425881	37429673	protein_coding-TTS (Solyc02g065715.1.1)	Solyc02g065710.2	protein_coding
2	48684760	48686252	Intergenic	Solyc02g085010.1	protein_coding
2	37336200	37337794	protein_coding-intron (Solyc02g065610.3.1, intron 3 of 4)	Solyc02g065610.3	protein_coding
2	31570567	31577039	protein_coding-intron (Solyc02g037550.3.1, intron 1 of 9)	Solyc02g037550.3	protein_coding
2	44365518	44367409	Intergenic	Solyc02g079200.1	protein_coding
2	43923454	43936203	protein_coding-promoter-TSS (Solyc02g078690.2.1)	Solyc02g078690.2	protein_coding
2	35077257	35088321	protein_coding-intron (Solyc02g062750.3.1, intron 17 of 18)	Solyc02g062750.3	protein_coding
2	2868536	2871947	Intergenic	Solyc02g055430.2	protein_coding
2	50883218	50884412	Intergenic	Solyc02g088010.3	protein_coding
2	43006583	43010038	Intergenic	Solyc02g077550.3	protein_coding
2	52194311	52195142	Intergenic	Solyc02g089860.1	protein_coding
2	50885430	50886372	Intergenic	Solyc02g088010.3	protein_coding
2	40840218	40840986	Intergenic	Solyc02g070530.3	protein_coding
2	47678343	47679413	protein_coding-exon (Solyc02g083860.3.1, exon 1 of 3)	Solyc02g083860.3	protein_coding
2	42090950	42091901	Intergenic	Solyc02g072210.1	protein_coding
2	55226516	55227382	Intergenic	Solyc02g093890.1	protein_coding
2	47469224	47474714	protein_coding-promoter-TSS (Solyc02g083550.2.1)	Solyc02g083550.2	protein_coding
2	46428416	46438757	protein_coding-exon (Solyc02g082170.2.1, exon 3 of 5)	Solyc02g082170.2	protein_coding
2	46515596	46519633	Intergenic	Solyc02g082260.3	protein_coding
2	53783261	53785834	Intergenic	Solyc02g091930.3	protein_coding
2	43840560	43841587	protein_coding-exon (Solyc02g078620.1.1, exon 1 of 1)	Solyc02g078620.1	protein_coding
2	51975048	51978294	Intergenic	Solyc02g089550.3	protein_coding
2	39031648	39033521	protein_coding-exon (Solyc02g068510.2.1, exon 4 of 4)	Solyc02g068510.2	protein_coding
2	8083178	8084664	Intergenic	Solyc02g005330.1	protein_coding
2	35564390	35568207	protein_coding-promoter-TSS (Solyc02g063000.3.1)	Solyc02g063000.3	protein_coding
2	42436755	42439796	protein_coding-TTS (Solyc02g076770.1.1)	Solyc02g076770.1	protein_coding
2	51662276	51668345	Intergenic	Solyc02g089150.3	protein_coding
2	50761979	50764562	protein_coding-TTS (Solyc02g087860.3.1)	Solyc02g087860.3	protein_coding
2	49619529	49623579	Intergenic	Solyc02g086270.3	protein_coding
2	42038596	42039288	Intergenic	Solyc02g072160.3	protein_coding
2	54178461	54181065	Intergenic	Solyc02g092490.3	protein_coding
2	38210662	38217208	protein_coding-intron (Solyc02g067450.3.1, intron 4 of 6)	Solyc02g067450.3	protein_coding
2	52263111	52264171	protein_coding-exon (Solyc02g089940.3.1, exon 1 of 5)	Solyc02g089940.3	protein_coding
2	27783422	27790894	protein_coding-intron (Solyc02g032015.1.1, intron 2 of 2)	Solyc02g032020.2	protein_coding
2	48917590	48920149	Intergenic	Solyc02g085350.3	protein_coding
2	54181609	54203919	Intergenic	Solyc02g092490.3	protein_coding
2	40750293	40762124	Intergenic	Solyc02g070450.2	protein_coding
2	34366286	34368979	Intergenic	Solyc02g062230.1	protein_coding
2	35893647	35895469	Intergenic	Solyc02g063280.3	protein_coding
2	29876203	29878469	Intergenic	Solyc02g032840.1	protein_coding
2	41536511	41539836	protein_coding-promoter-TSS (Solyc02g071560.3.1)	Solyc02g071560.3	protein_coding
2	31251051	31253021	Intergenic	Solyc02g036440.3	protein_coding
2	39044982	39045885	Intergenic	Solyc02g068520.1	protein_coding
2	37301152	37303412	Intergenic	Solyc02g065570.1	protein_coding
2	42033256	42037051	Intergenic	Solyc02g072160.3	protein_coding
2	36727932	36733797	Intergenic	Solyc02g065050.1	protein_coding
2	42739027	42740898	protein_coding-TTS (Solyc02g077110.3.1)	Solyc02g077120.3	protein_coding
2	13780763	13781819	Intergenic	Solyc02g011680.3	protein_coding
2	48799975	48801051	Intergenic	Solyc02g085180.3	protein_coding
2	52550246	52554335	protein_coding-promoter-TSS (Solyc02g090350.3.1)	Solyc02g090350.3	protein_coding
2	37508248	37509149	protein_coding-intron (Solyc02g065800.2.1, intron 2 of 2)	Solyc02g065800.2	protein_coding
2	52519141	52521435	protein_coding-intron (Solyc02g090300.3.1, intron 3 of 5)	Solyc02g090300.3	protein_coding
2	32599740	32600240	protein_coding-promoter-TSS (Solyc00g007190.3.1)	Solyc00g007190.3	protein_coding
2	48557604	48560339	protein_coding-exon (Solyc02g084840.3.1, exon 1 of 3)	Solyc02g084840.3	protein_coding
2	50496720	50501028	protein_coding-promoter-TSS (Solyc02g087410.3.1)	Solyc02g087410.3	protein_coding
2	41132055	41134067	protein_coding-intron (Solyc02g071070.3.1, intron 1 of 3)	Solyc02g071070.3	protein_coding
2	40724363	40733538	Intergenic	Solyc02g070430.3	protein_coding
2	47217069	47220205	protein_coding-intron (Solyc02g083160.2.1, intron 2 of 3)	Solyc02g083160.2	protein_coding
2	44191225	44192265	protein_coding-exon (Solyc02g079010.3.1, exon 1 of 3)	Solyc02g079010.3	protein_coding
2	52213322	52215648	protein_coding-intron (Solyc02g089890.3.1, intron 11 of 19)	Solyc02g089880.3	protein_coding
2	36460983	36461621	Intergenic	Solyc02g064790.1	protein_coding
2	38979052	38981099	protein_coding-TTS (Solyc02g068470.1.1)	Solyc02g068470.1	protein_coding
2	51258762	51259392	Intergenic	Solyc02g088570.2	protein_coding
2	48960170	48962391	protein_coding-promoter-TSS (Solyc02g085410.1.1)	Solyc02g085410.1	protein_coding
2	42088518	42089018	Intergenic	Solyc02g072210.1	protein_coding
2	36724531	36727037	Intergenic	Solyc02g065040.1	protein_coding
2	46943137	46947078	protein_coding-promoter-TSS (Solyc02g082740.1.1)	Solyc02g082740.1	protein_coding
2	37194757	37197521	protein_coding-promoter-TSS (Solyc02g065480.2.1)	Solyc02g065480.2	protein_coding
2	47435022	47439462	Intergenic	Solyc02g083510.3	protein_coding
2	41520123	41523244	protein_coding-TTS (Solyc02g071550.1.1)	Solyc02g071550.1	protein_coding
2	39726203	39732329	protein_coding-exon (Solyc02g069200.2.1, exon 3 of 6)	Solyc02g069200.2	protein_coding
2	54755707	54757710	protein_coding-intron (Solyc02g093180.3.1, intron 1 of 2)	Solyc02g093180.3	protein_coding
2	1677636	1679193	protein_coding-promoter-TSS (Solyc02g043815.1.1)	Solyc02g043815.1	protein_coding
2	52943565	52945932	Intergenic	Solyc02g090820.3	protein_coding
2	52117385	52123314	protein_coding-intron (Solyc02g089790.3.1, intron 3 of 18)	Solyc02g089790.3	protein_coding
2	36146647	36147562	Intergenic	Solyc02g063510.1	protein_coding
2	47788032	47789424	Intergenic	Solyc02g084005.1	protein_coding
2	47373287	47376999	Intergenic	Solyc02g083400.3	protein_coding
2	48905097	48906221	Intergenic	Solyc02g085340.1	protein_coding
2	54002022	54003694	protein_coding-exon (Solyc02g092210.1.1, exon 1 of 1)	Solyc02g092210.1	protein_coding
2	44978899	44980537	Intergenic	Solyc02g080120.2	protein_coding
2	54358460	54360506	protein_coding-intron (Solyc02g092760.3.1, intron 1 of 3)	Solyc02g092760.3	protein_coding
2	44440814	44447355	protein_coding-promoter-TSS (Solyc02g079280.3.1)	Solyc02g079280.3	protein_coding
2	37202202	37204091	Intergenic	Solyc02g065480.2	protein_coding
2	33917707	33919112	protein_coding-exon (Solyc02g061850.3.1, exon 1 of 10)	Solyc02g061850.3	protein_coding
2	1673061	1676761	Intergenic	Solyc02g043815.1	protein_coding
2	34346089	34346589	protein_coding-TTS (Solyc02g062220.2.1)	Solyc02g062210.2	protein_coding
2	24752012	24753204	protein_coding-TTS (Solyc02g022870.3.1)	Solyc02g022860.1	protein_coding
2	52046556	52048183	Intergenic	Solyc02g089650.3	protein_coding
2	53074903	53076898	Intergenic	Solyc02g090990.1	protein_coding
2	52998841	53001918	Intergenic	Solyc02g090873.1	protein_coding
2	53793674	53795918	Intergenic	Solyc02g091950.3	protein_coding
2	53925354	53928684	Intergenic	Solyc02g092080.2	protein_coding
2	39076361	39079695	Intergenic	Solyc02g068550.2	protein_coding
2	45048869	45052604	Intergenic	Solyc02g080220.3	protein_coding
2	41870544	41872179	protein_coding-TTS (Solyc02g071970.1.1)	Solyc02g071970.1	protein_coding
2	29963667	29966954	protein_coding-exon (Solyc02g032940.3.1, exon 1 of 14)	Solyc02g032940.3	protein_coding
2	53563998	53566711	protein_coding-exon (Solyc02g091690.3.1, exon 2 of 4)	Solyc02g091690.3	protein_coding
2	45039935	45043231	protein_coding-intron (Solyc02g080200.3.1, intron 2 of 4)	Solyc02g080200.3	protein_coding
2	47724832	47727159	protein_coding-intron (Solyc02g083920.2.1, intron 1 of 1)	Solyc02g083920.2	protein_coding
2	17411897	17414147	protein_coding-intron (Solyc02g014530.3.1, intron 1 of 9)	Solyc02g014530.3	protein_coding
2	37258548	37262144	protein_coding-exon (Solyc02g065530.3.1, exon 1 of 2)	Solyc02g065530.3	protein_coding
2	42276706	42277970	Intergenic	Solyc02g072520.3	protein_coding
2	24931552	24934650	Intergenic	Solyc02g022930.3	protein_coding
2	42026201	42027552	Intergenic	Solyc02g072160.3	protein_coding
2	4750549	4753260	Intergenic	Solyc02g050270.2	protein_coding
2	48653364	48654187	Intergenic	Solyc02g084980.3	protein_coding
2	54459047	54460362	Intergenic	Solyc02g092850.1	protein_coding
2	46973112	46976912	Intergenic	Solyc02g082763.1	protein_coding
2	49096520	49107485	protein_coding-exon (Solyc02g085630.3.1, exon 3 of 3)	Solyc02g085630.3	protein_coding
2	55785511	55787144	Intergenic	Solyc02g094590.3	protein_coding
2	44912383	44913584	protein_coding-intron (Solyc02g080050.2.1, intron 57 of 63)	Solyc02g079980.3	protein_coding
2	44436599	44440292	Intergenic	Solyc02g079277.1	protein_coding
2	55113636	55115682	Intergenic	Solyc02g093740.3	protein_coding
2	48771187	48775386	protein_coding-intron (Solyc02g085150.3.1, intron 1 of 3)	Solyc02g085150.3	protein_coding
2	43018380	43020643	Intergenic	Solyc02g077560.3	protein_coding
2	47790545	47791692	protein_coding-TTS (Solyc02g084005.1.1)	Solyc02g084005.1	protein_coding
2	50090501	50092989	Intergenic	Solyc02g086850.2	protein_coding
2	32626872	32629949	protein_coding-TTS (Solyc00g007160.2.1)	Solyc00g007160.2	protein_coding
2	50580357	50580857	protein_coding-intron (Solyc02g087540.2.1, intron 3 of 5)	Solyc02g087540.2	protein_coding
2	50560791	50564688	protein_coding-promoter-TSS (Solyc02g087500.2.1)	Solyc02g087500.2	protein_coding
2	41854657	41859693	Intergenic	Solyc02g071930.1	protein_coding
2	53787565	53792575	Intergenic	Solyc02g091930.3	protein_coding
2	38167353	38172019	protein_coding-promoter-TSS (Solyc02g067410.2.1)	Solyc02g067410.2	protein_coding
2	31586127	31590435	Intergenic	Solyc02g037550.3	protein_coding
2	36143196	36145478	Intergenic	Solyc02g063510.1	protein_coding
2	25687251	25689047	protein_coding-promoter-TSS (Solyc02g030137.1.1)	Solyc02g030137.1	protein_coding
2	47446695	47449118	protein_coding-promoter-TSS (Solyc02g083523.1.1)	Solyc02g083523.1	protein_coding
2	35474457	35477364	protein_coding-intron (Solyc02g062960.3.1, intron 1 of 2)	Solyc02g062960.3	protein_coding
2	52480225	52484339	protein_coding-exon (Solyc02g090220.3.1, exon 1 of 2)	Solyc02g090220.3	protein_coding
2	48306632	48308898	protein_coding-promoter-TSS (Solyc02g084580.2.1)	Solyc02g084580.2	protein_coding
2	51931301	51937238	Intergenic	Solyc02g089480.1	protein_coding
2	47750964	47753384	Intergenic	Solyc02g083950.3	protein_coding
2	45688608	45693948	Intergenic	Solyc02g081070.3	protein_coding
2	50145490	50146769	protein_coding-intron (Solyc02g086920.2.1, intron 1 of 6)	Solyc02g086915.1	protein_coding
2	52655084	52656344	protein_coding-exon (Solyc02g090480.3.1, exon 11 of 11)	Solyc02g090490.3	protein_coding
2	44385576	44386904	protein_coding-promoter-TSS (Solyc02g079220.3.1)	Solyc02g079220.3	protein_coding
2	45044164	45045194	protein_coding-promoter-TSS (Solyc02g080200.3.1)	Solyc02g080200.3	protein_coding
2	25399829	25403017	Intergenic	Solyc02g024070.3	protein_coding
2	37156666	37158192	protein_coding-promoter-TSS (Solyc02g065430.1.1)	Solyc02g065430.1	protein_coding
2	54471170	54473547	protein_coding-intron (Solyc02g092860.3.1, intron 2 of 2)	Solyc02g092880.3	protein_coding
2	50891864	50892647	protein_coding-exon (Solyc02g088030.1.1, exon 1 of 1)	Solyc02g088030.1	protein_coding
2	28096632	28097336	Intergenic	Solyc02g032140.2	protein_coding
2	24820148	24820900	Intergenic	Solyc02g022880.1	protein_coding
2	38181987	38184757	protein_coding-exon (Solyc02g067430.3.1, exon 1 of 3)	Solyc02g067430.3	protein_coding
2	38823583	38824933	Intergenic	Solyc02g068270.3	protein_coding
2	44449734	44450723	Intergenic	Solyc02g079280.3	protein_coding
2	45825256	45827482	Intergenic	Solyc02g081240.1	protein_coding
2	53064580	53065777	Intergenic	Solyc02g090970.1	protein_coding
2	54425497	54436045	protein_coding-intron (Solyc02g092820.3.1, intron 3 of 3)	Solyc02g092820.3	protein_coding
2	50157120	50161538	protein_coding-intron (Solyc02g086930.3.1, intron 3 of 3)	Solyc02g086930.3	protein_coding
2	36149197	36151304	Intergenic	Solyc02g063510.1	protein_coding
2	35343381	35348445	Intergenic	Solyc02g062860.3	protein_coding
2	37330471	37335314	protein_coding-exon (Solyc02g065610.3.1, exon 4 of 5)	Solyc02g065590.3	protein_coding
2	50094380	50095064	Intergenic	Solyc02g086850.2	protein_coding
2	47192011	47193059	protein_coding-exon (Solyc02g083120.2.1, exon 1 of 2)	Solyc02g083120.2	protein_coding
2	38761134	38763304	tRNA-promoter-TSS (ENSRNA050029183-T1)	Solyc02g068160.1	protein_coding
2	53891653	53893514	protein_coding-intron (Solyc02g092045.1.1, intron 3 of 3)	Solyc02g092045.1	protein_coding
2	49679997	49682035	protein_coding-intron (Solyc02g086385.1.1, intron 1 of 3)	Solyc02g086385.1	protein_coding
2	49062384	49068643	Intergenic	Solyc02g085600.1	protein_coding
2	22255236	22256682	Intergenic	Solyc02g021140.3	protein_coding
2	48286206	48290657	protein_coding-promoter-TSS (Solyc02g084570.3.1)	Solyc02g084570.3	protein_coding
2	36694573	36696660	Intergenic	Solyc02g065000.1	protein_coding
2	48898953	48900038	Intergenic	Solyc02g085340.1	protein_coding
2	52988791	52993588	Intergenic	Solyc02g090870.1	protein_coding
2	33923855	33925703	Intergenic	Solyc02g061850.3	protein_coding
2	36069296	36070062	Intergenic	Solyc02g063430.3	protein_coding
2	36708043	36709073	protein_coding-exon (Solyc02g065020.2.1, exon 2 of 3)	Solyc02g065020.2	protein_coding
2	43417537	43421234	Intergenic	Solyc02g078040.3	protein_coding
2	34099177	34100267	Intergenic	Solyc02g061990.3	protein_coding
2	38147436	38148536	Intergenic	Solyc02g067380.3	protein_coding
2	55529753	55531649	Intergenic	Solyc02g094340.1	protein_coding
2	44687376	44689488	protein_coding-intron (Solyc02g079630.2.1, intron 7 of 14)	Solyc02g079630.2	protein_coding
2	44824422	44826752	Intergenic	Solyc02g079860.1	protein_coding
2	36178408	36179048	protein_coding-promoter-TSS (Solyc02g063540.2.1)	Solyc02g063540.2	protein_coding
2	34853164	34857706	protein_coding-exon (Solyc02g062590.3.1, exon 3 of 3)	Solyc02g062590.3	protein_coding
2	51020927	51021697	protein_coding-intron (Solyc02g088230.3.1, intron 13 of 35)	Solyc02g088230.3	protein_coding
2	32597560	32598548	Intergenic	Solyc00g007190.3	protein_coding
2	29378736	29380626	Intergenic	Solyc02g032650.3	protein_coding
2	42752254	42755025	protein_coding-exon (Solyc02g077160.3.1, exon 3 of 6)	Solyc02g077190.2	protein_coding
2	957975	961618	protein_coding-promoter-TSS (Solyc02g043900.1.1)	Solyc02g043900.1	protein_coding
2	39315664	39318317	protein_coding-promoter-TSS (Solyc02g068845.1.1)	Solyc02g068845.1	protein_coding
2	52719395	52720871	protein_coding-exon (Solyc02g090545.1.1, exon 1 of 3)	Solyc02g090545.1	protein_coding
2	52857335	52860290	protein_coding-exon (Solyc02g090680.3.1, exon 4 of 4)	Solyc02g090680.3	protein_coding
2	48926751	48928529	Intergenic	Solyc02g085360.3	protein_coding
2	46491438	46493818	Intergenic	Solyc02g082240.1	protein_coding
2	48807163	48813449	Intergenic	Solyc02g085190.2	protein_coding
2	52705253	52706766	protein_coding-intron (Solyc02g090540.3.1, intron 1 of 4)	Solyc02g090540.3	protein_coding
2	36071376	36072008	Intergenic	Solyc02g063430.3	protein_coding
2	48766278	48769195	Intergenic	Solyc02g085150.3	protein_coding
2	44549242	44549995	Intergenic	Solyc02g079430.3	protein_coding
2	32026958	32028226	Intergenic	Solyc02g038770.1	protein_coding
2	45056393	45057775	Intergenic	Solyc02g080230.3	protein_coding
2	49837372	49841128	protein_coding-promoter-TSS (Solyc02g086530.3.1)	Solyc02g086530.3	protein_coding
2	54538023	54542230	Intergenic	Solyc02g092940.3	protein_coding
2	50911190	50911841	Intergenic	Solyc02g088080.2	protein_coding
2	55044687	55046085	protein_coding-intron (Solyc02g093610.3.1, intron 1 of 1)	Solyc02g093610.3	protein_coding
2	53585705	53590814	Intergenic	Solyc02g091710.3	protein_coding
2	22805501	22806589	Intergenic	Solyc02g021250.1	protein_coding
2	55336887	55339887	Intergenic	Solyc02g094060.3	protein_coding
2	15573194	15574688	Intergenic	Solyc02g014135.1	protein_coding
2	53251201	53252536	protein_coding-exon (Solyc02g091260.1.1, exon 1 of 1)	Solyc02g091260.1	protein_coding
2	55382759	55385777	protein_coding-exon (Solyc02g094110.1.1, exon 1 of 1)	Solyc02g094110.1	protein_coding
2	41547514	41550176	protein_coding-exon (Solyc02g071580.3.1, exon 1 of 6)	Solyc02g071580.3	protein_coding
2	49842924	49850602	protein_coding-intron (Solyc02g086540.2.1, intron 19 of 21)	Solyc02g086530.3	protein_coding
2	50504557	50507135	Intergenic	Solyc02g087420.2	protein_coding
2	40257335	40258110	protein_coding-TTS (Solyc02g069890.1.1)	Solyc02g069900.1	protein_coding
2	42013338	42015406	Intergenic	Solyc02g072150.3	protein_coding
2	35515081	35515581	protein_coding-promoter-TSS (Solyc02g062975.1.1)	Solyc02g062975.1	protein_coding
2	53084611	53086788	protein_coding-intron (Solyc02g091000.3.1, intron 2 of 2)	Solyc02g091000.3	protein_coding
2	50804207	50805199	protein_coding-promoter-TSS (Solyc02g087910.2.1)	Solyc02g087910.2	protein_coding
2	35516528	35518735	protein_coding-TTS (Solyc02g062990.1.1)	Solyc02g062990.1	protein_coding
2	48661013	48663264	Intergenic	Solyc02g084990.3	protein_coding
2	54279704	54280330	protein_coding-promoter-TSS (Solyc02g092590.3.1)	Solyc02g092590.3	protein_coding
2	47617394	47618476	protein_coding-exon (Solyc02g083790.3.1, exon 2 of 3)	Solyc02g083790.3	protein_coding
2	40714480	40716263	Intergenic	Solyc02g070420.2	nontranslating_CDS
2	36637662	36645165	protein_coding-promoter-TSS (Solyc02g064960.3.1)	Solyc02g064960.3	protein_coding
2	28319372	28320153	Intergenic	Solyc02g032177.1	protein_coding
2	55273903	55278635	Intergenic	Solyc02g093950.3	protein_coding
2	39027079	39029182	Intergenic	Solyc02g068510.2	protein_coding
2	55341031	55342786	Intergenic	Solyc02g094080.1	protein_coding
2	39291959	39294249	protein_coding-TTS (Solyc02g068810.1.1)	Solyc02g068810.1	protein_coding
2	55588759	55590667	protein_coding-exon (Solyc02g094430.3.1, exon 6 of 6)	Solyc02g094420.3	protein_coding
2	51676397	51680395	Intergenic	Solyc02g089160.3	protein_coding
2	50859566	50863475	protein_coding-intron (Solyc02g088000.3.1, intron 2 of 12)	Solyc02g088000.3	protein_coding
2	48069220	48070375	protein_coding-TTS (Solyc02g084400.3.1)	Solyc02g084390.3	protein_coding
2	50148028	50151577	protein_coding-intron (Solyc02g086920.2.1, intron 1 of 6)	Solyc02g086920.2	protein_coding
2	38825612	38826854	Intergenic	Solyc02g068280.3	protein_coding
2	44315075	44317147	Intergenic	Solyc02g079150.2	protein_coding
2	48652259	48652759	Intergenic	Solyc02g084980.3	protein_coding
2	43470500	43475462	Intergenic	Solyc02g078130.3	protein_coding
2	3864469	3866904	protein_coding-promoter-TSS (Solyc02g049080.1.1)	Solyc02g049080.1	protein_coding
2	53048235	53050036	Intergenic	Solyc02g090950.1	protein_coding
2	44963538	44967326	Intergenic	Solyc02g080100.1	protein_coding
2	45909334	45909834	protein_coding-exon (Solyc02g081360.3.1, exon 2 of 4)	Solyc02g081360.3	protein_coding
2	34981523	34983315	protein_coding-TTS (Solyc02g062700.3.1)	Solyc02g062700.3	protein_coding
2	44768291	44770204	Intergenic	Solyc02g079760.3	protein_coding
2	32459231	32459731	Intergenic	Solyc00g007300.3	protein_coding
2	33968402	33970461	Intergenic	Solyc02g061870.1	protein_coding
2	47689693	47692179	Intergenic	Solyc02g083880.3	protein_coding
2	36056258	36059110	Intergenic	Solyc02g063420.3	protein_coding
2	31982609	31987825	Intergenic	Solyc02g038750.3	protein_coding
2	38643893	38645585	protein_coding-TTS (Solyc02g068020.1.1)	Solyc02g068020.1	protein_coding
2	47931578	47933715	protein_coding-intron (Solyc02g084200.2.1, intron 1 of 4)	Solyc02g084200.2	protein_coding
2	46409742	46411431	Intergenic	Solyc02g082130.2	protein_coding
2	52536500	52539117	protein_coding-intron (Solyc02g090315.1.1, intron 4 of 6)	Solyc02g090315.1	protein_coding
2	43415625	43416944	Intergenic	Solyc02g078030.2	protein_coding
2	36105182	36106130	protein_coding-TTS (Solyc02g063460.1.1)	Solyc02g063470.1	protein_coding
2	52184842	52187642	Intergenic	Solyc02g089840.3	protein_coding
2	55194033	55198753	Intergenic	Solyc02g093870.3	protein_coding
2	49628696	49630514	protein_coding-exon (Solyc02g086290.1.1, exon 1 of 1)	Solyc02g086290.1	protein_coding
2	37271963	37272865	Intergenic	Solyc02g065550.3	protein_coding
2	36810576	36811076	protein_coding-intron (Solyc02g065060.3.1, intron 5 of 5)	Solyc02g065070.3	protein_coding
2	53797356	53798533	Intergenic	Solyc02g091950.3	protein_coding
2	55528256	55528920	Intergenic	Solyc02g094330.3	protein_coding
2	34363814	34365537	Intergenic	Solyc02g062230.1	protein_coding
2	17108214	17113676	protein_coding-TTS (Solyc02g014470.3.1)	Solyc02g014470.3	protein_coding
2	47692919	47694052	protein_coding-TTS (Solyc02g083880.3.1)	Solyc02g083880.3	protein_coding
2	42601404	42606932	Intergenic	Solyc02g076930.2	protein_coding
2	36118343	36119268	Intergenic	Solyc02g063490.3	protein_coding
2	47934598	47936785	protein_coding-exon (Solyc02g084210.1.1, exon 1 of 1)	Solyc02g084210.1	protein_coding
2	43025435	43028829	protein_coding-promoter-TSS (Solyc02g077560.3.1)	Solyc02g077560.3	protein_coding
2	28694023	28694787	Intergenic	Solyc02g032320.1	protein_coding
2	49802534	49803165	protein_coding-exon (Solyc02g086490.3.1, exon 1 of 2)	Solyc02g086490.3	protein_coding
2	53766398	53767026	Intergenic	Solyc02g091910.2	protein_coding
2	47074483	47075529	protein_coding-exon (Solyc02g082870.3.1, exon 1 of 4)	Solyc02g082870.3	protein_coding
2	44261874	44265540	protein_coding-exon (Solyc02g079080.2.1, exon 1 of 3)	Solyc02g079080.2	protein_coding
2	54281365	54285187	protein_coding-exon (Solyc02g092590.3.1, exon 3 of 3)	Solyc02g092590.3	protein_coding
2	22664101	22664993	Intergenic	Solyc02g021210.1	protein_coding
2	50571446	50572602	protein_coding-exon (Solyc02g087520.3.1, exon 2 of 3)	Solyc02g087520.3	protein_coding
2	47100142	47102928	protein_coding-promoter-TSS (Solyc02g082910.3.1)	Solyc02g082910.3	protein_coding
2	47545739	47549027	Intergenic	Solyc02g083670.3	protein_coding
2	36141023	36141771	Intergenic	Solyc02g063510.1	protein_coding
2	40812443	40818309	Intergenic	Solyc02g070520.3	protein_coding
2	55272332	55272978	protein_coding-promoter-TSS (Solyc02g093950.3.1)	Solyc02g093950.3	protein_coding
2	54805448	54807065	protein_coding-exon (Solyc02g093240.2.1, exon 3 of 3)	Solyc02g093240.2	protein_coding
2	44745890	44750591	Intergenic	Solyc02g079750.3	protein_coding
2	54436625	54437852	Intergenic	Solyc02g092820.3	protein_coding
2	49289179	49301924	Intergenic	Solyc02g085870.3	protein_coding
2	23803806	23808176	protein_coding-TTS (Solyc02g021630.1.1)	Solyc02g021630.1	protein_coding
2	41982359	41983308	Intergenic	Solyc02g072130.3	protein_coding
2	41080260	41081276	Intergenic	Solyc02g070935.1	protein_coding
2	42717096	42720733	Intergenic	Solyc02g077090.3	protein_coding
2	52643296	52646182	protein_coding-intron (Solyc02g090470.3.1, intron 1 of 4)	Solyc02g090480.3	protein_coding
2	53365944	53367742	Intergenic	Solyc02g091430.3	protein_coding
2	22803328	22804625	Intergenic	Solyc02g021250.1	protein_coding
2	352439	353890	Intergenic	Solyc02g043970.1	protein_coding
2	48602289	48606884	protein_coding-exon (Solyc02g084910.3.1, exon 1 of 4)	Solyc02g084910.3	protein_coding
2	53575933	53576838	protein_coding-exon (Solyc02g091700.3.1, exon 1 of 3)	Solyc02g091700.3	protein_coding
2	35938576	35941467	Intergenic	Solyc02g063330.3	protein_coding
2	44610384	44612651	protein_coding-promoter-TSS (Solyc02g079520.2.1)	Solyc02g079520.2	protein_coding
2	32580017	32584937	Intergenic	Solyc00g007200.3	protein_coding
2	50729702	50738906	protein_coding-intron (Solyc02g087830.3.1, intron 1 of 5)	Solyc02g087830.3	protein_coding
2	50368607	50373175	protein_coding-promoter-TSS (Solyc02g087280.3.1)	Solyc02g087280.3	protein_coding
2	48680664	48681859	protein_coding-exon (Solyc02g085010.1.1, exon 1 of 1)	Solyc02g085010.1	protein_coding
2	52066321	52069092	protein_coding-intron (Solyc02g089670.3.1, intron 2 of 2)	Solyc02g089680.3	protein_coding
2	48860811	48864095	protein_coding-promoter-TSS (Solyc02g085260.1.1)	Solyc02g085260.1	protein_coding
2	50930813	50932106	Intergenic	Solyc02g088100.3	protein_coding
2	39042475	39044448	Intergenic	Solyc02g068520.1	protein_coding
2	53558754	53563018	Intergenic	Solyc02g091690.3	protein_coding
2	53274645	53276754	Intergenic	Solyc02g091300.3	protein_coding
2	53724737	53726638	protein_coding-intron (Solyc02g091840.3.1, intron 2 of 2)	Solyc02g091860.3	protein_coding
2	27987262	27994010	protein_coding-exon (Solyc02g032100.3.1, exon 1 of 3)	Solyc02g032100.3	protein_coding
2	53370295	53375382	protein_coding-exon (Solyc02g091440.2.1, exon 1 of 5)	Solyc02g091440.2	protein_coding
2	45799662	45801540	Intergenic	Solyc02g081180.2	protein_coding
2	26431432	26433294	protein_coding-TTS (Solyc02g030462.1.1)	Solyc02g030462.1	protein_coding
2	41473120	41475572	protein_coding-intron (Solyc02g071490.3.1, intron 7 of 10)	Solyc02g071490.3	protein_coding
2	43904199	43906153	Intergenic	Solyc02g078670.3	protein_coding
2	53900053	53905812	protein_coding-promoter-TSS (Solyc02g092050.3.1)	Solyc02g092050.3	protein_coding
2	50186645	50187603	protein_coding-exon (Solyc02g086990.3.1, exon 1 of 6)	Solyc02g086990.3	protein_coding
2	45283819	45284757	Intergenic	Solyc02g080520.3	protein_coding
2	33618142	33620775	Intergenic	Solyc02g060600.1	protein_coding
2	50951029	50952178	pre_miRNA-TTS (ENSRNA050029773-T1)	Solyc02g088130.1	protein_coding
2	53848669	53854572	Intergenic	Solyc02g091990.3	protein_coding
2	53072595	53073529	Intergenic	Solyc02g090980.1	protein_coding
2	48677739	48680088	protein_coding-TTS (Solyc02g085005.1.1)	Solyc02g085005.1	protein_coding
2	44317829	44318867	Intergenic	Solyc02g079150.2	protein_coding
2	51217485	51220522	Intergenic	Solyc02g088510.3	protein_coding
2	47893992	47895661	protein_coding-promoter-TSS (Solyc02g084150.1.1)	Solyc02g084150.1	protein_coding
2	54474165	54477953	protein_coding-promoter-TSS (Solyc02g092890.1.1)	Solyc02g092890.1	protein_coding
2	18522074	18522982	Intergenic	Solyc02g014750.1	protein_coding
2	53350719	53353321	protein_coding-intron (Solyc02g091420.3.1, intron 1 of 4)	Solyc02g091420.3	protein_coding
2	53195951	53196713	protein_coding-exon (Solyc02g091160.3.1, exon 1 of 4)	Solyc02g091160.3	protein_coding
2	49282325	49288242	Intergenic	Solyc02g085870.3	protein_coding
2	53131670	53132458	protein_coding-intron (Solyc02g091080.2.1, intron 6 of 12)	Solyc02g091080.2	protein_coding
2	50071634	50072666	protein_coding-exon (Solyc02g086820.3.1, exon 1 of 8)	Solyc02g086820.3	protein_coding
2	50063896	50065180	protein_coding-exon (Solyc02g086810.1.1, exon 1 of 1)	Solyc02g086810.1	protein_coding
2	49009559	49013607	Intergenic	Solyc02g085510.1	protein_coding
2	53051029	53053703	protein_coding-TTS (Solyc02g090950.1.1)	Solyc02g090950.1	protein_coding
2	37469845	37470473	protein_coding-promoter-TSS (Solyc02g065750.2.1)	Solyc02g065750.2	protein_coding
2	27262312	27263495	Intergenic	Solyc02g031710.3	protein_coding
2	31247485	31249861	protein_coding-intron (Solyc02g036440.3.1, intron 1 of 7)	Solyc02g036440.3	protein_coding
2	50990077	50991024	protein_coding-intron (Solyc02g088190.3.1, intron 2 of 2)	Solyc02g088190.3	protein_coding
2	29981474	29982127	Intergenic	Solyc02g032950.3	protein_coding
2	35809321	35810183	Intergenic	Solyc02g063210.1	protein_coding
2	38311269	38313134	protein_coding-promoter-TSS (Solyc02g067600.1.1)	Solyc02g067600.1	protein_coding
2	53912968	53913468	Intergenic	Solyc02g092070.3	protein_coding
2	36132057	36133488	Intergenic	Solyc02g063490.3	protein_coding
2	49187675	49188935	protein_coding-intron (Solyc02g085745.1.1, intron 5 of 10)	Solyc02g085745.1	protein_coding
2	44806845	44811423	protein_coding-TTS (Solyc02g079850.3.1)	Solyc02g079840.2	protein_coding
2	26492831	26496811	Intergenic	Solyc02g030464.1	protein_coding
2	46494384	46495905	protein_coding-exon (Solyc02g082240.1.1, exon 1 of 1)	Solyc02g082240.1	protein_coding
2	46852757	46853923	protein_coding-intron (Solyc02g082617.1.1, intron 2 of 5)	Solyc02g082650.3	protein_coding
2	44405880	44407223	protein_coding-TTS (Solyc02g079240.1.1)	Solyc02g079240.1	protein_coding
2	48562780	48565388	protein_coding-promoter-TSS (Solyc02g084850.3.1)	Solyc02g084850.3	protein_coding
2	54078187	54079181	protein_coding-promoter-TSS (Solyc02g092350.3.1)	Solyc02g092350.3	protein_coding
2	49213927	49215638	protein_coding-exon (Solyc02g085800.1.1, exon 1 of 1)	Solyc02g085800.1	protein_coding
2	53014747	53016567	Intergenic	Solyc02g090890.3	protein_coding
2	55029238	55033267	protein_coding-exon (Solyc02g093580.3.1, exon 3 of 4)	Solyc02g093580.3	protein_coding
2	50968134	50969928	Intergenic	Solyc02g088170.2	protein_coding
2	53223574	53224662	protein_coding-TTS (Solyc02g091230.3.1)	Solyc02g091230.3	protein_coding
2	49798272	49798930	Intergenic	Solyc02g086480.1	protein_coding
2	48994885	48995535	protein_coding-intron (Solyc02g085480.3.1, intron 2 of 2)	Solyc02g085490.2	protein_coding
2	40890957	40893243	protein_coding-exon (Solyc02g070620.3.1, exon 1 of 2)	Solyc02g070620.3	protein_coding
2	48802362	48806591	protein_coding-exon (Solyc02g085190.2.1, exon 1 of 2)	Solyc02g085190.2	protein_coding
2	32006275	32008920	Intergenic	Solyc02g038760.3	protein_coding
2	53650058	53651262	protein_coding-exon (Solyc02g091800.3.1, exon 4 of 5)	Solyc02g091800.3	protein_coding
2	47924771	47927160	protein_coding-intron (Solyc02g084190.2.1, intron 1 of 4)	Solyc02g084190.2	protein_coding
2	43630325	43630825	Intergenic	Solyc02g078330.3	protein_coding
2	15777994	15781456	Intergenic	Solyc02g014190.3	protein_coding
2	36979109	36980796	Intergenic	Solyc02g065250.2	protein_coding
2	51997049	51998603	protein_coding-intron (Solyc02g089590.3.1, intron 2 of 3)	Solyc02g089600.3	protein_coding
2	48311928	48313874	Intergenic	Solyc02g084580.2	protein_coding
2	24630578	24633896	Intergenic	Solyc02g022835.1	protein_coding
2	37793137	37795939	Intergenic	Solyc02g066970.1	protein_coding
2	42281833	42282333	Intergenic	Solyc02g072530.2	protein_coding
2	48298386	48301284	Intergenic	Solyc02g084580.2	protein_coding
2	48781622	48782601	Intergenic	Solyc02g085160.1	protein_coding
2	44691827	44693031	protein_coding-intron (Solyc02g079630.2.1, intron 9 of 14)	Solyc02g079630.2	protein_coding
2	42747244	42748880	protein_coding-exon (Solyc02g077130.2.1, exon 2 of 2)	Solyc02g077130.2	protein_coding
2	53843675	53847897	protein_coding-exon (Solyc02g091990.3.1, exon 4 of 4)	Solyc02g091990.3	protein_coding
2	52541455	52542769	protein_coding-intron (Solyc02g090315.1.1, intron 6 of 6)	Solyc02g090315.1	protein_coding
2	42744595	42745095	protein_coding-promoter-TSS (Solyc02g077120.3.1)	Solyc02g077120.3	protein_coding
2	54752101	54752993	Intergenic	Solyc02g093170.3	protein_coding
2	51439593	51440453	protein_coding-exon (Solyc02g088860.2.1, exon 2 of 2)	Solyc02g088860.2	protein_coding
2	52563638	52567272	protein_coding-exon (Solyc02g090370.3.1, exon 3 of 5)	Solyc02g090370.3	protein_coding
2	38208266	38208923	Intergenic	Solyc02g067450.3	protein_coding
2	54093460	54098245	protein_coding-promoter-TSS (Solyc02g092370.1.1)	Solyc02g092370.1	protein_coding
2	41708875	41715069	protein_coding-intron (Solyc02g071790.2.1, intron 2 of 3)	Solyc02g071790.2	protein_coding
2	29376560	29377591	Intergenic	Solyc02g032650.3	protein_coding
2	21753491	21754818	Intergenic	Solyc02g021000.3	protein_coding
2	31169002	31171521	protein_coding-promoter-TSS (Solyc02g036390.1.1)	Solyc02g036390.1	protein_coding
2	40784826	40787207	protein_coding-intron (Solyc02g070490.3.1, intron 1 of 1)	Solyc02g070480.3	protein_coding
2	35005506	35007095	Intergenic	Solyc02g094755.1	protein_coding
2	36344556	36346558	Intergenic	Solyc02g064690.3	protein_coding
2	51670320	51671455	Intergenic	Solyc02g089160.3	protein_coding
2	45129378	45135013	Intergenic	Solyc02g080330.3	protein_coding
2	3811370	3812569	Intergenic	Solyc02g049070.3	protein_coding
2	43502935	43503866	protein_coding-intron (Solyc02g078160.3.1, intron 2 of 2)	Solyc02g078160.3	protein_coding
2	42094971	42095905	Intergenic	Solyc02g072220.1	protein_coding
2	41107570	41111329	protein_coding-promoter-TSS (Solyc02g071050.3.1)	Solyc02g071050.3	protein_coding
2	36048018	36050304	Intergenic	Solyc02g063420.3	protein_coding
2	29983471	29985095	Intergenic	Solyc02g032950.3	protein_coding
2	26550612	26555737	Intergenic	Solyc02g030466.1	protein_coding
2	40717312	40723600	Intergenic	Solyc02g070430.3	protein_coding
2	43477466	43482037	protein_coding-TTS (Solyc02g078130.3.1)	Solyc02g078130.3	protein_coding
2	49570842	49572879	protein_coding-exon (Solyc02g086190.2.1, exon 3 of 3)	Solyc02g086190.2	protein_coding
2	27264248	27264748	Intergenic	Solyc02g031710.3	protein_coding
2	47315256	47317696	Intergenic	Solyc02g083310.3	protein_coding
2	45806144	45807663	protein_coding-exon (Solyc02g081190.3.1, exon 3 of 4)	Solyc02g081190.3	protein_coding
2	53113445	53116762	Intergenic	Solyc02g091040.3	protein_coding
2	45652497	45653667	Intergenic	Solyc02g081030.3	protein_coding
2	51652933	51655134	nontranslating_CDS-promoter-TSS (Solyc02g089140.2.1)	Solyc02g089140.2	nontranslating_CDS
2	36526134	36527311	protein_coding-intron (Solyc02g064830.3.1, intron 1 of 3)	Solyc02g064830.3	protein_coding
2	34241757	34245027	protein_coding-intron (Solyc02g062110.3.1, intron 8 of 20)	Solyc02g062110.3	protein_coding
2	8620074	8628530	Intergenic	Solyc02g005420.1	protein_coding
2	55466910	55470631	protein_coding-TTS (Solyc02g094230.1.1)	Solyc02g094230.1	protein_coding
2	53247823	53249994	protein_coding-promoter-TSS (Solyc02g091250.1.1)	Solyc02g091250.1	protein_coding
2	44379570	44384374	Intergenic	Solyc02g079210.3	protein_coding
2	44299948	44302297	Intergenic	Solyc02g079130.3	protein_coding
2	33960307	33961507	Intergenic	Solyc02g061870.1	protein_coding
2	36610990	36612528	Intergenic	Solyc02g064940.1	protein_coding
2	36636160	36636925	Intergenic	Solyc02g064960.3	protein_coding
2	42086032	42086804	Intergenic	Solyc02g072200.2	protein_coding
2	54461415	54462578	protein_coding-TTS (Solyc02g092870.2.1)	Solyc02g092860.3	protein_coding
2	49091843	49095797	Intergenic	Solyc02g085630.3	protein_coding
2	50890402	50890902	protein_coding-TTS (Solyc02g088020.1.1)	Solyc02g088020.1	protein_coding
2	39073414	39075622	Intergenic	Solyc02g068550.2	protein_coding
2	51939740	51940937	protein_coding-exon (Solyc02g089490.3.1, exon 1 of 5)	Solyc02g089490.3	protein_coding
2	38465787	38466460	protein_coding-TTS (Solyc02g067780.3.1)	Solyc02g067800.3	protein_coding
2	50995088	50997571	Intergenic	Solyc02g088190.3	protein_coding
2	46645646	46646444	protein_coding-exon (Solyc02g082400.3.1, exon 1 of 14)	Solyc02g082400.3	protein_coding
2	40842618	40843541	Intergenic	Solyc02g070530.3	protein_coding
2	15773322	15777367	Intergenic	Solyc02g014190.3	protein_coding
2	35482070	35487873	Intergenic	Solyc02g062960.3	protein_coding
2	51415892	51419683	protein_coding-promoter-TSS (Solyc02g088820.3.1)	Solyc02g088820.3	protein_coding
2	54124309	54125242	protein_coding-exon (Solyc02g092420.3.1, exon 3 of 6)	Solyc02g092420.3	protein_coding
2	48481978	48484571	protein_coding-exon (Solyc02g084740.3.1, exon 2 of 9)	Solyc02g084740.3	protein_coding
2	53220513	53223048	Intergenic	Solyc02g091190.3	protein_coding
2	51560131	51563522	Intergenic	Solyc02g089020.2	protein_coding
2	51598078	51598863	protein_coding-exon (Solyc02g089060.3.1, exon 1 of 5)	Solyc02g089060.3	protein_coding
2	47190551	47191439	Intergenic	Solyc02g083120.2	protein_coding
2	44934951	44935895	protein_coding-exon (Solyc02g080050.2.1, exon 26 of 64)	Solyc02g080050.2	protein_coding
2	8161778	8162278	Intergenic	Solyc02g005335.1	protein_coding
3	71011218	71022715	Intergenic	Solyc03g121420.3	protein_coding
3	63963340	63967564	protein_coding-exon (Solyc03g111880.3.1, exon 1 of 2)	Solyc03g111880.3	protein_coding
3	4128169	4129223	protein_coding-TTS (Solyc03g031640.1.1)	Solyc03g031630.3	protein_coding
3	408819	413439	Intergenic	Solyc03g005537.1	protein_coding
3	1592170	1596196	Intergenic	Solyc03g007040.3	protein_coding
3	68582874	68584770	protein_coding-intron (Solyc03g118140.3.1, intron 1 of 4)	Solyc03g118140.3	protein_coding
3	64490176	64492246	Intergenic	Solyc03g112630.3	protein_coding
3	67082111	67083255	Intergenic	Solyc03g116090.2	protein_coding
3	4052724	4061087	protein_coding-intron (Solyc03g031520.3.1, intron 1 of 1)	Solyc03g031520.3	protein_coding
3	12300601	12306269	protein_coding-TTS (Solyc03g046320.3.1)	Solyc03g046320.3	protein_coding
3	64218314	64220659	Intergenic	Solyc03g112290.2	protein_coding
3	3669940	3673064	Intergenic	Solyc03g026220.3	protein_coding
3	460270	464002	Intergenic	Solyc03g005640.1	protein_coding
3	59989048	59990066	protein_coding-exon (Solyc03g096460.3.1, exon 2 of 2)	Solyc03g096460.3	protein_coding
3	3106666	3108750	Intergenic	Solyc03g025650.2	protein_coding
3	70187327	70192497	Intergenic	Solyc03g120250.3	protein_coding
3	62396518	62401228	protein_coding-intron (Solyc03g098680.3.1, intron 1 of 1)	Solyc03g098680.3	protein_coding
3	68580448	68581296	Intergenic	Solyc03g118140.3	protein_coding
3	70446026	70449517	Intergenic	Solyc03g120620.3	protein_coding
3	52522220	52523589	Intergenic	Solyc03g078530.1	protein_coding
3	63306584	63308058	protein_coding-exon (Solyc03g111170.3.1, exon 1 of 6)	Solyc03g111170.3	protein_coding
3	61530195	61530945	Intergenic	Solyc03g097750.3	protein_coding
3	1606493	1611148	Intergenic	Solyc03g007050.3	protein_coding
3	67341466	67346538	protein_coding-intron (Solyc03g116410.2.1, intron 3 of 4)	Solyc03g116410.2	protein_coding
3	70240138	70240810	protein_coding-exon (Solyc03g120330.1.1, exon 1 of 1)	Solyc03g120330.1	protein_coding
3	54793419	54801777	Intergenic	Solyc03g083480.3	protein_coding
3	62915321	62919634	protein_coding-TTS (Solyc03g019690.1.1)	Solyc03g019690.1	protein_coding
3	66273313	66274087	protein_coding-intron (Solyc03g114930.3.1, intron 8 of 8)	Solyc03g114930.3	protein_coding
3	54865025	54866971	Intergenic	Solyc03g083510.3	protein_coding
3	1904956	1906125	protein_coding-exon (Solyc03g007340.3.1, exon 1 of 3)	Solyc03g007340.3	protein_coding
3	69074065	69078202	Intergenic	Solyc03g118760.3	protein_coding
3	725386	730709	protein_coding-intron (Solyc03g006040.3.1, intron 2 of 2)	Solyc03g006040.3	protein_coding
3	71704934	71710311	protein_coding-exon (Solyc03g122340.3.1, exon 8 of 8)	Solyc03g122360.3	protein_coding
3	63246240	63247656	Intergenic	Solyc03g111100.1	protein_coding
3	58184697	58188222	protein_coding-exon (Solyc03g095550.2.1, exon 2 of 4)	Solyc03g095550.2	protein_coding
3	879225	886956	protein_coding-intron (Solyc03g006260.3.1, intron 3 of 8)	Solyc03g006260.3	protein_coding
3	30116709	30118076	Intergenic	Solyc03g059190.3	protein_coding
3	70450240	70455665	protein_coding-intron (Solyc03g120620.3.1, intron 3 of 10)	Solyc03g120620.3	protein_coding
3	1943323	1945315	protein_coding-intron (Solyc03g007400.2.1, intron 1 of 2)	Solyc03g007400.2	protein_coding
3	3698200	3701480	Intergenic	Solyc03g026240.3	protein_coding
3	302198	303172	protein_coding-intron (Solyc03g005430.3.1, intron 13 of 14)	Solyc03g005420.2	protein_coding
3	69593954	69594594	protein_coding-exon (Solyc03g119530.3.1, exon 1 of 3)	Solyc03g119530.3	protein_coding
3	63248218	63252363	protein_coding-TTS (Solyc03g111100.1.1)	Solyc03g111100.1	protein_coding
3	5358570	5361684	protein_coding-exon (Solyc03g033740.3.1, exon 3 of 3)	Solyc03g033740.3	protein_coding
3	4097144	4107670	Intergenic	Solyc03g031590.3	protein_coding
3	2310187	2316455	Intergenic	Solyc03g007770.3	protein_coding
3	63636255	63638920	Intergenic	Solyc03g111550.3	protein_coding
3	61582018	61593766	Intergenic	Solyc03g097830.3	protein_coding
3	51474273	51475952	protein_coding-exon (Solyc03g078090.3.1, exon 1 of 3)	Solyc03g078090.3	protein_coding
3	26264615	26265793	nontranslating_CDS-promoter-TSS (Solyc03g058370.2.1)	Solyc03g058370.2	nontranslating_CDS
3	62387686	62390758	Intergenic	Solyc03g098660.3	protein_coding
3	67029999	67033630	protein_coding-exon (Solyc03g116010.2.1, exon 3 of 4)	Solyc03g116010.2	protein_coding
3	55714949	55717816	protein_coding-intron (Solyc03g093120.3.1, intron 3 of 5)	Solyc03g093120.3	protein_coding
3	20299895	20300775	Intergenic	Solyc03g071550.2	protein_coding
3	1946049	1949916	Intergenic	Solyc03g007410.3	protein_coding
3	20495625	20498276	protein_coding-TTS (Solyc03g071700.1.1)	Solyc03g071700.1	protein_coding
3	57760426	57765503	protein_coding-intron (Solyc03g095310.3.1, intron 1 of 4)	Solyc03g095310.3	protein_coding
3	26066968	26070164	protein_coding-intron (Solyc03g058330.3.1, intron 1 of 1)	Solyc03g058330.3	protein_coding
3	53887229	53888333	Intergenic	Solyc03g082530.1	protein_coding
3	71839025	71842140	protein_coding-exon (Solyc03g123520.3.1, exon 5 of 24)	Solyc03g123520.3	protein_coding
3	70685441	70688272	Intergenic	Solyc03g120980.3	protein_coding
3	3381383	3386037	Intergenic	Solyc03g025930.3	protein_coding
3	71650514	71652075	Intergenic	Solyc03g122300.2	protein_coding
3	54763819	54764319	protein_coding-exon (Solyc03g083440.3.1, exon 1 of 22)	Solyc03g083440.3	protein_coding
3	66780313	66780813	Intergenic	Solyc03g115680.3	protein_coding
3	71682144	71685851	Intergenic	Solyc03g122330.1	protein_coding
3	71782118	71784109	Intergenic	Solyc03g123420.1	protein_coding
3	63867262	63867992	Intergenic	Solyc03g111730.3	protein_coding
3	3742892	3744577	protein_coding-exon (Solyc03g026270.2.1, exon 3 of 3)	Solyc03g026270.2	protein_coding
3	61169225	61171944	Intergenic	Solyc03g097410.1	protein_coding
3	29114579	29116976	protein_coding-TTS (Solyc03g058935.1.1)	Solyc03g058935.1	protein_coding
3	28822538	28833832	protein_coding-TTS (Solyc03g058910.3.1)	Solyc03g058910.3	protein_coding
3	55994997	55995624	protein_coding-TTS (Solyc03g093330.3.1)	Solyc03g093330.3	protein_coding
3	53193544	53196254	Intergenic	Solyc03g079893.1	protein_coding
3	65021781	65023325	Intergenic	Solyc03g113390.3	protein_coding
3	70285330	70293113	protein_coding-TTS (Solyc03g120380.3.1)	Solyc03g120380.3	protein_coding
3	6396990	6405536	protein_coding-TTS (Solyc03g034413.1.1)	Solyc03g034410.1	protein_coding
3	2029678	2030762	Intergenic	Solyc03g007460.2	protein_coding
3	52803419	52805672	protein_coding-TTS (Solyc03g078690.3.1)	Solyc03g078710.2	protein_coding
3	70848105	70849940	Intergenic	Solyc03g121180.3	protein_coding
3	71693816	71700767	Intergenic	Solyc03g122340.3	protein_coding
3	65065999	65067093	Intergenic	Solyc03g113420.3	protein_coding
3	63475495	63476810	Intergenic	Solyc03g111400.1	protein_coding
3	37793726	37794500	Intergenic	Solyc03g063700.1	protein_coding
3	53988799	53991664	protein_coding-exon (Solyc03g082650.1.1, exon 2 of 2)	Solyc03g082650.1	protein_coding
3	65073849	65074727	protein_coding-promoter-TSS (Solyc03g113440.3.1)	Solyc03g113440.3	protein_coding
3	54827511	54828395	Intergenic	Solyc03g083490.3	protein_coding
3	10549397	10555196	protein_coding-promoter-TSS (Solyc03g044790.3.1)	Solyc03g044790.3	protein_coding
3	69913719	69914346	protein_coding-promoter-TSS (Solyc03g119895.1.1)	Solyc03g119895.1	protein_coding
3	3740530	3742065	protein_coding-intron (Solyc03g026270.2.1, intron 2 of 2)	Solyc03g026270.2	protein_coding
3	54622400	54623221	Intergenic	Solyc03g083360.3	protein_coding
3	57867718	57868516	Intergenic	Solyc03g095370.3	protein_coding
3	58444165	58445934	Intergenic	Solyc03g095780.2	protein_coding
3	61305596	61307942	protein_coding-promoter-TSS (Solyc03g097530.3.1)	Solyc03g097530.3	protein_coding
3	64780621	64781533	protein_coding-intron (Solyc03g112995.1.1, intron 1 of 1)	Solyc03g112995.1	protein_coding
3	67661384	67668175	protein_coding-promoter-TSS (Solyc03g116910.3.1)	Solyc03g116910.3	protein_coding
3	65756377	65758426	Intergenic	Solyc03g114240.3	protein_coding
3	609450	610980	protein_coding-intron (Solyc03g005900.3.1, intron 1 of 3)	Solyc03g005900.3	protein_coding
3	56964358	56967171	protein_coding-promoter-TSS (Solyc03g093850.2.1)	Solyc03g093870.1	protein_coding
3	59903286	59905851	Intergenic	Solyc03g096390.3	protein_coding
3	67491024	67498993	protein_coding-TTS (Solyc03g116725.1.1)	Solyc03g116720.2	protein_coding
3	25197279	25198068	Intergenic	Solyc03g058150.1	protein_coding
3	69385587	69387690	protein_coding-TTS (Solyc03g119260.3.1)	Solyc03g119260.3	protein_coding
3	67884287	67886174	protein_coding-exon (Solyc03g117190.1.1, exon 1 of 1)	Solyc03g117190.1	protein_coding
3	67280584	67281547	Intergenic	Solyc03g116320.3	protein_coding
3	53385671	53389490	protein_coding-promoter-TSS (Solyc03g080070.3.1)	Solyc03g080070.3	protein_coding
3	61863361	61868926	Intergenic	Solyc03g098075.1	protein_coding
3	71460872	71463678	Intergenic	Solyc03g121970.1	protein_coding
3	67929517	67931057	Intergenic	Solyc03g117270.1	protein_coding
3	69630051	69632622	Intergenic	Solyc03g119590.1	protein_coding
3	7535780	7536411	Intergenic	Solyc03g043840.2	protein_coding
3	3561107	3564198	Intergenic	Solyc03g026120.3	protein_coding
3	1613232	1614114	protein_coding-intron (Solyc03g007050.3.1, intron 1 of 26)	Solyc03g007050.3	protein_coding
3	66818472	66820099	Intergenic	Solyc03g115690.1	protein_coding
3	54593951	54596323	protein_coding-promoter-TSS (Solyc03g083340.2.1)	Solyc03g083340.2	protein_coding
3	52360095	52362051	protein_coding-promoter-TSS (Solyc03g078440.3.1)	Solyc03g078440.3	protein_coding
3	67818936	67819817	protein_coding-exon (Solyc03g117070.1.1, exon 1 of 1)	Solyc03g117070.1	protein_coding
3	5429621	5433959	protein_coding-exon (Solyc03g033790.3.1, exon 2 of 5)	Solyc03g033790.3	protein_coding
3	30485112	30488245	Intergenic	Solyc03g059270.3	protein_coding
3	60546041	60547026	Intergenic	Solyc03g096770.1	protein_coding
3	70282609	70284672	Intergenic	Solyc03g120370.1	protein_coding
3	28940069	28942297	Intergenic	Solyc03g058917.1	protein_coding
3	62654462	62656919	Intergenic	Solyc03g020035.1	protein_coding
3	55134922	55137461	protein_coding-TTS (Solyc03g083780.1.1)	Solyc03g083780.1	protein_coding
3	3204482	3206103	Intergenic	Solyc03g025790.3	protein_coding
3	55751825	55754828	Intergenic	Solyc03g093140.3	protein_coding
3	55827134	55828032	protein_coding-promoter-TSS (Solyc03g093210.3.1)	Solyc03g093210.3	protein_coding
3	69363545	69365110	protein_coding-TTS (Solyc03g119225.1.1)	Solyc03g119225.1	protein_coding
3	53313472	53316117	Intergenic	Solyc03g079980.2	protein_coding
3	2332879	2333861	Intergenic	Solyc03g007775.1	protein_coding
3	64995998	64996859	protein_coding-TTS (Solyc03g113370.3.1)	Solyc03g113360.3	protein_coding
3	70050209	70052143	protein_coding-intron (Solyc03g120070.3.1, intron 1 of 4)	Solyc03g120070.3	protein_coding
3	61847496	61852934	Intergenic	Solyc03g098060.2	protein_coding
3	67634707	67636940	Intergenic	Solyc03g116890.3	protein_coding
3	70781063	70782382	protein_coding-promoter-TSS (Solyc03g121060.3.1)	Solyc03g121060.3	protein_coding
3	10464458	10465604	Intergenic	Solyc03g044740.3	protein_coding
3	2447815	2450015	protein_coding-intron (Solyc03g007960.3.1, intron 2 of 6)	Solyc03g007960.3	protein_coding
3	68129366	68131593	protein_coding-TTS (Solyc03g117500.1.1)	Solyc03g117500.1	protein_coding
3	61572711	61580280	Intergenic	Solyc03g097820.2	protein_coding
3	18510416	18512281	Intergenic	Solyc03g070480.1	protein_coding
3	66287650	66293557	Intergenic	Solyc03g114960.3	protein_coding
3	71870280	71871962	protein_coding-TTS (Solyc03g123550.1.1)	Solyc03g123550.1	protein_coding
3	71764569	71765660	protein_coding-exon (Solyc03g123390.3.1, exon 1 of 4)	Solyc03g123390.3	protein_coding
3	464510	465010	protein_coding-TTS (Solyc03g005650.1.1)	Solyc03g005650.1	protein_coding
3	53190543	53192583	Intergenic	Solyc03g079893.1	protein_coding
3	68457188	68457994	protein_coding-exon (Solyc03g117980.3.1, exon 1 of 12)	Solyc03g117980.3	protein_coding
3	51992395	51995986	protein_coding-promoter-TSS (Solyc03g078330.1.1)	Solyc03g078330.1	protein_coding
3	65759308	65762618	protein_coding-intron (Solyc03g114240.3.1, intron 1 of 1)	Solyc03g114240.3	protein_coding
3	28544792	28547334	Intergenic	Solyc03g058860.3	protein_coding
3	67510543	67512103	protein_coding-intron (Solyc03g116740.3.1, intron 1 of 2)	Solyc03g116740.3	protein_coding
3	65546142	65548830	Intergenic	Solyc03g114020.3	protein_coding
3	64962901	64965507	protein_coding-TTS (Solyc03g113320.1.1)	Solyc03g113320.1	protein_coding
3	58462153	58466859	protein_coding-TTS (Solyc03g095780.2.1)	Solyc03g095780.2	protein_coding
3	20085123	20086432	Intergenic	Solyc03g071540.1	protein_coding
3	56864272	56867189	Intergenic	Solyc03g093760.1	protein_coding
3	2451851	2452808	Intergenic	Solyc03g007960.3	protein_coding
3	1792197	1793622	protein_coding-TTS (Solyc03g007240.3.1)	Solyc03g007230.3	protein_coding
3	3063040	3070679	protein_coding-promoter-TSS (Solyc03g025640.2.1)	Solyc03g025640.2	protein_coding
3	64105334	64106690	protein_coding-promoter-TSS (Solyc03g112100.3.1)	Solyc03g112100.3	protein_coding
3	67668758	67669687	protein_coding-TTS (Solyc03g116920.2.1)	Solyc03g116910.3	protein_coding
3	68926348	68928701	Intergenic	Solyc03g118560.1	protein_coding
3	1952024	1958251	protein_coding-TTS (Solyc03g007410.3.1)	Solyc03g007410.3	protein_coding
3	1993819	1995254	Intergenic	Solyc03g007440.3	protein_coding
3	56910143	56914582	Intergenic	Solyc03g093800.1	protein_coding
3	59487619	59488119	protein_coding-promoter-TSS (Solyc03g096170.1.1)	Solyc03g096170.1	protein_coding
3	4224329	4226743	protein_coding-exon (Solyc03g031740.2.1, exon 1 of 17)	Solyc03g031740.2	protein_coding
3	4092337	4095236	protein_coding-exon (Solyc03g031570.3.1, exon 2 of 3)	Solyc03g031570.3	protein_coding
3	53861705	53863966	Intergenic	Solyc03g082510.1	protein_coding
3	3735185	3739873	protein_coding-exon (Solyc03g026270.2.1, exon 1 of 3)	Solyc03g026270.2	protein_coding
3	54361040	54363882	protein_coding-intron (Solyc03g083120.2.1, intron 1 of 4)	Solyc03g083120.2	protein_coding
3	71828531	71834599	Intergenic	Solyc03g123520.3	protein_coding
3	632464	646524	protein_coding-intron (Solyc03g005950.2.1, intron 2 of 5)	Solyc03g005950.2	protein_coding
3	72272228	72274184	Intergenic	Solyc03g124050.3	protein_coding
3	69638430	69642780	Intergenic	Solyc03g119590.1	protein_coding
3	67858166	67860758	Intergenic	Solyc03g117120.3	protein_coding
3	61982769	61985624	Intergenic	Solyc03g098200.3	protein_coding
3	42570181	42572495	protein_coding-intron (Solyc03g065195.1.1, intron 1 of 3)	Solyc03g065195.1	protein_coding
3	66039554	66041958	Intergenic	Solyc03g114640.3	protein_coding
3	2226582	2229082	Intergenic	Solyc03g007700.1	protein_coding
3	71298690	71301874	Intergenic	Solyc03g121745.1	protein_coding
3	56162044	56162544	Intergenic	Solyc03g093450.3	protein_coding
3	824554	826667	protein_coding-intron (Solyc03g006170.3.1, intron 3 of 3)	Solyc03g006170.3	protein_coding
3	60965434	60967554	protein_coding-TTS (Solyc03g097220.1.1)	Solyc03g097220.1	protein_coding
3	69867556	69869336	Intergenic	Solyc03g119810.1	protein_coding
3	29348	34253	protein_coding-exon (Solyc03g005020.3.1, exon 3 of 9)	Solyc03g005020.3	protein_coding
3	30744436	30745099	Intergenic	Solyc03g059300.1	protein_coding
3	39427154	39428476	Intergenic	Solyc03g064010.3	protein_coding
3	66637471	66639314	Intergenic	Solyc03g115450.1	protein_coding
3	67913993	67918364	Intergenic	Solyc03g117230.1	protein_coding
3	63253198	63255338	Intergenic	Solyc03g111100.1	protein_coding
3	54021426	54025434	Intergenic	Solyc03g082685.1	protein_coding
3	578009	582374	Intergenic	Solyc03g005860.3	protein_coding
3	1911326	1912535	protein_coding-exon (Solyc03g007360.3.1, exon 3 of 7)	Solyc03g007360.3	protein_coding
3	663934	666734	Intergenic	Solyc03g005980.3	protein_coding
3	26062328	26065619	Intergenic	Solyc03g058330.3	protein_coding
3	119204	121576	protein_coding-promoter-TSS (Solyc03g005200.3.1)	Solyc03g005200.3	protein_coding
3	3991438	3994951	Intergenic	Solyc03g031410.1	protein_coding
3	71263824	71265143	protein_coding-promoter-TSS (Solyc03g121690.1.1)	Solyc03g121690.1	protein_coding
3	707908	709927	Intergenic	Solyc03g006030.3	protein_coding
3	65241570	65242070	Intergenic	Solyc03g113690.1	protein_coding
3	53005472	53008384	protein_coding-TTS (Solyc03g078840.1.1)	Solyc03g078840.1	protein_coding
3	68936310	68940104	protein_coding-exon (Solyc03g118580.3.1, exon 3 of 3)	Solyc03g118580.3	protein_coding
3	12790853	12793812	protein_coding-TTS (Solyc03g046440.2.1)	Solyc03g046440.2	protein_coding
3	61196237	61202470	protein_coding-exon (Solyc03g097440.3.1, exon 4 of 6)	Solyc03g097440.3	protein_coding
3	2295612	2299391	Intergenic	Solyc03g007760.3	protein_coding
3	61564204	61568402	Intergenic	Solyc03g097810.1	protein_coding
3	1259654	1260936	protein_coding-exon (Solyc03g006700.3.1, exon 3 of 3)	Solyc03g006690.1	protein_coding
3	20641552	20642894	Intergenic	Solyc03g071730.1	protein_coding
3	71754398	71755724	Intergenic	Solyc03g123370.3	protein_coding
3	615014	617400	protein_coding-intron (Solyc03g005910.3.1, intron 2 of 4)	Solyc03g005910.3	protein_coding
3	70774497	70774997	Intergenic	Solyc03g121050.3	protein_coding
3	116852	117628	protein_coding-promoter-TSS (Solyc03g005195.1.1)	Solyc03g005195.1	protein_coding
3	5339683	5342440	protein_coding-exon (Solyc03g033710.3.1, exon 1 of 4)	Solyc03g033710.3	protein_coding
3	37055726	37058950	Intergenic	Solyc03g063550.1	protein_coding
3	56059686	56060986	protein_coding-intron (Solyc03g093360.3.1, intron 1 of 1)	Solyc03g093360.3	protein_coding
3	68444390	68446834	Intergenic	Solyc03g117980.3	protein_coding
3	68592480	68595100	protein_coding-TTS (Solyc03g118170.3.1)	Solyc03g118160.2	protein_coding
3	61822974	61825070	Intergenic	Solyc03g098050.3	protein_coding
3	64445726	64447257	Intergenic	Solyc03g112580.3	protein_coding
3	3284716	3285529	protein_coding-intron (Solyc03g025870.3.1, intron 1 of 2)	Solyc03g025870.3	protein_coding
3	20295720	20296573	Intergenic	Solyc03g071550.2	protein_coding
3	4220466	4221826	protein_coding-intron (Solyc03g031740.2.1, intron 4 of 16)	Solyc03g031740.2	protein_coding
3	422542	425009	protein_coding-intron (Solyc03g005590.2.1, intron 11 of 14)	Solyc03g005570.3	protein_coding
3	60815971	60817250	protein_coding-exon (Solyc03g097030.3.1, exon 3 of 6)	Solyc03g097020.3	protein_coding
3	1265127	1265752	protein_coding-promoter-TSS (Solyc03g006710.1.1)	Solyc03g006710.1	protein_coding
3	57153781	57155096	Intergenic	Solyc03g094010.3	protein_coding
3	2337853	2339931	protein_coding-TTS (Solyc03g007780.1.1)	Solyc03g007780.1	protein_coding
3	70651577	70654491	Intergenic	Solyc03g120930.1	protein_coding
3	64993153	64994592	protein_coding-exon (Solyc03g113360.3.1, exon 3 of 6)	Solyc03g113360.3	protein_coding
3	66275515	66283210	Intergenic	Solyc03g114940.3	protein_coding
3	5355519	5357955	protein_coding-TTS (Solyc03g033730.1.1)	Solyc03g033730.1	protein_coding
3	3686843	3692134	Intergenic	Solyc03g026230.1	protein_coding
3	30119719	30121618	protein_coding-intron (Solyc03g059190.3.1, intron 1 of 3)	Solyc03g059190.3	protein_coding
3	65684289	65687540	protein_coding-promoter-TSS (Solyc03g114200.3.1)	Solyc03g114200.3	protein_coding
3	61435970	61437227	Intergenic	Solyc03g097670.3	protein_coding
3	66080141	66084296	Intergenic	Solyc03g114700.2	protein_coding
3	10204112	10207041	Intergenic	Solyc03g044590.2	protein_coding
3	31228786	31235474	protein_coding-TTS (Solyc03g059390.3.1)	Solyc03g059390.3	protein_coding
3	61752193	61753451	protein_coding-intron (Solyc03g097930.3.1, intron 2 of 2)	Solyc03g097940.3	protein_coding
3	53020411	53021716	Intergenic	Solyc03g078840.1	protein_coding
3	59346921	59347421	protein_coding-exon (Solyc03g096070.3.1, exon 12 of 12)	Solyc03g096070.3	protein_coding
3	63256550	63264151	Intergenic	Solyc03g111100.1	protein_coding
3	64005733	64006364	Intergenic	Solyc03g111950.3	protein_coding
3	67907772	67912186	Intergenic	Solyc03g117230.1	protein_coding
3	70601151	70605376	Intergenic	Solyc03g120885.1	protein_coding
3	70091820	70092455	Intergenic	Solyc03g120120.3	protein_coding
3	65714238	65714877	Intergenic	Solyc03g114230.2	protein_coding
3	5775570	5776748	Intergenic	Solyc03g034030.3	protein_coding
3	67421849	67422723	protein_coding-intron (Solyc03g116580.3.1, intron 3 of 10)	Solyc03g116580.3	protein_coding
3	37070566	37072660	Intergenic	Solyc03g063550.1	protein_coding
3	71321342	71322144	protein_coding-exon (Solyc03g121770.2.1, exon 6 of 11)	Solyc03g121780.1	protein_coding
3	400600	402978	protein_coding-promoter-TSS (Solyc03g005530.1.1)	Solyc03g005530.1	protein_coding
3	1346081	1347629	Intergenic	Solyc03g006840.3	protein_coding
3	55130722	55134222	protein_coding-promoter-TSS (Solyc03g083770.1.1)	Solyc03g083770.1	protein_coding
3	455195	456657	protein_coding-exon (Solyc03g005630.3.1, exon 1 of 5)	Solyc03g005630.3	protein_coding
3	67114779	67119090	protein_coding-exon (Solyc03g116130.2.1, exon 2 of 2)	Solyc03g116120.2	protein_coding
3	5490341	5491998	protein_coding-exon (Solyc03g033860.1.1, exon 1 of 1)	Solyc03g033860.1	protein_coding
3	32430961	32432987	Intergenic	Solyc03g060513.1	protein_coding
3	4109690	4110455	Intergenic	Solyc03g031600.3	protein_coding
3	3664024	3665846	Intergenic	Solyc03g026220.3	protein_coding
3	65844800	65847665	Intergenic	Solyc03g114350.1	protein_coding
3	70682175	70684819	Intergenic	Solyc03g120970.3	protein_coding
3	41138292	41139688	Intergenic	Solyc03g065060.1	protein_coding
3	65137836	65142135	Intergenic	Solyc03g113560.3	protein_coding
3	66283839	66287127	Intergenic	Solyc03g114940.3	protein_coding
3	66698222	66699599	protein_coding-TTS (Solyc03g115540.2.1)	Solyc03g115540.2	protein_coding
3	724071	724571	Intergenic	Solyc03g006040.3	protein_coding
3	54760356	54762726	Intergenic	Solyc03g083440.3	protein_coding
3	8443808	8445964	Intergenic	Solyc03g044180.1	protein_coding
3	55035102	55037204	protein_coding-TTS (Solyc03g083660.1.1)	Solyc03g083660.1	protein_coding
3	7627642	7635153	protein_coding-promoter-TSS (Solyc03g043900.1.1)	Solyc03g043900.1	protein_coding
3	4036058	4037270	protein_coding-exon (Solyc03g031480.3.1, exon 2 of 2)	Solyc03g031480.3	protein_coding
3	67097926	67101511	Intergenic	Solyc03g116100.3	protein_coding
3	60517254	60518723	Intergenic	Solyc03g096730.3	protein_coding
3	8510422	8515653	protein_coding-promoter-TSS (Solyc03g044230.1.1)	Solyc03g044230.1	protein_coding
3	68448807	68453458	Intergenic	Solyc03g117980.3	protein_coding
3	61532822	61534941	Intergenic	Solyc03g097750.3	protein_coding
3	69865964	69866464	Intergenic	Solyc03g119810.1	protein_coding
3	4216362	4218278	protein_coding-intron (Solyc03g031740.2.1, intron 4 of 16)	Solyc03g031740.2	protein_coding
3	43254798	43257513	Intergenic	Solyc03g065250.3	protein_coding
3	165578	166618	protein_coding-intron (Solyc03g005280.3.1, intron 1 of 14)	Solyc03g005280.3	protein_coding
3	3865034	3866043	Intergenic	Solyc03g026373.1	protein_coding
3	67398612	67399791	protein_coding-promoter-TSS (Solyc03g116530.3.1)	Solyc03g116530.3	protein_coding
3	921072	924683	Intergenic	Solyc03g006320.1	protein_coding
3	3121638	3123495	protein_coding-TTS (Solyc03g025660.1.1)	Solyc03g025660.1	protein_coding
3	2220392	2225109	protein_coding-TTS (Solyc03g007695.1.1)	Solyc03g007695.1	protein_coding
3	53439026	53445090	protein_coding-exon (Solyc03g080110.3.1, exon 2 of 2)	Solyc03g080110.3	protein_coding
3	69151244	69153921	protein_coding-exon (Solyc03g118880.3.1, exon 2 of 2)	Solyc03g118880.3	protein_coding
3	71295383	71297962	protein_coding-promoter-TSS (Solyc03g121740.2.1)	Solyc03g121740.2	protein_coding
3	55314101	55314601	Intergenic	Solyc03g083960.3	protein_coding
3	7649267	7660346	protein_coding-intron (Solyc03g043920.3.1, intron 2 of 2)	Solyc03g043920.3	protein_coding
3	1864804	1865879	Intergenic	Solyc03g007300.2	protein_coding
3	28922190	28923139	Intergenic	Solyc03g058913.1	protein_coding
3	856456	859192	protein_coding-exon (Solyc03g006230.1.1, exon 1 of 1)	Solyc03g006230.1	protein_coding
3	68147531	68149210	protein_coding-promoter-TSS (Solyc03g117540.3.1)	Solyc03g117540.3	protein_coding
3	54185281	54186819	Intergenic	Solyc03g082860.3	protein_coding
3	69941247	69942942	protein_coding-promoter-TSS (Solyc03g119910.3.1)	Solyc03g119910.3	protein_coding
3	3593127	3596088	protein_coding-TTS (Solyc03g026160.3.1)	Solyc03g026170.3	protein_coding
3	61964460	61970402	protein_coding-intron (Solyc03g098200.3.1, intron 11 of 11)	Solyc03g098180.3	protein_coding
3	65445792	65448451	Intergenic	Solyc03g113920.3	protein_coding
3	3497228	3499634	Intergenic	Solyc03g026060.3	protein_coding
3	64410330	64419091	protein_coding-promoter-TSS (Solyc03g112540.3.1)	Solyc03g112540.3	protein_coding
3	70129178	70132227	Intergenic	Solyc03g120180.2	protein_coding
3	67282830	67284431	Intergenic	Solyc03g116320.3	protein_coding
3	5961592	5964726	protein_coding-promoter-TSS (Solyc03g034230.3.1)	Solyc03g034230.3	protein_coding
3	191237	193549	Intergenic	Solyc03g005330.1	protein_coding
3	8112342	8113723	protein_coding-intron (Solyc03g044097.1.1, intron 1 of 3)	Solyc03g044097.1	protein_coding
3	7292129	7293092	Intergenic	Solyc03g043740.3	protein_coding
3	7282696	7283450	Intergenic	Solyc03g043740.3	protein_coding
3	65672609	65674290	protein_coding-exon (Solyc03g114180.3.1, exon 1 of 2)	Solyc03g114180.3	protein_coding
3	3160366	3161435	protein_coding-intron (Solyc03g025720.3.1, intron 1 of 3)	Solyc03g025720.3	protein_coding
3	54656643	54662865	protein_coding-TTS (Solyc03g083380.3.1)	Solyc03g083385.1	protein_coding
3	20750800	20752614	Intergenic	Solyc03g071750.3	protein_coding
3	397133	398082	protein_coding-exon (Solyc03g005520.1.1, exon 1 of 1)	Solyc03g005520.1	protein_coding
3	64705158	64708573	protein_coding-exon (Solyc03g112930.3.1, exon 2 of 2)	Solyc03g112930.3	protein_coding
3	55825444	55826213	Intergenic	Solyc03g093210.3	protein_coding
3	34424773	34425974	Intergenic	Solyc03g062780.1	protein_coding
3	53114599	53116195	protein_coding-intron (Solyc03g079880.3.1, intron 1 of 1)	Solyc03g079880.3	protein_coding
3	3083897	3087435	Intergenic	Solyc03g025645.1	protein_coding
3	3500700	3506675	protein_coding-exon (Solyc03g026070.3.1, exon 6 of 9)	Solyc03g026070.3	protein_coding
3	2240578	2241510	Intergenic	Solyc03g007710.3	protein_coding
3	64923063	64923851	protein_coding-TTS (Solyc03g113230.2.1)	Solyc03g113230.2	protein_coding
3	4291146	4292057	protein_coding-exon (Solyc03g031770.3.1, exon 4 of 4)	Solyc03g031770.3	protein_coding
3	65387043	65387747	Intergenic	Solyc03g113850.1	protein_coding
3	7587517	7591952	protein_coding-exon (Solyc03g043890.3.1, exon 4 of 4)	Solyc03g043890.3	protein_coding
3	37954483	37955541	protein_coding-intron (Solyc03g063730.3.1, intron 1 of 7)	Solyc03g063730.3	protein_coding
3	385716	389626	protein_coding-TTS (Solyc03g005510.2.1)	Solyc03g005510.2	protein_coding
3	69857772	69863535	Intergenic	Solyc03g119800.2	protein_coding
3	6360758	6363482	protein_coding-exon (Solyc03g034400.3.1, exon 1 of 7)	Solyc03g034400.3	protein_coding
3	64925113	64927263	protein_coding-promoter-TSS (Solyc03g113230.2.1)	Solyc03g113230.2	protein_coding
3	69931301	69932236	Intergenic	Solyc03g119910.3	protein_coding
3	57470382	57471952	Intergenic	Solyc03g094160.3	protein_coding
3	598325	602632	Intergenic	Solyc03g005890.1	protein_coding
3	26341273	26346776	protein_coding-intron (Solyc03g058400.3.1, intron 6 of 9)	Solyc03g058400.3	protein_coding
3	1108801	1110216	protein_coding-exon (Solyc03g006530.3.1, exon 2 of 9)	Solyc03g006530.3	protein_coding
3	71449524	71454725	Intergenic	Solyc03g121970.1	protein_coding
3	54074657	54075581	protein_coding-TTS (Solyc03g082780.2.1)	Solyc03g082785.1	protein_coding
3	65239500	65240694	Intergenic	Solyc03g113690.1	protein_coding
3	3869456	3873729	Intergenic	Solyc03g026377.1	protein_coding
3	54299083	54305498	protein_coding-intron (Solyc03g083040.1.1, intron 2 of 2)	Solyc03g083040.1	protein_coding
3	55181567	55185771	protein_coding-exon (Solyc03g083835.1.1, exon 4 of 14)	Solyc03g083835.1	protein_coding
3	70343281	70344646	protein_coding-intron (Solyc03g120475.1.1, intron 1 of 2)	Solyc03g120475.1	protein_coding
3	66234145	66235644	protein_coding-exon (Solyc03g114860.3.1, exon 2 of 4)	Solyc03g114860.3	protein_coding
3	603148	605232	protein_coding-promoter-TSS (Solyc03g005890.1.1)	Solyc03g005890.1	protein_coding
3	8436329	8437759	Intergenic	Solyc03g044180.1	protein_coding
3	3713299	3716779	protein_coding-intron (Solyc03g026250.2.1, intron 1 of 10)	Solyc03g026250.2	protein_coding
3	68973661	68975862	Intergenic	Solyc03g118630.3	protein_coding
3	54121220	54122928	Intergenic	Solyc03g082840.3	protein_coding
3	54841796	54845770	Intergenic	Solyc03g083490.3	protein_coding
3	54351943	54359799	protein_coding-intron (Solyc03g083110.1.1, intron 1 of 1)	Solyc03g083110.1	protein_coding
3	61980314	61982146	protein_coding-exon (Solyc03g098200.3.1, exon 1 of 12)	Solyc03g098200.3	protein_coding
3	63076993	63078001	Intergenic	Solyc03g110860.3	protein_coding
3	71812319	71817759	protein_coding-TTS (Solyc03g123480.2.1)	Solyc03g123480.2	protein_coding
3	1600803	1601435	Intergenic	Solyc03g007050.3	protein_coding
3	7637725	7638790	Intergenic	Solyc03g043900.1	protein_coding
3	3072214	3075459	Intergenic	Solyc03g025640.2	protein_coding
3	55037771	55039357	Intergenic	Solyc03g083660.1	protein_coding
3	12128742	12129970	protein_coding-intron (Solyc03g046270.3.1, intron 1 of 3)	Solyc03g046270.3	protein_coding
3	704296	707067	Intergenic	Solyc03g006030.3	protein_coding
3	6096838	6098046	protein_coding-TTS (Solyc03g034320.3.1)	Solyc03g034310.2	protein_coding
3	67721690	67723649	Intergenic	Solyc03g116960.3	protein_coding
3	44327173	44328057	Intergenic	Solyc03g104810.3	protein_coding
3	70635005	70637053	Intergenic	Solyc03g120920.1	protein_coding
3	37950937	37952870	Intergenic	Solyc03g063730.3	protein_coding
3	57793628	57794128	Intergenic	Solyc03g095313.1	protein_coding
3	32015835	32019963	protein_coding-promoter-TSS (Solyc03g059470.1.1)	Solyc03g059470.1	protein_coding
3	68940612	68944256	Intergenic	Solyc03g118583.1	protein_coding
3	70294681	70296041	protein_coding-exon (Solyc03g120410.2.1, exon 3 of 5)	Solyc03g120410.2	protein_coding
3	659827	662702	protein_coding-intron (Solyc03g005980.3.1, intron 2 of 4)	Solyc03g005980.3	protein_coding
3	67701680	67705905	Intergenic	Solyc03g116930.3	protein_coding
3	53714469	53715102	protein_coding-exon (Solyc03g082350.2.1, exon 1 of 2)	Solyc03g082350.2	protein_coding
3	55996343	55999228	protein_coding-intron (Solyc03g093330.3.1, intron 1 of 1)	Solyc03g093330.3	protein_coding
3	3076928	3078148	Intergenic	Solyc03g025640.2	protein_coding
3	64829483	64836196	protein_coding-intron (Solyc03g113040.3.1, intron 17 of 35)	Solyc03g113050.1	protein_coding
3	56249364	56254893	Intergenic	Solyc03g093490.3	protein_coding
3	26194022	26196160	Intergenic	Solyc03g058365.1	protein_coding
3	5299555	5301853	protein_coding-promoter-TSS (Solyc03g033680.1.1)	Solyc03g033680.1	protein_coding
3	72266076	72270480	protein_coding-exon (Solyc03g124050.3.1, exon 2 of 3)	Solyc03g124050.3	protein_coding
3	1652443	1655717	Intergenic	Solyc03g007090.1	protein_coding
3	65746737	65748049	Intergenic	Solyc03g114235.1	protein_coding
3	2234797	2239490	Intergenic	Solyc03g007710.3	protein_coding
3	20301432	20302217	Intergenic	Solyc03g071550.2	protein_coding
3	5878016	5880358	protein_coding-intron (Solyc03g034150.2.1, intron 2 of 2)	Solyc03g034150.2	protein_coding
3	3097588	3101857	protein_coding-exon (Solyc03g025650.2.1, exon 1 of 2)	Solyc03g025650.2	protein_coding
3	31917986	31920920	Intergenic	Solyc03g059430.1	protein_coding
3	55337148	55337648	Intergenic	Solyc03g083965.1	protein_coding
3	61180138	61184218	protein_coding-intron (Solyc03g097420.3.1, intron 4 of 4)	Solyc03g097420.3	protein_coding
3	61818629	61820486	Intergenic	Solyc03g098030.3	protein_coding
3	69825538	69827408	protein_coding-TTS (Solyc03g119780.3.1)	Solyc03g119770.3	protein_coding
3	67008775	67013411	protein_coding-exon (Solyc03g115950.3.1, exon 2 of 3)	Solyc03g115950.3	protein_coding
3	58892833	58894227	protein_coding-exon (Solyc03g095820.3.1, exon 1 of 11)	Solyc03g095820.3	protein_coding
3	811666	813899	protein_coding-intron (Solyc03g006150.2.1, intron 5 of 5)	Solyc03g006150.2	protein_coding
3	53782583	53786873	protein_coding-exon (Solyc03g082430.1.1, exon 4 of 4)	Solyc03g082430.1	protein_coding
3	69054055	69062490	Intergenic	Solyc03g118740.3	protein_coding
3	2291960	2294753	Intergenic	Solyc03g007760.3	protein_coding
3	55387329	55388731	Intergenic	Solyc03g083990.1	protein_coding
3	28540609	28543095	Intergenic	Solyc03g058860.3	protein_coding
3	3881626	3883427	Intergenic	Solyc03g026415.1	protein_coding
3	65838609	65843448	protein_coding-TTS (Solyc03g114350.1.1)	Solyc03g114350.1	protein_coding
3	3180062	3181365	protein_coding-intron (Solyc03g025760.3.1, intron 11 of 15)	Solyc03g025750.3	protein_coding
3	63774970	63777976	Intergenic	Solyc03g111650.3	protein_coding
3	2701843	2703272	protein_coding-exon (Solyc03g025190.3.1, exon 15 of 33)	Solyc03g025190.3	protein_coding
3	70588327	70589512	protein_coding-intron (Solyc03g120860.2.1, intron 1 of 1)	Solyc03g120860.2	protein_coding
3	26752301	26753047	Intergenic	Solyc03g058440.1	protein_coding
3	54638306	54639610	Intergenic	Solyc03g083370.3	protein_coding
3	59844311	59846268	protein_coding-exon (Solyc03g096370.3.1, exon 1 of 8)	Solyc03g096370.3	protein_coding
3	7563130	7564890	protein_coding-intron (Solyc03g043870.3.1, intron 1 of 17)	Solyc03g043870.3	protein_coding
3	61569535	61571160	protein_coding-TTS (Solyc03g097810.1.1)	Solyc03g097810.1	protein_coding
3	30130754	30132208	protein_coding-promoter-TSS (Solyc03g059200.2.1)	Solyc03g059200.2	protein_coding
3	65968898	65970722	protein_coding-exon (Solyc03g114500.3.1, exon 1 of 7)	Solyc03g114500.3	protein_coding
3	41602	43842	protein_coding-promoter-TSS (Solyc03g005040.1.1)	Solyc03g005040.1	protein_coding
3	5756924	5757562	Intergenic	Solyc03g034010.3	protein_coding
3	1353342	1356708	protein_coding-exon (Solyc03g006840.3.1, exon 3 of 4)	Solyc03g006840.3	protein_coding
3	59658869	59659641	Intergenic	Solyc03g096240.2	protein_coding
3	300160	301175	protein_coding-intron (Solyc03g005430.3.1, intron 14 of 14)	Solyc03g005420.2	protein_coding
3	54750618	54751399	Intergenic	Solyc03g083440.3	protein_coding
3	70133316	70135405	protein_coding-exon (Solyc03g120190.3.1, exon 2 of 2)	Solyc03g120190.3	protein_coding
3	62075124	62081262	protein_coding-exon (Solyc03g098300.1.1, exon 1 of 1)	Solyc03g098300.1	protein_coding
3	20490403	20491749	Intergenic	Solyc03g071700.1	protein_coding
3	1197562	1198412	protein_coding-exon (Solyc03g006620.3.1, exon 1 of 2)	Solyc03g006620.3	protein_coding
3	70639572	70640594	Intergenic	Solyc03g120920.1	protein_coding
3	67627205	67630444	Intergenic	Solyc03g116890.3	protein_coding
3	64701047	64703956	Intergenic	Solyc03g112930.3	protein_coding
3	65340876	65342155	protein_coding-promoter-TSS (Solyc03g113810.1.1)	Solyc03g113810.1	protein_coding
3	62094881	62096693	protein_coding-exon (Solyc03g098310.1.1, exon 1 of 1)	Solyc03g098310.1	protein_coding
3	57124069	57128457	Intergenic	Solyc03g093980.2	protein_coding
3	69282748	69286085	protein_coding-intron (Solyc03g119100.2.1, intron 3 of 3)	Solyc03g119100.2	protein_coding
3	4276694	4277194	Intergenic	Solyc03g031760.3	protein_coding
3	54935058	54935692	Intergenic	Solyc03g083560.1	protein_coding
3	10405143	10406465	protein_coding-intron (Solyc03g044710.3.1, intron 1 of 5)	Solyc03g044710.3	protein_coding
3	54847427	54849384	Intergenic	Solyc03g083490.3	protein_coding
3	67459347	67462187	protein_coding-intron (Solyc03g116650.2.1, intron 1 of 1)	Solyc03g116650.2	protein_coding
3	2324879	2328803	protein_coding-TTS (Solyc03g007775.1.1)	Solyc03g007775.1	protein_coding
3	61972015	61976281	protein_coding-intron (Solyc03g098200.3.1, intron 9 of 11)	Solyc03g098200.3	protein_coding
3	53116768	53120966	Intergenic	Solyc03g079880.3	protein_coding
3	12473819	12476832	protein_coding-TTS (Solyc03g046390.1.1)	Solyc03g046390.1	protein_coding
3	61812483	61814625	Intergenic	Solyc03g098030.3	protein_coding
3	58338567	58339736	Intergenic	Solyc03g095730.3	protein_coding
3	53511075	53512299	protein_coding-exon (Solyc03g080190.3.1, exon 1 of 4)	Solyc03g080190.3	protein_coding
3	28306339	28306968	protein_coding-TTS (Solyc03g058850.1.1)	Solyc03g058850.1	protein_coding
3	66940863	66941512	Intergenic	Solyc03g115850.3	protein_coding
3	62407080	62408156	Intergenic	Solyc03g098680.3	protein_coding
3	52664202	52666513	protein_coding-promoter-TSS (Solyc03g078620.1.1)	Solyc03g078620.1	protein_coding
3	67682663	67687631	protein_coding-intron (Solyc03g116930.3.1, intron 10 of 10)	Solyc03g116920.2	protein_coding
3	54673710	54674989	Intergenic	Solyc03g083395.1	protein_coding
3	381653	384940	protein_coding-promoter-TSS (Solyc03g005500.1.1)	Solyc03g005500.1	protein_coding
3	71465047	71466311	Intergenic	Solyc03g121970.1	protein_coding
3	59489504	59492624	protein_coding-exon (Solyc03g096180.3.1, exon 1 of 2)	Solyc03g096180.3	protein_coding
3	28813223	28816140	protein_coding-intron (Solyc03g058890.3.1, intron 2 of 2)	Solyc03g058890.3	protein_coding
3	2258330	2263723	protein_coding-exon (Solyc03g007730.1.1, exon 4 of 7)	Solyc03g007730.1	protein_coding
3	68196871	68198937	Intergenic	Solyc03g117600.3	protein_coding
3	55758370	55759198	Intergenic	Solyc03g093140.3	protein_coding
3	194142	194971	protein_coding-exon (Solyc03g005330.1.1, exon 1 of 1)	Solyc03g005330.1	protein_coding
3	56907686	56909402	Intergenic	Solyc03g093800.1	protein_coding
3	777801	782431	nontranslating_CDS-intron (Solyc03g006120.3.1, intron 1 of 2)	Solyc03g006120.3	nontranslating_CDS
3	66036631	66038826	Intergenic	Solyc03g114625.1	protein_coding
3	67923269	67924083	protein_coding-promoter-TSS (Solyc03g117250.3.1)	Solyc03g117250.3	protein_coding
3	64482013	64484702	protein_coding-exon (Solyc03g112600.3.1, exon 9 of 9)	Solyc03g112620.3	protein_coding
3	5408079	5408579	protein_coding-promoter-TSS (Solyc03g033750.1.1)	Solyc03g033750.1	protein_coding
3	8039330	8039830	Intergenic	Solyc03g044090.3	protein_coding
3	60424507	60425007	protein_coding-exon (Solyc03g096670.3.1, exon 2 of 4)	Solyc03g096670.3	protein_coding
3	53982317	53984111	protein_coding-exon (Solyc03g082640.2.1, exon 1 of 1)	Solyc03g082640.2	protein_coding
3	63526826	63529029	Intergenic	Solyc03g111450.2	protein_coding
3	59947724	59949801	protein_coding-promoter-TSS (Solyc03g096420.1.1)	Solyc03g096420.1	protein_coding
3	5825541	5826041	protein_coding-intron (Solyc03g034100.3.1, intron 2 of 2)	Solyc03g034100.3	protein_coding
3	4759602	4763134	protein_coding-TTS (Solyc03g032220.3.1)	Solyc03g032220.3	protein_coding
3	7279339	7280514	Intergenic	Solyc03g043740.3	protein_coding
3	12766323	12767503	Intergenic	Solyc03g046440.2	protein_coding
3	4278021	4281631	Intergenic	Solyc03g031770.3	protein_coding
3	18386353	18387599	protein_coding-TTS (Solyc03g070430.1.1)	Solyc03g070430.1	protein_coding
3	53430828	53431328	Intergenic	Solyc03g080100.3	protein_coding
3	63740324	63740954	protein_coding-promoter-TSS (Solyc03g111620.1.1)	Solyc03g111620.1	protein_coding
3	63596155	63598151	Intergenic	Solyc03g111510.3	protein_coding
3	7636073	7636837	Intergenic	Solyc03g043900.1	protein_coding
3	10785784	10786410	protein_coding-exon (Solyc03g044880.3.1, exon 1 of 4)	Solyc03g044880.3	protein_coding
3	23878250	23880737	protein_coding-intron (Solyc03g053027.1.1, intron 2 of 4)	Solyc03g053040.1	protein_coding
3	4429802	4432192	protein_coding-TTS (Solyc03g031940.3.1)	Solyc03g031940.3	protein_coding
3	71319040	71320520	protein_coding-intron (Solyc03g121770.2.1, intron 8 of 10)	Solyc03g121760.3	protein_coding
3	20450961	20452647	Intergenic	Solyc03g071680.1	protein_coding
3	66389132	66390685	protein_coding-promoter-TSS (Solyc03g115090.1.1)	Solyc03g115090.1	protein_coding
3	506341	508266	protein_coding-exon (Solyc03g005720.3.1, exon 1 of 2)	Solyc03g005720.3	protein_coding
3	7580655	7582247	Intergenic	Solyc03g043890.3	protein_coding
3	57097964	57098903	Intergenic	Solyc03g093945.1	protein_coding
4	3031274	3037513	protein_coding-TTS (Solyc04g009670.1.1)	Solyc04g009670.1	protein_coding
4	59995910	60004621	Intergenic	Solyc04g072920.3	protein_coding
4	52464867	52466189	Intergenic	Solyc04g054440.2	protein_coding
4	4376640	4381353	protein_coding-promoter-TSS (Solyc04g012050.3.1)	Solyc04g012050.3	protein_coding
4	63179206	63188123	protein_coding-intron (Solyc04g078360.2.1, intron 1 of 10)	Solyc04g078360.2	protein_coding
4	59216510	59218685	protein_coding-promoter-TSS (Solyc04g072060.3.1)	Solyc04g072060.3	protein_coding
4	63897753	63899480	Intergenic	Solyc04g079305.1	protein_coding
4	65920490	65922098	protein_coding-exon (Solyc04g082030.1.1, exon 1 of 1)	Solyc04g082030.1	protein_coding
4	20457590	20461102	Intergenic	Solyc04g025880.3	protein_coding
4	65244918	65248149	protein_coding-promoter-TSS (Solyc04g081120.1.1)	Solyc04g081120.1	protein_coding
4	62404928	62408900	Intergenic	Solyc04g077410.3	protein_coding
4	38537513	38540283	Intergenic	Solyc04g048910.1	protein_coding
4	44734102	44739448	protein_coding-intron (Solyc04g049920.3.1, intron 6 of 6)	Solyc04g049920.3	protein_coding
4	42935	44718	Intergenic	Solyc04g005050.2	protein_coding
4	58814876	58815708	Intergenic	Solyc04g071760.3	protein_coding
4	64469520	64474218	protein_coding-exon (Solyc04g080130.3.1, exon 4 of 5)	Solyc04g080130.3	protein_coding
4	59571798	59573316	nontranslating_CDS-exon (Solyc04g072470.3.1, exon 2 of 2)	Solyc04g072470.3	nontranslating_CDS
4	53634687	53636023	Intergenic	Solyc04g055110.3	protein_coding
4	61820648	61824836	protein_coding-TTS (Solyc04g076840.1.1)	Solyc04g076840.1	protein_coding
4	66077161	66087031	protein_coding-promoter-TSS (Solyc04g082270.3.1)	Solyc04g082270.3	protein_coding
4	50818450	50821147	protein_coding-exon (Solyc04g051590.3.1, exon 2 of 3)	Solyc04g051580.3	protein_coding
4	62411628	62414370	Intergenic	Solyc04g077410.3	protein_coding
4	65249428	65253350	protein_coding-promoter-TSS (Solyc04g081130.1.1)	Solyc04g081130.1	protein_coding
4	51119405	51122984	protein_coding-promoter-TSS (Solyc04g051880.2.1)	Solyc04g051880.2	protein_coding
4	30084502	30087542	Intergenic	Solyc04g024540.2	protein_coding
4	63263589	63268015	protein_coding-intron (Solyc04g078440.3.1, intron 4 of 6)	Solyc04g078450.3	protein_coding
4	29015531	29019136	Intergenic	Solyc04g024775.1	protein_coding
4	57860371	57861948	Intergenic	Solyc04g070970.3	protein_coding
4	1758602	1759368	protein_coding-exon (Solyc04g008100.2.1, exon 1 of 1)	Solyc04g008100.2	protein_coding
4	47964743	47966104	protein_coding-exon (Solyc04g050700.2.1, exon 2 of 3)	Solyc04g050700.2	protein_coding
4	58802324	58810440	Intergenic	Solyc04g071760.3	protein_coding
4	63714611	63716597	protein_coding-exon (Solyc04g079025.1.1, exon 1 of 6)	Solyc04g079025.1	protein_coding
4	63737724	63739578	protein_coding-intron (Solyc04g079047.1.1, intron 7 of 20)	Solyc04g079047.1	protein_coding
4	66277652	66280355	protein_coding-exon (Solyc04g082560.3.1, exon 1 of 13)	Solyc04g082560.3	protein_coding
4	65069883	65086713	Intergenic	Solyc04g080940.3	protein_coding
4	62962629	62965742	Intergenic	Solyc04g078010.3	protein_coding
4	2123800	2124895	protein_coding-TTS (Solyc04g008520.3.1)	Solyc04g008500.3	protein_coding
4	5756656	5760114	protein_coding-intron (Solyc04g015530.2.1, intron 1 of 8)	Solyc04g015530.2	protein_coding
4	58090981	58097412	Intergenic	Solyc04g071085.1	protein_coding
4	3646216	3647760	Intergenic	Solyc04g010320.1	protein_coding
4	41834136	41835189	protein_coding-exon (Solyc04g049440.2.1, exon 1 of 3)	Solyc04g049440.2	protein_coding
4	60181677	60184717	protein_coding-TTS (Solyc04g074090.3.1)	Solyc04g074080.3	protein_coding
4	12043938	12047763	protein_coding-exon (Solyc04g040120.1.1, exon 1 of 1)	Solyc04g040120.1	protein_coding
4	65803709	65809574	protein_coding-exon (Solyc04g081830.1.1, exon 1 of 1)	Solyc04g081830.1	protein_coding
4	63900413	63904950	Intergenic	Solyc04g079310.3	protein_coding
4	65319059	65323692	Intergenic	Solyc04g081235.1	protein_coding
4	52215276	52215776	Intergenic	Solyc04g054290.2	protein_coding
4	3187123	3190840	Intergenic	Solyc04g009870.1	protein_coding
4	60612363	60615217	protein_coding-intron (Solyc04g074540.3.1, intron 17 of 18)	Solyc04g074545.1	protein_coding
4	28572206	28573554	Intergenic	Solyc04g024840.3	protein_coding
4	65019982	65022712	protein_coding-intron (Solyc04g080885.1.1, intron 1 of 7)	Solyc04g080885.1	protein_coding
4	500105	507267	protein_coding-intron (Solyc04g005790.3.1, intron 3 of 4)	Solyc04g005790.3	protein_coding
4	61814058	61814558	Intergenic	Solyc04g076840.1	protein_coding
4	45242266	45244389	Intergenic	Solyc04g050050.3	protein_coding
4	65389201	65390577	Intergenic	Solyc04g081280.3	protein_coding
4	53373430	53377360	Intergenic	Solyc04g054930.3	protein_coding
4	15469509	15470595	Intergenic	Solyc04g028470.2	protein_coding
4	47181974	47182927	Intergenic	Solyc04g050440.3	nontranslating_CDS
4	53196519	53200549	Intergenic	Solyc04g054800.3	protein_coding
4	63658690	63662353	protein_coding-promoter-TSS (Solyc04g078900.3.1)	Solyc04g078900.3	protein_coding
4	20431973	20432473	Intergenic	Solyc04g025880.3	protein_coding
4	64478357	64480798	Intergenic	Solyc04g080130.3	protein_coding
4	15487473	15491263	protein_coding-intron (Solyc04g028470.2.1, intron 2 of 4)	Solyc04g028470.2	protein_coding
4	62273835	62277158	protein_coding-intron (Solyc04g077240.3.1, intron 5 of 6)	Solyc04g077240.3	protein_coding
4	55154645	55155544	protein_coding-exon (Solyc04g058100.3.1, exon 3 of 3)	Solyc04g058100.3	protein_coding
4	50667118	50668027	Intergenic	Solyc04g051510.1	protein_coding
4	2082734	2087268	Intergenic	Solyc04g008470.3	protein_coding
4	47131313	47132783	Intergenic	Solyc04g050440.3	nontranslating_CDS
4	48124939	48135186	Intergenic	Solyc04g050750.1	protein_coding
4	58825596	58826756	Intergenic	Solyc04g071770.3	protein_coding
4	55811551	55813802	protein_coding-intron (Solyc04g064630.3.1, intron 4 of 5)	Solyc04g064630.3	protein_coding
4	64999542	65000207	Intergenic	Solyc04g080830.3	protein_coding
4	55403358	55404522	protein_coding-exon (Solyc04g063245.1.1, exon 1 of 2)	Solyc04g063245.1	protein_coding
4	60096239	60097437	Intergenic	Solyc04g073980.3	protein_coding
4	60246063	60251453	protein_coding-exon (Solyc04g074170.2.1, exon 3 of 4)	Solyc04g074170.2	protein_coding
4	760186	761074	protein_coding-intron (Solyc04g007040.2.1, intron 1 of 1)	Solyc04g007040.2	protein_coding
4	58472047	58477389	Intergenic	Solyc04g071410.2	protein_coding
4	58992324	58993745	Intergenic	Solyc04g071900.3	protein_coding
4	60015795	60017308	Intergenic	Solyc04g072930.1	protein_coding
4	4711609	4712109	protein_coding-exon (Solyc04g014470.3.1, exon 1 of 3)	Solyc04g014470.3	protein_coding
4	62596990	62606253	protein_coding-intron (Solyc04g077555.1.1, intron 1 of 1)	Solyc04g077555.1	protein_coding
4	6958518	6960727	Intergenic	Solyc04g016195.1	protein_coding
4	53202895	53204733	Intergenic	Solyc04g054800.3	protein_coding
4	54013814	54015012	Intergenic	Solyc04g056330.1	protein_coding
4	21050704	21057450	Intergenic	Solyc04g025770.1	protein_coding
4	62415705	62417867	Intergenic	Solyc04g077420.3	protein_coding
4	25934162	25935102	Intergenic	Solyc04g025063.1	protein_coding
4	60441445	60444474	protein_coding-intron (Solyc04g074380.3.1, intron 4 of 8)	Solyc04g074380.3	protein_coding
4	41754909	41756224	Intergenic	Solyc04g049400.3	protein_coding
4	51906009	51906509	Intergenic	Solyc04g054205.1	protein_coding
4	64222143	64222768	nontranslating_CDS-exon (Solyc04g079830.2.1, exon 6 of 6)	Solyc04g079820.3	protein_coding
4	47163100	47166103	Intergenic	Solyc04g050440.3	nontranslating_CDS
4	59152491	59154418	protein_coding-intron (Solyc04g072000.3.1, intron 1 of 1)	Solyc04g072000.3	protein_coding
4	62810824	62813060	protein_coding-promoter-TSS (Solyc04g077850.3.1)	Solyc04g077850.3	protein_coding
4	4776989	4778530	Intergenic	Solyc04g014510.3	protein_coding
4	60785137	60787092	protein_coding-intron (Solyc04g074780.3.1, intron 1 of 5)	Solyc04g074780.3	protein_coding
4	52246634	52251215	Intergenic	Solyc04g054320.3	protein_coding
4	65137736	65141453	protein_coding-intron (Solyc04g080990.2.1, intron 1 of 1)	Solyc04g080990.2	protein_coding
4	63740132	63741709	protein_coding-intron (Solyc04g079047.1.1, intron 2 of 20)	Solyc04g079047.1	protein_coding
4	3041670	3044693	protein_coding-exon (Solyc04g009690.2.1, exon 1 of 1)	Solyc04g009690.2	protein_coding
4	21638824	21646539	protein_coding-intron (Solyc04g025610.2.1, intron 3 of 5)	Solyc04g025610.2	protein_coding
4	65239228	65242401	protein_coding-exon (Solyc04g081110.1.1, exon 1 of 1)	Solyc04g081110.1	protein_coding
4	53335317	53336804	Intergenic	Solyc04g054910.3	protein_coding
4	55193165	55195368	protein_coding-intron (Solyc04g058160.2.1, intron 1 of 1)	Solyc04g058160.2	protein_coding
4	63206388	63209034	Intergenic	Solyc04g078380.2	protein_coding
4	53483758	53484258	protein_coding-exon (Solyc04g055020.2.1, exon 3 of 4)	Solyc04g055010.3	protein_coding
4	60756166	60759106	protein_coding-intron (Solyc04g074740.3.1, intron 1 of 2)	Solyc04g074740.3	protein_coding
4	596925	599273	Intergenic	Solyc04g005920.1	protein_coding
4	63221008	63223107	Intergenic	Solyc04g078390.2	protein_coding
4	60079225	60081813	Intergenic	Solyc04g073970.3	protein_coding
4	58084631	58087381	Intergenic	Solyc04g071080.1	protein_coding
4	64106272	64112592	protein_coding-intron (Solyc04g079600.3.1, intron 4 of 5)	Solyc04g079603.1	protein_coding
4	2108096	2110084	Intergenic	Solyc04g008480.2	protein_coding
4	58100464	58103284	protein_coding-intron (Solyc04g071085.1.1, intron 1 of 1)	Solyc04g071085.1	protein_coding
4	53211885	53212717	Intergenic	Solyc04g054800.3	protein_coding
4	50364430	50367276	protein_coding-exon (Solyc04g051360.3.1, exon 1 of 2)	Solyc04g051360.3	protein_coding
4	53207655	53208983	protein_coding-exon (Solyc04g054800.3.1, exon 4 of 4)	Solyc04g054800.3	protein_coding
4	66272488	66275344	protein_coding-exon (Solyc04g082550.2.1, exon 6 of 9)	Solyc04g082550.2	protein_coding
4	54100491	54103271	protein_coding-intron (Solyc04g056380.3.1, intron 1 of 1)	Solyc04g056380.3	protein_coding
4	1159220	1163440	protein_coding-intron (Solyc04g007490.3.1, intron 4 of 4)	Solyc04g007480.1	protein_coding
4	2863298	2865951	protein_coding-promoter-TSS (Solyc04g009460.1.1)	Solyc04g009460.1	protein_coding
4	609510	611686	Intergenic	Solyc04g005930.1	protein_coding
4	60405556	60406597	protein_coding-exon (Solyc04g074310.3.1, exon 5 of 6)	Solyc04g074310.3	protein_coding
4	62998041	62999696	protein_coding-TTS (Solyc04g078060.1.1)	Solyc04g078060.1	protein_coding
4	58594102	58597973	protein_coding-exon (Solyc04g071523.1.1, exon 1 of 2)	Solyc04g071523.1	protein_coding
4	61995307	62000514	Intergenic	Solyc04g076965.1	protein_coding
4	1716046	1717219	Intergenic	Solyc04g008060.3	protein_coding
4	4530577	4532968	protein_coding-intron (Solyc04g014230.1.1, intron 1 of 1)	Solyc04g014230.1	protein_coding
4	1153091	1154524	Intergenic	Solyc04g007480.1	protein_coding
4	880945	883501	protein_coding-exon (Solyc04g007190.3.1, exon 4 of 5)	Solyc04g007190.3	protein_coding
4	59642796	59644846	protein_coding-exon (Solyc04g072580.1.1, exon 1 of 1)	Solyc04g072580.1	protein_coding
4	3643425	3645666	Intergenic	Solyc04g010310.3	protein_coding
4	60744106	60749585	Intergenic	Solyc04g074730.1	protein_coding
4	64756806	64758739	protein_coding-exon (Solyc04g080530.3.1, exon 2 of 5)	Solyc04g080530.3	protein_coding
4	948642	949142	Intergenic	Solyc04g007240.1	protein_coding
4	38680172	38682736	protein_coding-promoter-TSS (Solyc04g048960.1.1)	Solyc04g048970.1	protein_coding
4	1255872	1258599	protein_coding-intron (Solyc04g007570.2.1, intron 3 of 3)	Solyc04g007570.2	protein_coding
4	60606019	60609094	protein_coding-intron (Solyc04g074540.3.1, intron 5 of 18)	Solyc04g074540.3	protein_coding
4	7247950	7249231	Intergenic	Solyc04g016440.3	protein_coding
4	58584035	58585703	protein_coding-intron (Solyc04g071520.3.1, intron 7 of 7)	Solyc04g071520.3	protein_coding
4	1371099	1371599	Intergenic	Solyc04g007690.3	protein_coding
4	59698329	59707460	Intergenic	Solyc04g072650.1	protein_coding
4	63430224	63438735	Intergenic	Solyc04g078650.3	protein_coding
4	60682770	60687330	Intergenic	Solyc04g074680.1	protein_coding
4	60709081	60710168	Intergenic	Solyc04g074700.3	protein_coding
4	53397703	53401588	Intergenic	Solyc04g054930.3	protein_coding
4	1598989	1600413	protein_coding-promoter-TSS (Solyc04g007950.3.1)	Solyc04g007950.3	protein_coding
4	47166932	47176488	nontranslating_CDS-promoter-TSS (Solyc04g050440.3.1)	Solyc04g050440.3	nontranslating_CDS
4	64906990	64908446	protein_coding-exon (Solyc04g080720.3.1, exon 1 of 2)	Solyc04g080720.3	protein_coding
4	60876987	60879055	Intergenic	Solyc04g074860.3	protein_coding
4	65597240	65602515	nontranslating_CDS-intron (Solyc04g081560.3.1, intron 3 of 3)	Solyc04g081560.3	nontranslating_CDS
4	65043047	65044605	Intergenic	Solyc04g080910.1	protein_coding
4	53371228	53372345	Intergenic	Solyc04g054930.3	protein_coding
4	61736725	61739415	protein_coding-intron (Solyc04g076780.3.1, intron 7 of 9)	Solyc04g076760.2	protein_coding
4	65903120	65904469	protein_coding-exon (Solyc04g082000.3.1, exon 1 of 11)	Solyc04g082000.3	protein_coding
4	5203265	5205908	Intergenic	Solyc04g014997.1	protein_coding
4	58496945	58501222	Intergenic	Solyc04g071440.3	protein_coding
4	53392991	53397111	Intergenic	Solyc04g054930.3	protein_coding
4	62731846	62734085	Intergenic	Solyc04g077710.2	protein_coding
4	50852802	50854244	Intergenic	Solyc04g051620.2	protein_coding
4	47531201	47532767	protein_coding-exon (Solyc04g050570.3.1, exon 3 of 5)	Solyc04g050570.3	protein_coding
4	59334357	59336022	protein_coding-exon (Solyc04g072250.3.1, exon 2 of 2)	Solyc04g072250.3	protein_coding
4	61969343	61972712	Intergenic	Solyc04g076950.3	protein_coding
4	654922	668110	Intergenic	Solyc04g006960.3	protein_coding
4	52486158	52486959	Intergenic	Solyc04g054445.1	protein_coding
4	53605594	53607492	Intergenic	Solyc04g055090.1	protein_coding
4	62285772	62288501	Intergenic	Solyc04g077240.3	protein_coding
4	266584	268485	Intergenic	Solyc04g005370.3	protein_coding
4	5318547	5319047	protein_coding-intron (Solyc04g015140.2.1, intron 1 of 1)	Solyc04g015140.2	protein_coding
4	50741968	50745467	Intergenic	Solyc04g051540.3	protein_coding
4	65893667	65894925	Intergenic	Solyc04g081990.3	protein_coding
4	63209676	63212988	Intergenic	Solyc04g078390.2	protein_coding
4	3528933	3531150	Intergenic	Solyc04g010210.1	protein_coding
4	12003783	12005319	Intergenic	Solyc04g040140.1	protein_coding
4	63142941	63144260	protein_coding-promoter-TSS (Solyc04g078300.3.1)	Solyc04g078300.3	protein_coding
4	53485068	53490030	protein_coding-exon (Solyc04g055030.2.1, exon 2 of 4)	Solyc04g055030.2	protein_coding
4	57842258	57844731	Intergenic	Solyc04g070960.2	protein_coding
4	59557343	59560423	Intergenic	Solyc04g072460.3	protein_coding
4	58061827	58068226	Intergenic	Solyc04g071070.2	protein_coding
4	63173581	63176995	Intergenic	Solyc04g078360.2	protein_coding
4	428904	435279	Intergenic	Solyc04g005660.3	protein_coding
4	180734	184827	protein_coding-promoter-TSS (Solyc04g005230.3.1)	Solyc04g005230.3	protein_coding
4	48935739	48939979	Intergenic	Solyc04g050940.2	protein_coding
4	57991638	57994739	Intergenic	Solyc04g071040.3	protein_coding
4	60090293	60095014	Intergenic	Solyc04g073980.3	protein_coding
4	62333870	62336414	Intergenic	Solyc04g077280.3	protein_coding
4	27255455	27257482	Intergenic	Solyc04g024975.1	protein_coding
4	3038494	3041101	Intergenic	Solyc04g009680.1	protein_coding
4	39490437	39495907	protein_coding-intron (Solyc04g049090.3.1, intron 13 of 14)	Solyc04g049090.3	protein_coding
4	2094318	2103023	protein_coding-intron (Solyc04g008480.2.1, intron 4 of 5)	Solyc04g008480.2	protein_coding
4	61008223	61010262	Intergenic	Solyc04g075015.1	protein_coding
4	7223875	7224375	protein_coding-intron (Solyc04g016420.3.1, intron 1 of 3)	Solyc04g016420.3	protein_coding
4	539945	541671	protein_coding-exon (Solyc04g005840.1.1, exon 2 of 2)	Solyc04g005850.1	protein_coding
4	4393180	4396716	protein_coding-intron (Solyc04g012070.2.1, intron 1 of 5)	Solyc04g012070.2	protein_coding
4	66054315	66054962	protein_coding-promoter-TSS (Solyc04g082220.2.1)	Solyc04g082220.2	protein_coding
4	62014139	62014896	Intergenic	Solyc04g076970.3	protein_coding
4	3347211	3348673	protein_coding-intron (Solyc04g010040.3.1, intron 1 of 5)	Solyc04g010040.3	protein_coding
4	62935706	62936799	protein_coding-exon (Solyc04g077980.1.1, exon 1 of 1)	Solyc04g077980.1	protein_coding
4	5305081	5308894	Intergenic	Solyc04g015130.3	protein_coding
4	3196648	3200314	Intergenic	Solyc04g009870.1	protein_coding
4	58129544	58131269	Intergenic	Solyc04g071120.3	protein_coding
4	7665355	7667123	Intergenic	Solyc04g017597.1	protein_coding
4	15471450	15473290	Intergenic	Solyc04g028470.2	protein_coding
4	62066936	62068457	Intergenic	Solyc04g077020.3	protein_coding
4	52993130	52994571	protein_coding-promoter-TSS (Solyc04g054690.3.1)	Solyc04g054690.3	protein_coding
4	5460952	5461667	Intergenic	Solyc04g015250.1	protein_coding
4	45245780	45246555	Intergenic	Solyc04g050050.3	protein_coding
4	60698411	60700130	Intergenic	Solyc04g074685.1	protein_coding
4	58440740	58442205	Intergenic	Solyc04g071363.1	protein_coding
4	19586285	19588720	Intergenic	Solyc04g026030.3	protein_coding
4	60961740	60962983	Intergenic	Solyc04g074990.3	protein_coding
4	19788421	19789850	Intergenic	Solyc04g026023.1	protein_coding
4	3452532	3453222	Intergenic	Solyc04g010150.1	protein_coding
4	58480545	58481741	Intergenic	Solyc04g071420.3	protein_coding
4	3605218	3606814	Intergenic	Solyc04g010280.2	protein_coding
4	4141726	4143143	Intergenic	Solyc04g011670.3	protein_coding
4	66063372	66064594	protein_coding-promoter-TSS (Solyc04g082240.1.1)	Solyc04g082240.1	protein_coding
4	4137721	4138577	Intergenic	Solyc04g011670.3	protein_coding
4	64979885	64983435	protein_coding-intron (Solyc04g080810.3.1, intron 1 of 7)	Solyc04g080810.3	protein_coding
4	62575908	62577125	protein_coding-promoter-TSS (Solyc04g077530.1.1)	Solyc04g077530.1	protein_coding
4	58839048	58839548	Intergenic	Solyc04g071770.3	protein_coding
4	4559888	4562496	protein_coding-exon (Solyc04g014260.2.1, exon 2 of 2)	Solyc04g014260.2	protein_coding
4	62091268	62092410	Intergenic	Solyc04g077040.3	protein_coding
4	3523890	3528401	protein_coding-TTS (Solyc04g010210.1.1)	Solyc04g010210.1	protein_coding
4	45038841	45042542	protein_coding-intron (Solyc04g050010.2.1, intron 1 of 1)	Solyc04g050010.2	protein_coding
4	59080589	59081396	Intergenic	Solyc04g071980.3	protein_coding
4	53368089	53370445	Intergenic	Solyc04g054930.3	protein_coding
4	64099991	64105206	Intergenic	Solyc04g079600.3	protein_coding
4	60529240	60530744	protein_coding-promoter-TSS (Solyc04g074460.2.1)	Solyc04g074460.2	protein_coding
4	19229930	19232002	Intergenic	Solyc04g026057.1	protein_coding
4	21041779	21044073	Intergenic	Solyc04g025780.1	protein_coding
4	48001537	48002476	Intergenic	Solyc04g050730.3	protein_coding
4	41767439	41769798	protein_coding-promoter-TSS (Solyc04g049400.3.1)	Solyc04g049400.3	protein_coding
4	24444084	24445429	protein_coding-intron (Solyc04g025288.1.1, intron 3 of 3)	Solyc04g025288.1	protein_coding
4	62522154	62523706	Intergenic	Solyc04g077490.3	protein_coding
4	63514316	63516242	Intergenic	Solyc04g078760.3	protein_coding
4	58756810	58758135	protein_coding-exon (Solyc04g071690.3.1, exon 1 of 6)	Solyc04g071690.3	protein_coding
4	39099423	39102300	Intergenic	Solyc04g049013.1	protein_coding
4	47998699	48001016	Intergenic	Solyc04g050730.3	protein_coding
4	63697394	63699391	protein_coding-exon (Solyc04g078990.3.1, exon 1 of 4)	Solyc04g078990.3	protein_coding
4	31659288	31660266	Intergenic	Solyc04g024380.1	protein_coding
4	64073971	64080938	protein_coding-promoter-TSS (Solyc04g079570.1.1)	Solyc04g079570.1	protein_coding
4	3517098	3518230	Intergenic	Solyc04g010200.1	protein_coding
4	62966897	62968610	protein_coding-exon (Solyc04g078010.3.1, exon 3 of 3)	Solyc04g078010.3	protein_coding
4	62620160	62621403	protein_coding-exon (Solyc04g077570.1.1, exon 1 of 1)	Solyc04g077570.1	protein_coding
4	764270	765158	protein_coding-exon (Solyc04g007050.3.1, exon 2 of 3)	Solyc04g007050.3	protein_coding
4	11164580	11165080	Intergenic	Solyc04g018193.1	protein_coding
4	60705978	60708436	Intergenic	Solyc04g074700.3	protein_coding
4	608055	608996	Intergenic	Solyc04g005930.1	protein_coding
4	58080754	58081615	Intergenic	Solyc04g071080.1	protein_coding
4	673776	675478	protein_coding-exon (Solyc04g006970.3.1, exon 1 of 20)	Solyc04g006970.3	protein_coding
4	60953517	60957230	Intergenic	Solyc04g074980.3	protein_coding
4	55918744	55922763	Intergenic	Solyc04g064763.1	protein_coding
4	44712834	44715739	Intergenic	Solyc04g049920.3	protein_coding
4	47607757	47608389	protein_coding-intron (Solyc04g050576.1.1, intron 2 of 3)	Solyc04g050578.1	protein_coding
4	3329833	3330938	protein_coding-intron (Solyc04g010010.2.1, intron 7 of 12)	Solyc04g010010.2	protein_coding
4	27263526	27264171	Intergenic	Solyc04g024975.1	protein_coding
4	1265297	1267122	Intergenic	Solyc04g007580.1	protein_coding
4	38137583	38141324	Intergenic	Solyc04g047870.1	protein_coding
4	3520528	3522881	protein_coding-exon (Solyc04g010200.1.1, exon 1 of 1)	Solyc04g010200.1	protein_coding
4	24375167	24376251	protein_coding-intron (Solyc04g025282.1.1, intron 1 of 2)	Solyc04g025282.1	protein_coding
4	30088274	30090669	Intergenic	Solyc04g024545.1	protein_coding
4	61265439	61267531	Intergenic	Solyc04g076240.2	protein_coding
4	66055940	66058503	Intergenic	Solyc04g082230.1	protein_coding
4	1008137	1009818	Intergenic	Solyc04g007290.3	protein_coding
4	63252385	63254212	Intergenic	Solyc04g078440.3	protein_coding
4	63601507	63602007	Intergenic	Solyc04g078850.3	protein_coding
4	62708988	62709889	Intergenic	Solyc04g077690.2	protein_coding
4	61870492	61872637	Intergenic	Solyc04g076860.3	protein_coding
4	58465031	58467542	protein_coding-TTS (Solyc04g071400.3.1)	Solyc04g071410.2	protein_coding
4	613449	616755	Intergenic	Solyc04g006930.3	protein_coding
4	3492135	3495475	Intergenic	Solyc04g010180.3	protein_coding
4	62543451	62544197	Intergenic	Solyc04g077500.3	protein_coding
4	103208	104438	Intergenic	Solyc04g005150.3	protein_coding
4	59667106	59670435	protein_coding-TTS (Solyc04g072620.1.1)	Solyc04g072620.1	protein_coding
4	58698650	58699719	Intergenic	Solyc04g071640.1	protein_coding
4	48203759	48205113	protein_coding-intron (Solyc04g050790.3.1, intron 2 of 3)	Solyc04g050790.3	protein_coding
4	65329458	65338768	Intergenic	Solyc04g081250.1	protein_coding
4	45691179	45692145	Intergenic	Solyc04g050170.3	protein_coding
4	12015806	12017315	protein_coding-promoter-TSS (Solyc04g040140.1.1)	Solyc04g040140.1	protein_coding
4	3919722	3922467	protein_coding-intron (Solyc04g011490.3.1, intron 2 of 6)	Solyc04g011490.3	protein_coding
4	60178046	60180971	Intergenic	Solyc04g074080.3	protein_coding
4	488733	492164	protein_coding-TTS (Solyc04g005760.1.1)	Solyc04g005760.1	protein_coding
4	21632871	21633371	Intergenic	Solyc04g025610.2	protein_coding
4	55199758	55201052	protein_coding-exon (Solyc04g058170.1.1, exon 1 of 1)	Solyc04g058170.1	protein_coding
4	59984143	59992118	Intergenic	Solyc04g072920.3	protein_coding
4	65775890	65776695	protein_coding-exon (Solyc04g081755.1.1, exon 6 of 28)	Solyc04g081755.1	protein_coding
4	466319	467934	protein_coding-intron (Solyc04g005720.3.1, intron 1 of 6)	Solyc04g005720.3	protein_coding
4	2091100	2093367	Intergenic	Solyc04g008470.3	protein_coding
4	64679942	64682205	protein_coding-intron (Solyc04g080420.3.1, intron 2 of 4)	Solyc04g080420.3	protein_coding
4	62265192	62272938	Intergenic	Solyc04g077240.3	protein_coding
4	62852577	62853853	Intergenic	Solyc04g077880.1	protein_coding
4	62332735	62333235	protein_coding-promoter-TSS (Solyc04g077270.3.1)	Solyc04g077270.3	protein_coding
4	60383388	60385793	Intergenic	Solyc04g074300.3	protein_coding
4	7585068	7586500	protein_coding-TTS (Solyc04g017595.1.1)	Solyc04g017595.1	protein_coding
4	66087683	66089276	protein_coding-exon (Solyc04g082290.3.1, exon 13 of 14)	Solyc04g082270.3	protein_coding
4	63539192	63543892	Intergenic	Solyc04g078800.3	protein_coding
4	53415120	53420100	Intergenic	Solyc04g054950.3	protein_coding
4	61857937	61867827	Intergenic	Solyc04g076860.3	protein_coding
4	4026739	4032588	protein_coding-exon (Solyc04g011600.3.1, exon 1 of 3)	Solyc04g011600.3	protein_coding
4	55722067	55723770	Intergenic	Solyc04g064550.1	protein_coding
4	15986447	15987204	Intergenic	Solyc04g028440.1	protein_coding
4	3923619	3925652	protein_coding-intron (Solyc04g011490.3.1, intron 6 of 6)	Solyc04g011490.3	protein_coding
4	4172669	4173304	Intergenic	Solyc04g011700.2	protein_coding
4	3298615	3299763	protein_coding-exon (Solyc04g009980.3.1, exon 2 of 3)	Solyc04g009980.3	protein_coding
4	65473747	65475053	protein_coding-TTS (Solyc04g081380.1.1)	Solyc04g081380.1	protein_coding
4	4678388	4679275	protein_coding-intron (Solyc04g014400.3.1, intron 2 of 34)	Solyc04g014400.3	protein_coding
4	635637	639849	Intergenic	Solyc04g006940.3	protein_coding
4	19751621	19757305	Intergenic	Solyc04g026020.3	protein_coding
4	60393345	60394676	Intergenic	Solyc04g074300.3	protein_coding
4	508152	510874	Intergenic	Solyc04g005790.3	protein_coding
4	63637279	63638559	Intergenic	Solyc04g078890.3	protein_coding
4	2821306	2822415	protein_coding-promoter-TSS (Solyc04g009390.2.1)	Solyc04g009390.2	protein_coding
4	64290983	64292393	protein_coding-exon (Solyc04g079890.3.1, exon 2 of 2)	Solyc04g079890.3	protein_coding
4	4144550	4145481	Intergenic	Solyc04g011670.3	protein_coding
4	3231721	3232602	protein_coding-exon (Solyc04g009910.3.1, exon 1 of 2)	Solyc04g009910.3	protein_coding
4	64856192	64857999	protein_coding-promoter-TSS (Solyc04g080660.3.1)	Solyc04g080660.3	protein_coding
4	59056564	59059219	Intergenic	Solyc04g071970.3	protein_coding
4	12000436	12002408	Intergenic	Solyc04g040140.1	protein_coding
4	58663083	58665702	protein_coding-promoter-TSS (Solyc04g071610.3.1)	Solyc04g071610.3	protein_coding
4	58521390	58523693	Intergenic	Solyc04g071470.3	protein_coding
4	1223156	1225452	protein_coding-TTS (Solyc04g007520.3.1)	Solyc04g007530.3	protein_coding
4	62930459	62934335	Intergenic	Solyc04g077980.1	protein_coding
4	4605655	4606282	protein_coding-TTS (Solyc04g014320.1.1)	Solyc04g014320.1	protein_coding
4	59526699	59528153	protein_coding-intron (Solyc04g072425.1.1, intron 2 of 4)	Solyc04g072430.1	protein_coding
4	5908390	5910172	Intergenic	Solyc04g015610.3	protein_coding
4	63335900	63336703	Intergenic	Solyc04g078540.3	protein_coding
4	63967358	63968390	Intergenic	Solyc04g079360.1	protein_coding
[truncated: 3,201 more rows]

## Sheet: S3B_crel-gained_genes
S3B table; the genes associated with crel-gained sites and the peak coordinates for these peaks in crel-2 tissue. Note that not all crel-gained sites could be mapped to a TSS, and these unique sites are not reported here. Only the crel-gained sites that were mapped to genes are described.
Chromsome	Peak_Start	Peak_End	Details	Nearest_Gene	Gene_Type
1	1140829	1146506	Intergenic	Solyc01g006570.1	protein_coding
1	68485410	68487777	Intergenic	Solyc01g059810.1	protein_coding
1	66937231	66939737	Intergenic	Solyc01g058550.1	protein_coding
1	72251810	72253018	Intergenic	Solyc01g065840.3	protein_coding
1	4050338	4053103	Intergenic	Solyc01g009750.3	protein_coding
1	74587606	74590153	Intergenic	Solyc01g066620.3	protein_coding
1	92221272	92222443	protein_coding-intron (Solyc01g103803.1.1, intron 1 of 1)	Solyc01g103803.1	protein_coding
1	75761931	75762999	Intergenic	Solyc01g067410.2	protein_coding
1	24240687	24242733	Intergenic	Solyc01g017600.3	protein_coding
1	59684408	59687305	Intergenic	Solyc01g057190.1	protein_coding
1	20260005	20262238	Intergenic	Solyc01g016540.2	protein_coding
1	73675345	73676632	Intergenic	Solyc01g066283.1	protein_coding
1	3878644	3880620	Intergenic	Solyc01g009680.3	protein_coding
1	66964385	66969897	Intergenic	Solyc01g058550.1	protein_coding
1	27467215	27468270	Intergenic	Solyc01g019100.1	protein_coding
1	85370128	85376137	protein_coding-exon (Solyc01g091950.3.1, exon 22 of 22)	Solyc01g091950.3	protein_coding
1	73781948	73784401	Intergenic	Solyc01g066310.3	protein_coding
1	59397764	59401826	Intergenic	Solyc01g057170.3	protein_coding
1	75779330	75782316	Intergenic	Solyc01g067410.2	protein_coding
1	59943168	59944359	Intergenic	Solyc01g057250.2	protein_coding
1	78868586	78870458	Intergenic	Solyc01g079870.3	protein_coding
1	9419495	9420993	Intergenic	Solyc01g011500.1	protein_coding
1	75738362	75740993	Intergenic	Solyc01g067408.1	protein_coding
1	19406164	19406664	protein_coding-promoter-TSS (Solyc01g016390.3.1)	Solyc01g016390.3	protein_coding
1	36429781	36434627	protein_coding-promoter-TSS (Solyc01g034170.1.1)	Solyc01g034170.1	protein_coding
1	20276621	20277939	Intergenic	Solyc01g016540.2	protein_coding
1	17614527	17615854	Intergenic	Solyc01g015210.1	protein_coding
1	75891918	75892991	Intergenic	Solyc01g067425.1	protein_coding
1	72859289	72861705	Intergenic	Solyc01g066070.3	protein_coding
1	66916569	66917324	Intergenic	Solyc01g058550.1	protein_coding
1	4010742	4015273	Intergenic	Solyc01g009740.2	protein_coding
1	53333155	53334976	Intergenic	Solyc01g056320.1	protein_coding
1	64640958	64642192	Intergenic	Solyc01g057960.2	protein_coding
1	25802299	25806410	Intergenic	Solyc01g017870.2	protein_coding
1	25809162	25810956	Intergenic	Solyc01g017870.2	protein_coding
1	83525660	83526872	protein_coding-exon (Solyc01g089950.3.1, exon 1 of 3)	Solyc01g089950.3	protein_coding
1	60446015	60447406	Intergenic	Solyc01g057300.2	protein_coding
1	48226662	48230483	Intergenic	Solyc01g050045.1	protein_coding
1	14626343	14630245	Intergenic	Solyc01g014725.1	protein_coding
1	12165863	12167293	Intergenic	Solyc01g014360.1	protein_coding
1	60812724	60815267	protein_coding-promoter-TSS (Solyc01g057390.2.1)	Solyc01g057390.2	protein_coding
1	60337625	60340361	protein_coding-intron (Solyc01g057285.1.1, intron 4 of 4)	Solyc01g057285.1	protein_coding
1	59151741	59153826	Intergenic	Solyc01g057135.1	protein_coding
1	77664963	77668322	Intergenic	Solyc01g068640.3	protein_coding
1	2839797	2840578	Intergenic	Solyc01g008880.2	protein_coding
1	67577312	67579661	Intergenic	Solyc01g058680.2	protein_coding
1	3915066	3916525	nontranslating_CDS-promoter-TSS (Solyc01g009690.2.1)	Solyc01g009690.2	nontranslating_CDS
1	4175711	4177493	Intergenic	Solyc01g009790.1	protein_coding
1	74465511	74466607	Intergenic	Solyc01g066575.1	protein_coding
1	78906386	78908631	Intergenic	Solyc01g079880.3	protein_coding
1	78055574	78058518	Intergenic	Solyc01g079120.3	protein_coding
1	76632970	76635826	Intergenic	Solyc01g067860.3	protein_coding
1	74429677	74430587	Intergenic	Solyc01g066525.1	protein_coding
1	59019013	59020285	Intergenic	Solyc01g057117.1	protein_coding
1	74880976	74881476	Intergenic	Solyc01g066860.3	protein_coding
1	30357877	30360940	Intergenic	Solyc01g020408.1	protein_coding
1	4184242	4186234	protein_coding-exon (Solyc01g009810.3.1, exon 1 of 7)	Solyc01g009810.3	protein_coding
1	31386436	31390520	Intergenic	Solyc01g020570.2	protein_coding
1	74525435	74528296	Intergenic	Solyc01g066613.1	protein_coding
1	92235275	92242881	protein_coding-TTS (Solyc01g103840.1.1)	Solyc01g103840.1	protein_coding
1	68632802	68636062	Intergenic	Solyc01g059843.1	protein_coding
1	4417888	4418556	Intergenic	Solyc01g009910.1	protein_coding
1	69733294	69733930	Intergenic	Solyc01g060205.1	protein_coding
1	12536578	12538910	Intergenic	Solyc01g014370.1	protein_coding
1	73642540	73644617	Intergenic	Solyc01g066283.1	protein_coding
1	76658698	76663664	protein_coding-promoter-TSS (Solyc01g067870.3.1)	Solyc01g067870.3	protein_coding
1	85400724	85401910	Intergenic	Solyc01g093965.1	protein_coding
1	7922824	7931185	protein_coding-TTS (Solyc01g011098.1.1)	Solyc01g011098.1	protein_coding
1	14915170	14915977	Intergenic	Solyc01g014760.1	protein_coding
1	9386584	9387686	Intergenic	Solyc01g011500.1	protein_coding
1	92228101	92228601	protein_coding-intron (Solyc01g103803.1.1, intron 1 of 1)	Solyc01g103803.1	protein_coding
1	67992035	67994544	Intergenic	Solyc01g058737.1	protein_coding
1	92210010	92212508	protein_coding-TTS (Solyc01g103803.1.1)	Solyc01g103800.3	protein_coding
1	4652193	4652910	Intergenic	Solyc01g010060.2	protein_coding
1	11104859	11106802	Intergenic	Solyc01g014070.1	protein_coding
1	66951983	66952945	Intergenic	Solyc01g058550.1	protein_coding
1	65973407	65976215	protein_coding-TTS (Solyc01g058290.1.1)	Solyc01g058290.1	protein_coding
1	4024997	4026100	Intergenic	Solyc01g009740.2	protein_coding
1	61387126	61390965	Intergenic	Solyc01g057530.1	protein_coding
1	73744587	73746236	Intergenic	Solyc01g066290.2	protein_coding
1	4491953	4493513	Intergenic	Solyc01g009960.3	protein_coding
1	61506812	61508339	Intergenic	Solyc01g057535.1	protein_coding
1	61323701	61326862	Intergenic	Solyc01g057525.1	protein_coding
1	92229339	92233394	protein_coding-intron (Solyc01g103803.1.1, intron 1 of 1)	Solyc01g103803.1	protein_coding
1	75704800	75705720	Intergenic	Solyc01g067402.1	protein_coding
1	66805950	66807022	protein_coding-intron (Solyc01g058520.3.1, intron 1 of 1)	Solyc01g058520.3	protein_coding
1	69597318	69598096	Intergenic	Solyc01g060130.3	protein_coding
1	73803705	73807783	Intergenic	Solyc01g066310.3	protein_coding
1	15318768	15321711	Intergenic	Solyc01g014820.2	protein_coding
1	1561871	1565265	protein_coding-promoter-TSS (Solyc01g006997.1.1)	Solyc01g006997.1	protein_coding
1	25313061	25314356	Intergenic	Solyc01g017775.1	protein_coding
1	25173270	25176090	Intergenic	Solyc01g017750.1	protein_coding
1	65732552	65735040	Intergenic	Solyc01g058240.1	protein_coding
1	94345224	94346094	Intergenic	Solyc01g106680.3	protein_coding
1	8159489	8163223	Intergenic	Solyc01g011260.1	protein_coding
1	16684665	16686738	Intergenic	Solyc01g015070.3	nontranslating_CDS
1	3867924	3871258	Intergenic	Solyc01g009670.3	protein_coding
1	27002459	27006216	Intergenic	Solyc01g018044.1	protein_coding
1	66912737	66915430	Intergenic	Solyc01g058550.1	protein_coding
1	64660408	64661747	protein_coding-TTS (Solyc01g057990.1.1)	Solyc01g057990.1	protein_coding
1	28907592	28909034	Intergenic	Solyc01g020300.3	protein_coding
1	64736913	64738150	Intergenic	Solyc01g058007.1	protein_coding
1	61150665	61151552	Intergenic	Solyc01g057510.2	protein_coding
1	22148955	22151014	Intergenic	Solyc01g016800.1	protein_coding
1	16073241	16075712	Intergenic	Solyc01g014960.1	protein_coding
1	63043860	63047047	Intergenic	Solyc01g057640.1	protein_coding
1	68530362	68532143	Intergenic	Solyc01g059820.1	protein_coding
1	61408831	61412684	Intergenic	Solyc01g057530.1	protein_coding
1	67718334	67722014	Intergenic	Solyc01g058703.1	protein_coding
1	72250029	72251071	Intergenic	Solyc01g065840.3	protein_coding
1	68144726	68146549	Intergenic	Solyc01g058740.2	protein_coding
1	19003962	19007118	protein_coding-promoter-TSS (Solyc01g016360.2.1)	Solyc01g016360.2	protein_coding
1	83432960	83435941	Intergenic	Solyc01g088830.2	protein_coding
1	77985100	77986108	Intergenic	Solyc01g079060.3	protein_coding
1	5410478	5412263	protein_coding-TTS (Solyc01g010501.1.1)	Solyc01g010502.1	protein_coding
1	30342422	30343709	Intergenic	Solyc01g020406.1	protein_coding
1	60809012	60811132	Intergenic	Solyc01g057390.2	protein_coding
1	78910848	78917847	Intergenic	Solyc01g079890.3	protein_coding
1	11248283	11248783	Intergenic	Solyc01g014090.1	protein_coding
1	78918840	78919833	protein_coding-intron (Solyc01g079890.3.1, intron 5 of 5)	Solyc01g079890.3	protein_coding
1	60436523	60439067	protein_coding-promoter-TSS (Solyc01g057300.2.1)	Solyc01g057300.2	protein_coding
1	85377749	85379926	Intergenic	Solyc01g091950.3	protein_coding
1	4440024	4445224	Intergenic	Solyc01g009920.2	protein_coding
1	64594414	64596088	Intergenic	Solyc01g057960.2	protein_coding
1	64493124	64495883	Intergenic	Solyc01g057920.1	protein_coding
1	63588218	63589481	Intergenic	Solyc01g057750.1	protein_coding
1	5357411	5359394	Intergenic	Solyc01g010493.1	protein_coding
1	64240037	64242851	Intergenic	Solyc01g057907.1	protein_coding
1	1164285	1165360	Intergenic	Solyc01g006575.1	protein_coding
1	4719060	4722638	Intergenic	Solyc01g010080.3	protein_coding
1	2651208	2658186	protein_coding-intron (Solyc01g008660.3.1, intron 4 of 4)	Solyc01g008660.3	protein_coding
1	30324573	30326752	protein_coding-TTS (Solyc01g020403.1.1)	Solyc01g020404.1	protein_coding
1	80973622	80975103	Intergenic	Solyc01g073725.1	protein_coding
1	48132452	48132952	Intergenic	Solyc01g050043.1	protein_coding
1	14644541	14645960	Intergenic	Solyc01g014727.1	protein_coding
1	30290382	30292593	protein_coding-promoter-TSS (Solyc01g020401.1.1)	Solyc01g020401.1	protein_coding
1	62937216	62941859	Intergenic	Solyc01g057610.1	protein_coding
1	3850445	3853723	Intergenic	Solyc01g009670.3	protein_coding
1	44137686	44138813	Intergenic	Solyc01g044520.2	protein_coding
1	2004799	2006989	Intergenic	Solyc01g007890.2	protein_coding
1	59183443	59184757	Intergenic	Solyc01g057135.1	protein_coding
1	93128910	93130184	Intergenic	Solyc01g104910.3	protein_coding
1	30298614	30299897	protein_coding-intron (Solyc01g020401.1.1, intron 2 of 2)	Solyc01g020402.1	protein_coding
1	36180405	36182052	Intergenic	Solyc01g034140.1	protein_coding
1	58812982	58815495	Intergenic	Solyc01g057113.1	protein_coding
1	78899842	78902512	Intergenic	Solyc01g079880.3	protein_coding
1	73907448	73908358	Intergenic	Solyc01g066325.1	protein_coding
1	25044896	25046135	Intergenic	Solyc01g017740.1	protein_coding
1	73820556	73822015	Intergenic	Solyc01g066320.1	protein_coding
1	20397238	20399580	Intergenic	Solyc01g016550.1	protein_coding
1	4112738	4113399	Intergenic	Solyc01g009770.3	protein_coding
1	81667985	81669041	Intergenic	Solyc01g086870.3	protein_coding
1	64795150	64797842	Intergenic	Solyc01g058007.1	protein_coding
1	68032291	68035367	Intergenic	Solyc01g058737.1	protein_coding
1	20677326	20678520	Intergenic	Solyc01g016620.1	protein_coding
1	4824626	4825126	Intergenic	Solyc01g010140.1	protein_coding
1	2791289	2791985	protein_coding-intron (Solyc01g008830.2.1, intron 2 of 5)	Solyc01g008830.2	protein_coding
1	14716122	14717648	protein_coding-intron (Solyc01g014730.2.1, intron 1 of 2)	Solyc01g014730.2	protein_coding
1	75889966	75891231	Intergenic	Solyc01g067425.1	protein_coding
1	60531507	60532729	Intergenic	Solyc01g057340.3	protein_coding
1	28785855	28786486	Intergenic	Solyc01g020290.1	protein_coding
1	64586215	64588168	Intergenic	Solyc01g057960.2	protein_coding
1	72749441	72749941	Intergenic	Solyc01g066040.2	protein_coding
1	26261845	26262878	Intergenic	Solyc01g017950.2	protein_coding
1	8024305	8025702	Intergenic	Solyc01g011195.1	protein_coding
1	73551030	73552346	Intergenic	Solyc01g066260.2	protein_coding
1	24029955	24032304	Intergenic	Solyc01g017563.1	protein_coding
1	76618657	76622743	protein_coding-promoter-TSS (Solyc01g067840.2.1)	Solyc01g067840.2	protein_coding
1	66930052	66932371	Intergenic	Solyc01g058550.1	protein_coding
1	57925203	57927636	protein_coding-exon (Solyc01g057010.1.1, exon 1 of 1)	Solyc01g057010.1	protein_coding
1	60253378	60255797	Intergenic	Solyc01g057260.3	protein_coding
1	73665170	73667992	Intergenic	Solyc01g066283.1	protein_coding
1	54393936	54395423	protein_coding-TTS (Solyc01g056480.2.1)	Solyc01g056480.2	protein_coding
1	72521076	72522202	Intergenic	Solyc01g065960.2	protein_coding
1	4702136	4703753	Intergenic	Solyc01g010065.1	protein_coding
1	64739332	64741456	Intergenic	Solyc01g058007.1	protein_coding
1	64914377	64915454	Intergenic	Solyc01g058010.3	protein_coding
1	76699445	76701788	Intergenic	Solyc01g067890.3	protein_coding
1	20258168	20259401	Intergenic	Solyc01g016540.2	protein_coding
2	24031875	24033757	Intergenic	Solyc02g021690.2	protein_coding
2	26776284	26776918	Intergenic	Solyc02g030530.1	protein_coding
2	38391594	38394499	Intergenic	Solyc02g067700.1	protein_coding
2	36737795	36739613	Intergenic	Solyc02g065050.1	protein_coding
2	39551412	39553193	Intergenic	Solyc02g069040.3	protein_coding
2	39436462	39438199	Intergenic	Solyc02g068960.1	protein_coding
2	33555683	33558392	protein_coding-intron (Solyc02g060570.1.1, intron 6 of 11)	Solyc02g060570.1	protein_coding
2	28148702	28152620	Intergenic	Solyc02g032150.1	protein_coding
2	26734327	26740467	Intergenic	Solyc02g030490.2	protein_coding
2	30832007	30837199	Intergenic	Solyc02g036220.1	protein_coding
2	30685779	30688025	Intergenic	Solyc02g036170.2	protein_coding
2	35209908	35210408	protein_coding-promoter-TSS (Solyc02g062830.2.1)	Solyc02g062830.2	protein_coding
2	5238427	5240410	Intergenic	Solyc02g050320.2	protein_coding
2	29096949	29098197	Intergenic	Solyc02g032550.2	protein_coding
2	46622513	46627392	Intergenic	Solyc02g082390.1	protein_coding
2	29488087	29490312	protein_coding-promoter-TSS (Solyc02g032685.1.1)	Solyc02g032685.1	protein_coding
2	40466423	40471522	protein_coding-TTS (Solyc02g070060.2.1)	Solyc02g070060.2	protein_coding
2	26978118	26980809	protein_coding-promoter-TSS (Solyc02g030605.1.1)	Solyc02g030605.1	protein_coding
2	5039620	5042101	Intergenic	Solyc02g050300.1	protein_coding
2	29257814	29258774	Intergenic	Solyc02g032590.1	protein_coding
2	42863543	42864766	Intergenic	Solyc02g077320.3	protein_coding
2	36967155	36969935	Intergenic	Solyc02g065230.3	protein_coding
2	34604865	34607222	Intergenic	Solyc02g062460.3	protein_coding
2	46098310	46099920	protein_coding-TTS (Solyc02g081670.1.1)	Solyc02g081670.1	protein_coding
2	35996854	35997730	Intergenic	Solyc02g063360.3	protein_coding
2	30330625	30332888	Intergenic	Solyc02g033100.2	protein_coding
2	35154948	35158247	Intergenic	Solyc02g062810.3	protein_coding
2	26710354	26717682	Intergenic	Solyc02g030490.2	protein_coding
2	34644247	34647691	Intergenic	Solyc02g062463.1	protein_coding
2	28274908	28275755	Intergenic	Solyc02g032170.3	protein_coding
2	30358830	30361158	Intergenic	Solyc02g033110.2	protein_coding
2	45479341	45480865	Intergenic	Solyc02g080790.3	protein_coding
2	31224536	31226346	Intergenic	Solyc02g036430.2	protein_coding
2	30511651	30514629	Intergenic	Solyc02g036130.2	protein_coding
2	39426242	39430624	Intergenic	Solyc02g068960.1	protein_coding
2	31915573	31917473	protein_coding-intron (Solyc02g038720.2.1, intron 3 of 3)	Solyc02g038720.2	protein_coding
2	39447803	39449978	Intergenic	Solyc02g068970.2	protein_coding
2	37650482	37650982	Intergenic	Solyc02g066870.1	protein_coding
2	28289648	28290911	Intergenic	Solyc02g032173.1	protein_coding
2	34693936	34694911	Intergenic	Solyc02g062467.1	protein_coding
2	30226898	30229910	Intergenic	Solyc02g033090.1	protein_coding
2	37654981	37655666	Intergenic	Solyc02g066880.1	protein_coding
2	35312647	35313147	Intergenic	Solyc02g062850.2	protein_coding
2	29425911	29426411	Intergenic	Solyc02g032665.1	protein_coding
2	30291688	30292494	Intergenic	Solyc02g033100.2	protein_coding
2	30635471	30637393	Intergenic	Solyc02g036160.1	protein_coding
2	37622104	37626903	Intergenic	Solyc02g066840.1	protein_coding
2	34629146	34635037	Intergenic	Solyc02g062463.1	protein_coding
2	37094146	37097022	Intergenic	Solyc02g065340.2	protein_coding
2	30464391	30466257	Intergenic	Solyc02g036120.1	protein_coding
2	37022293	37024445	Intergenic	Solyc02g065290.1	protein_coding
2	37098413	37099475	Intergenic	Solyc02g065360.3	protein_coding
2	30442582	30443743	Intergenic	Solyc02g033115.1	protein_coding
2	35253902	35256824	Intergenic	Solyc02g062840.1	protein_coding
2	44616568	44617322	Intergenic	Solyc02g079530.3	protein_coding
2	30406930	30408923	Intergenic	Solyc02g033115.1	protein_coding
2	24822973	24824730	Intergenic	Solyc02g022880.1	protein_coding
2	24005193	24009704	Intergenic	Solyc02g021685.1	protein_coding
2	32855417	32857994	Intergenic	Solyc00g007010.3	protein_coding
2	36971546	36973058	protein_coding-exon (Solyc02g065230.3.1, exon 2 of 2)	Solyc02g065230.3	protein_coding
2	28845558	28847467	Intergenic	Solyc02g032360.3	nontranslating_CDS
2	35337574	35338388	Intergenic	Solyc02g062860.3	protein_coding
2	30717091	30718030	Intergenic	Solyc02g036165.1	protein_coding
2	40474982	40479691	Intergenic	Solyc02g070060.2	protein_coding
2	29393010	29394991	Intergenic	Solyc02g032650.3	protein_coding
2	39486450	39490716	Intergenic	Solyc02g068980.1	protein_coding
2	37651503	37652003	Intergenic	Solyc02g066880.1	protein_coding
2	33577148	33577648	Intergenic	Solyc02g060580.2	protein_coding
2	30569224	30571488	Intergenic	Solyc02g036135.1	protein_coding
2	37561465	37567118	Intergenic	Solyc02g066830.3	protein_coding
2	3798132	3799374	protein_coding-intron (Solyc02g049070.3.1, intron 2 of 5)	Solyc02g049070.3	protein_coding
2	30690028	30692007	Intergenic	Solyc02g036190.1	protein_coding
2	35165230	35166205	Intergenic	Solyc02g062815.1	protein_coding
2	39419165	39420883	Intergenic	Solyc02g068960.1	protein_coding
2	40212219	40216856	Intergenic	Solyc02g069810.2	protein_coding
2	33654184	33658079	Intergenic	Solyc02g061610.1	protein_coding
2	27086596	27088207	Intergenic	Solyc02g030635.1	protein_coding
2	29790713	29791213	Intergenic	Solyc02g032810.1	protein_coding
2	44863918	44864955	Intergenic	Solyc02g079920.3	protein_coding
2	26487063	26487563	Intergenic	Solyc02g030464.1	protein_coding
2	30629865	30633250	Intergenic	Solyc02g036140.1	protein_coding
2	30695228	30697023	protein_coding-intron (Solyc02g036165.1.1, intron 2 of 3)	Solyc02g036190.1	protein_coding
2	35205685	35208818	Intergenic	Solyc02g062830.2	protein_coding
2	53455205	53458106	Intergenic	Solyc02g091560.3	protein_coding
2	37618298	37619139	Intergenic	Solyc02g066840.1	protein_coding
2	33528524	33535197	Intergenic	Solyc02g060570.1	protein_coding
2	33805996	33809496	Intergenic	Solyc02g061740.2	protein_coding
2	51720757	51722603	Intergenic	Solyc02g089210.3	protein_coding
2	35283050	35285556	Intergenic	Solyc02g062840.1	protein_coding
2	29211364	29212868	Intergenic	Solyc02g032570.1	protein_coding
2	30679668	30682037	Intergenic	Solyc02g036170.2	protein_coding
2	33492478	33492978	Intergenic	Solyc02g060570.1	protein_coding
2	35320550	35322528	Intergenic	Solyc02g062850.2	protein_coding
2	34712064	34713862	Intergenic	Solyc02g062500.3	protein_coding
2	34591875	34593700	Intergenic	Solyc02g062430.3	protein_coding
2	9128750	9130273	Intergenic	Solyc02g005440.2	protein_coding
2	35295686	35300969	Intergenic	Solyc02g062850.2	protein_coding
2	40462458	40465729	Intergenic	Solyc02g070060.2	protein_coding
2	29695809	29699989	Intergenic	Solyc02g032780.1	protein_coding
2	39424235	39425316	Intergenic	Solyc02g068960.1	protein_coding
2	29155144	29156018	protein_coding-intron (Solyc02g032553.1.1, intron 1 of 3)	Solyc02g032553.1	protein_coding
3	62273077	62274102	Intergenic	Solyc03g098540.2	protein_coding
3	48960666	48961619	Intergenic	Solyc03g013100.1	protein_coding
3	57367547	57369019	protein_coding-exon (Solyc03g094130.1.1, exon 1 of 1)	Solyc03g094130.1	protein_coding
3	37682892	37687825	Intergenic	Solyc03g063690.1	protein_coding
3	63065604	63067557	Intergenic	Solyc03g110840.2	protein_coding
3	28750486	28751162	Intergenic	Solyc03g058882.1	protein_coding
3	57015860	57017256	Intergenic	Solyc03g093920.1	protein_coding
3	46181215	46182827	Intergenic	Solyc03g013430.2	protein_coding
3	65507101	65512541	protein_coding-promoter-TSS (Solyc03g113970.3.1)	Solyc03g113970.3	protein_coding
3	60371177	60372251	Intergenic	Solyc03g096660.2	protein_coding
3	6002665	6003644	Intergenic	Solyc03g034260.1	protein_coding
3	48812464	48814902	Intergenic	Solyc03g013130.1	protein_coding
3	55564090	55565728	Intergenic	Solyc03g091020.1	protein_coding
3	6224971	6229273	Intergenic	Solyc03g034370.1	protein_coding
3	57363985	57367036	Intergenic	Solyc03g094130.1	protein_coding
3	62308539	62309039	Intergenic	Solyc03g098560.2	protein_coding
3	57377363	57381079	Intergenic	Solyc03g094135.1	protein_coding
3	57334883	57338025	Intergenic	Solyc03g094123.1	protein_coding
3	59104487	59105860	Intergenic	Solyc03g095960.1	protein_coding
3	55371240	55374572	Intergenic	Solyc03g083990.1	protein_coding
3	11402784	11405774	protein_coding-intron (Solyc03g045035.1.1, intron 1 of 4)	Solyc03g045035.1	protein_coding
3	11245709	11246540	Intergenic	Solyc03g044980.1	protein_coding
3	33152142	33154113	Intergenic	Solyc03g061610.1	protein_coding
3	52527281	52527781	Intergenic	Solyc03g078530.1	protein_coding
3	62619153	62620205	Intergenic	Solyc03g020080.3	protein_coding
3	55595050	55596523	Intergenic	Solyc03g091030.1	protein_coding
3	26813373	26814618	Intergenic	Solyc03g058460.1	protein_coding
3	12940236	12943376	protein_coding-intron (Solyc03g046490.2.1, intron 1 of 1)	Solyc03g046490.2	protein_coding
3	11176508	11177567	Intergenic	Solyc03g044960.2	protein_coding
3	6318985	6319794	Intergenic	Solyc03g034395.1	protein_coding
3	59159790	59160290	Intergenic	Solyc03g095970.3	protein_coding
3	62462138	62462638	nontranslating_CDS-exon (Solyc03g098750.3.1, exon 4 of 4)	Solyc03g098750.3	nontranslating_CDS
3	11142750	11143907	Intergenic	Solyc03g044950.2	protein_coding
3	56998942	57000509	Intergenic	Solyc03g093890.3	protein_coding
3	10883919	10886037	Intergenic	Solyc03g044905.1	protein_coding
3	56663248	56665674	Intergenic	Solyc03g093647.1	protein_coding
3	56659242	56660309	protein_coding-intron (Solyc03g093647.1.1, intron 1 of 3)	Solyc03g093647.1	protein_coding
3	29670384	29672992	Intergenic	Solyc03g059035.1	protein_coding
3	56720047	56725286	Intergenic	Solyc03g093650.3	protein_coding
3	6218001	6221224	Intergenic	Solyc03g034370.1	protein_coding
3	11183637	11186027	Intergenic	Solyc03g044970.1	protein_coding
3	41423549	41424366	Intergenic	Solyc03g065060.1	protein_coding
3	41325795	41326295	Intergenic	Solyc03g065060.1	protein_coding
3	47134072	47138453	Intergenic	Solyc03g013377.1	protein_coding
3	59161154	59162358	Intergenic	Solyc03g095970.3	protein_coding
3	56767524	56768693	Intergenic	Solyc03g093700.2	protein_coding
3	60372767	60374328	Intergenic	Solyc03g096660.2	protein_coding
3	4264896	4265396	Intergenic	Solyc03g031760.3	protein_coding
3	47809945	47810711	Intergenic	Solyc03g013230.1	protein_coding
3	10142295	10143718	Intergenic	Solyc03g044560.1	protein_coding
3	62141088	62144878	Intergenic	Solyc03g098400.2	protein_coding
3	10621388	10622580	Intergenic	Solyc03g044820.3	protein_coding
3	2479598	2480223	protein_coding-TTS (Solyc03g007990.2.1)	Solyc03g008010.3	protein_coding
3	62652158	62652658	protein_coding-promoter-TSS (Solyc03g020030.3.1)	Solyc03g020030.3	protein_coding
3	35694951	35696804	protein_coding-promoter-TSS (Solyc03g063164.1.1)	Solyc03g063164.1	protein_coding
3	65452799	65454438	protein_coding-intron (Solyc03g113920.3.1, intron 1 of 5)	Solyc03g113920.3	protein_coding
3	53009219	53011024	Intergenic	Solyc03g078840.1	protein_coding
3	6266829	6268624	Intergenic	Solyc03g034380.1	protein_coding
3	55401542	55404010	Intergenic	Solyc03g083990.1	protein_coding
3	67216374	67221455	nontranslating_CDS-intron (Solyc03g116240.3.1, intron 1 of 1)	Solyc03g116240.3	nontranslating_CDS
3	57011760	57014294	Intergenic	Solyc03g093920.1	protein_coding
3	55541496	55542500	Intergenic	Solyc03g091000.1	protein_coding
3	6079787	6080753	Intergenic	Solyc03g034300.1	protein_coding
3	56399625	56400851	Intergenic	Solyc03g093565.1	protein_coding
3	57317599	57320139	Intergenic	Solyc03g094120.3	protein_coding
3	59137052	59138183	Intergenic	Solyc03g095970.3	protein_coding
3	35389690	35390976	Intergenic	Solyc03g063090.1	protein_coding
3	57242159	57247453	Intergenic	Solyc03g094080.3	protein_coding
3	9518211	9519805	Intergenic	Solyc03g044510.3	protein_coding
3	55602002	55603237	Intergenic	Solyc03g091030.1	protein_coding
3	56420394	56420894	Intergenic	Solyc03g093565.1	protein_coding
3	11356258	11356883	Intergenic	Solyc03g045030.1	protein_coding
3	12588898	12590624	Intergenic	Solyc03g046420.1	protein_coding
3	57388318	57390556	Intergenic	Solyc03g094140.1	protein_coding
3	1451143	1453433	Intergenic	Solyc03g006900.2	protein_coding
3	1339419	1342975	protein_coding-intron (Solyc03g006830.3.1, intron 3 of 7)	Solyc03g006830.3	protein_coding
3	55216114	55218439	Intergenic	Solyc03g083870.3	protein_coding
3	55978109	55979047	Intergenic	Solyc03g093330.3	protein_coding
3	55125584	55126084	Intergenic	Solyc03g083770.1	protein_coding
3	24016143	24018404	Intergenic	Solyc03g053070.1	protein_coding
3	7523331	7525884	Intergenic	Solyc03g043830.1	protein_coding
3	10896187	10898600	Intergenic	Solyc03g044910.1	protein_coding
3	11132067	11134661	Intergenic	Solyc03g044950.2	protein_coding
3	11476023	11477327	Intergenic	Solyc03g045060.3	protein_coding
3	63064013	63064513	Intergenic	Solyc03g110840.2	protein_coding
3	70168840	70169520	protein_coding-intron (Solyc03g120210.2.1, intron 3 of 3)	Solyc03g120240.3	protein_coding
3	55518389	55519427	Intergenic	Solyc03g090990.1	protein_coding
3	67179619	67180119	Intergenic	Solyc03g116190.1	protein_coding
3	57022503	57026763	Intergenic	Solyc03g093920.1	protein_coding
3	62630180	62631246	Intergenic	Solyc03g020070.3	protein_coding
3	12932236	12933561	Intergenic	Solyc03g046490.2	protein_coding
3	37680365	37681549	Intergenic	Solyc03g063690.1	protein_coding
3	55219334	55220709	Intergenic	Solyc03g083870.3	protein_coding
3	55513468	55514765	Intergenic	Solyc03g090990.1	protein_coding
3	56416824	56419506	Intergenic	Solyc03g093565.1	protein_coding
3	65771802	65773787	Intergenic	Solyc03g114260.1	protein_coding
3	56661494	56662544	Intergenic	Solyc03g093647.1	protein_coding
3	6000500	6001987	Intergenic	Solyc03g034260.1	protein_coding
3	55195285	55196488	Intergenic	Solyc03g083843.1	protein_coding
3	56651773	56652273	protein_coding-intron (Solyc03g093647.1.1, intron 3 of 3)	Solyc03g093647.1	protein_coding
3	58453112	58455399	Intergenic	Solyc03g095780.2	protein_coding
3	56097399	56098839	Intergenic	Solyc03g093390.3	protein_coding
3	30175198	30176436	Intergenic	Solyc05g046085.1	protein_coding
3	56656874	56658118	protein_coding-intron (Solyc03g093647.1.1, intron 1 of 3)	Solyc03g093647.1	protein_coding
3	70167591	70168091	protein_coding-intron (Solyc03g120210.2.1, intron 3 of 3)	Solyc03g120240.3	protein_coding
3	59669311	59670731	protein_coding-intron (Solyc03g096260.2.1, intron 1 of 7)	Solyc03g096260.2	protein_coding
3	11257018	11259320	Intergenic	Solyc03g044990.1	protein_coding
3	11394462	11396095	Intergenic	Solyc03g045035.1	protein_coding
3	35722816	35724047	Intergenic	Solyc03g063180.1	protein_coding
3	61622977	61625099	protein_coding-intron (Solyc03g097870.3.1, intron 1 of 5)	Solyc03g097870.3	protein_coding
4	54822131	54824022	protein_coding-intron (Solyc04g056745.1.1, intron 11 of 11)	Solyc04g056744.1	protein_coding
4	58996882	58997382	Intergenic	Solyc04g071900.3	protein_coding
4	5415291	5416683	Intergenic	Solyc04g015220.3	protein_coding
4	52959526	52960764	protein_coding-intron (Solyc04g054685.1.1, intron 1 of 9)	Solyc04g054685.1	protein_coding
4	54757627	54763803	Intergenic	Solyc04g056740.1	protein_coding
4	54802389	54804731	Intergenic	Solyc04g056743.1	protein_coding
4	40475346	40476894	Intergenic	Solyc04g049221.1	protein_coding
4	48655947	48658812	Intergenic	Solyc04g050850.2	protein_coding
4	52686915	52689764	Intergenic	Solyc04g054513.1	protein_coding
4	51449402	51451358	Intergenic	Solyc04g053090.2	protein_coding
4	54072896	54080036	protein_coding-promoter-TSS (Solyc04g056360.3.1)	Solyc04g056360.3	protein_coding
4	18970143	18972570	protein_coding-intron (Solyc04g026105.1.1, intron 4 of 4)	Solyc04g026105.1	protein_coding
4	54776785	54787563	Intergenic	Solyc04g056741.1	protein_coding
4	43736496	43738766	Intergenic	Solyc04g049860.1	protein_coding
4	50240007	50241338	protein_coding-promoter-TSS (Solyc04g051310.3.1)	Solyc04g051310.3	protein_coding
4	58902204	58904394	Intergenic	Solyc04g071803.1	protein_coding
4	58272461	58273632	protein_coding-promoter-TSS (Solyc04g071250.1.1)	Solyc04g071250.1	protein_coding
4	49852344	49852977	Intergenic	Solyc04g051180.1	protein_coding
4	39481460	39483074	Intergenic	Solyc04g049090.3	protein_coding
4	52700050	52701163	Intergenic	Solyc04g054513.1	protein_coding
4	43728892	43730988	Intergenic	Solyc04g049860.1	protein_coding
4	50100346	50101229	Intergenic	Solyc04g051240.1	protein_coding
4	43668949	43671443	Intergenic	Solyc04g049850.3	protein_coding
4	29076590	29077411	Intergenic	Solyc04g024775.1	protein_coding
4	51411187	51412269	Intergenic	Solyc04g053085.1	protein_coding
4	20396217	20397740	Intergenic	Solyc04g025910.1	protein_coding
4	6713479	6715658	Intergenic	Solyc04g016040.1	protein_coding
4	62135200	62135861	Intergenic	Solyc04g077100.3	protein_coding
4	52664959	52667333	Intergenic	Solyc04g054513.1	protein_coding
4	39429920	39430876	Intergenic	Solyc04g049080.3	protein_coding
4	6554754	6555386	Intergenic	Solyc04g015975.1	protein_coding
4	54767489	54771327	Intergenic	Solyc04g056741.1	protein_coding
4	49293357	49295076	Intergenic	Solyc04g051040.1	protein_coding
4	51507501	51508001	protein_coding-intron (Solyc04g053094.1.1, intron 3 of 4)	Solyc04g053096.1	protein_coding
4	54805293	54814893	Intergenic	Solyc04g056743.1	protein_coding
4	53023282	53024667	Intergenic	Solyc04g054710.3	protein_coding
4	53940759	53944746	Intergenic	Solyc04g056290.3	protein_coding
4	20771658	20773033	Intergenic	Solyc04g025845.1	protein_coding
4	32507155	32508571	Intergenic	Solyc04g045340.3	protein_coding
4	29099405	29101596	Intergenic	Solyc04g024775.1	protein_coding
4	51611782	51613925	protein_coding-promoter-TSS (Solyc04g053107.1.1)	Solyc04g053107.1	protein_coding
4	39484763	39485653	Intergenic	Solyc04g049090.3	protein_coding
4	26140075	26142566	Intergenic	Solyc04g025030.1	protein_coding
4	58905335	58907710	Intergenic	Solyc04g071807.1	protein_coding
4	51912699	51913613	Intergenic	Solyc04g054205.1	protein_coding
4	6429960	6432386	Intergenic	Solyc04g015940.3	protein_coding
4	40194943	40197338	Intergenic	Solyc04g049210.2	protein_coding
4	52797048	52800866	Intergenic	Solyc04g054517.1	protein_coding
4	53953535	53956801	Intergenic	Solyc04g056310.3	protein_coding
4	12442239	12444208	Intergenic	Solyc04g039905.1	protein_coding
4	52820412	52824230	Intergenic	Solyc04g054650.2	protein_coding
4	28587738	28588662	Intergenic	Solyc04g024840.3	protein_coding
4	12158317	12160080	Intergenic	Solyc04g040090.3	protein_coding
4	23102756	23105197	Intergenic	Solyc04g025440.3	protein_coding
4	51748896	51749396	Intergenic	Solyc04g054145.1	protein_coding
4	52885205	52886248	Intergenic	Solyc04g054655.1	protein_coding
4	22383187	22383687	Intergenic	Solyc04g025510.3	protein_coding
4	51508587	51510243	Intergenic	Solyc04g053096.1	protein_coding
4	65856565	65857617	protein_coding-promoter-TSS (Solyc04g081920.3.1)	Solyc04g081920.3	protein_coding
4	41238031	41239845	Intergenic	Solyc04g049270.1	protein_coding
4	25634109	25637312	Intergenic	Solyc04g025100.1	protein_coding
4	52967392	52970362	Intergenic	Solyc04g054685.1	protein_coding
4	47644291	47645892	Intergenic	Solyc04g050620.3	protein_coding
4	62129735	62132330	Intergenic	Solyc04g077090.2	protein_coding
4	51983797	51985364	Intergenic	Solyc04g054220.3	protein_coding
4	52180302	52180802	Intergenic	Solyc04g054260.3	protein_coding
4	9437877	9438652	Intergenic	Solyc04g018067.1	protein_coding
4	26567827	26568327	Intergenic	Solyc04g025035.1	protein_coding
4	38197950	38199698	Intergenic	Solyc04g047870.1	protein_coding
4	18986620	18988699	Intergenic	Solyc04g026090.1	protein_coding
4	6552474	6553159	Intergenic	Solyc04g015975.1	protein_coding
4	52596229	52599703	Intergenic	Solyc04g054510.3	protein_coding
4	25950740	25953327	Intergenic	Solyc04g025067.1	protein_coding
4	29093270	29096619	Intergenic	Solyc04g024775.1	protein_coding
4	52651789	52657873	Intergenic	Solyc04g054513.1	protein_coding
4	21146518	21148180	Intergenic	Solyc04g025750.3	protein_coding
4	51434397	51435271	Intergenic	Solyc04g053085.1	protein_coding
4	52702229	52703736	Intergenic	Solyc04g054513.1	protein_coding
4	50319084	50320378	Intergenic	Solyc04g051340.3	protein_coding
4	26566282	26567022	Intergenic	Solyc04g025035.1	protein_coding
4	27922953	27924793	Intergenic	Solyc04g024880.2	protein_coding
4	59811643	59812143	nontranslating_CDS-promoter-TSS (Solyc04g072750.2.1)	Solyc04g072750.2	nontranslating_CDS
4	58857218	58858726	Intergenic	Solyc04g071780.3	protein_coding
4	61683394	61684421	protein_coding-intron (Solyc04g076710.3.1, intron 3 of 4)	Solyc04g076695.1	protein_coding
4	54764664	54766249	Intergenic	Solyc04g056740.1	protein_coding
4	25510879	25512082	Intergenic	Solyc04g025110.1	protein_coding
4	52897935	52900296	Intergenic	Solyc04g054660.2	nontranslating_CDS
4	23221331	23222038	Intergenic	Solyc04g025410.1	protein_coding
4	50049268	50050957	Intergenic	Solyc04g051210.1	protein_coding
4	38359895	38361145	Intergenic	Solyc04g047880.1	protein_coding
4	50080336	50082620	Intergenic	Solyc04g051230.2	protein_coding
4	15982399	15983752	Intergenic	Solyc04g028440.1	protein_coding
4	52961470	52962101	protein_coding-promoter-TSS (Solyc04g054685.1.1)	Solyc04g054685.1	protein_coding
4	38079077	38080523	Intergenic	Solyc04g047860.1	protein_coding
4	25126005	25126863	Intergenic	Solyc04g025240.2	protein_coding
4	31604575	31605075	Intergenic	Solyc04g024380.1	protein_coding
4	50114396	50117202	Intergenic	Solyc04g051243.1	protein_coding
4	58998123	59001360	protein_coding-intron (Solyc04g071900.3.1, intron 2 of 5)	Solyc04g071900.3	protein_coding
4	50236043	50237600	Intergenic	Solyc04g051310.3	protein_coding
4	49302462	49304154	protein_coding-promoter-TSS (Solyc04g051045.1.1)	Solyc04g051045.1	protein_coding
4	52784774	52787561	Intergenic	Solyc04g054517.1	protein_coding
4	32643550	32644050	Intergenic	Solyc04g045390.1	protein_coding
4	51413069	51414291	Intergenic	Solyc04g053085.1	protein_coding
5	14369703	14371792	Intergenic	Solyc05g016060.3	protein_coding
5	10382956	10384074	Intergenic	Solyc05g015330.1	protein_coding
5	37984614	37986014	Intergenic	Solyc05g025920.3	protein_coding
5	1440577	1444945	Intergenic	Solyc05g006820.3	protein_coding
5	924262	928451	Intergenic	Solyc05g006260.1	protein_coding
5	40835076	40835576	Intergenic	Solyc05g026320.1	protein_coding
5	22022539	22026908	protein_coding-intron (Solyc05g018490.3.1, intron 1 of 3)	Solyc05g018490.3	protein_coding
5	6092534	6093822	Intergenic	Solyc05g013000.2	protein_coding
5	20516520	20518299	Intergenic	Solyc05g018330.1	protein_coding
5	58733632	58735150	Intergenic	Solyc05g045970.2	protein_coding
5	1716336	1717109	Intergenic	Solyc05g007140.3	protein_coding
5	915009	919163	protein_coding-TTS (Solyc05g006250.1.1)	Solyc05g006250.1	protein_coding
5	59210920	59213981	protein_coding-promoter-TSS (Solyc05g046190.1.1)	Solyc05g046190.1	protein_coding
5	61160317	61161766	Intergenic	Solyc05g050250.1	protein_coding
5	11448086	11449099	Intergenic	Solyc05g015580.1	protein_coding
5	51359199	51360605	Intergenic	Solyc05g041220.2	protein_coding
5	57619970	57622153	Intergenic	Solyc05g044540.2	protein_coding
5	61234439	61236017	Intergenic	Solyc05g050290.2	protein_coding
5	55908989	55912076	Intergenic	Solyc05g042150.2	protein_coding
5	5109584	5110546	protein_coding-promoter-TSS (Solyc05g011885.1.1)	Solyc05g011885.1	protein_coding
5	6086736	6088314	Intergenic	Solyc05g013000.2	protein_coding
5	22597978	22600517	Intergenic	Solyc05g018615.1	protein_coding
5	12651196	12652719	Intergenic	Solyc05g015890.3	protein_coding
5	6090409	6092026	Intergenic	Solyc05g013000.2	protein_coding
5	14631294	14632814	protein_coding-promoter-TSS (Solyc05g016160.1.1)	Solyc05g016160.1	protein_coding
5	31329705	31330733	Intergenic	Solyc05g024360.1	protein_coding
5	58731432	58733130	Intergenic	Solyc05g045970.2	protein_coding
5	10328227	10328885	Intergenic	Solyc05g015310.3	protein_coding
5	61163227	61163857	Intergenic	Solyc05g050255.1	protein_coding
5	44582233	44583302	Intergenic	Solyc05g032820.2	protein_coding
5	30585829	30586329	Intergenic	Solyc05g024170.1	protein_coding
5	11924063	11924979	Intergenic	Solyc05g015750.3	protein_coding
5	37867221	37867974	Intergenic	Solyc05g025905.1	protein_coding
5	14704061	14705402	Intergenic	Solyc05g016180.3	protein_coding
5	14373268	14373768	Intergenic	Solyc05g016060.3	protein_coding
5	50853948	50855104	Intergenic	Solyc05g041170.2	protein_coding
5	38890214	38892934	Intergenic	Solyc05g025980.2	protein_coding
5	48516346	48518925	Intergenic	Solyc05g039915.1	protein_coding
5	33325401	33325901	Intergenic	Solyc05g025550.1	protein_coding
5	51541363	51542025	Intergenic	Solyc05g041230.1	protein_coding
5	40522631	40523736	Intergenic	Solyc05g026317.1	protein_coding
5	26080783	26082435	Intergenic	Solyc05g020047.1	protein_coding
5	62584945	62586221	Intergenic	Solyc05g051420.2	protein_coding
5	61210524	61211417	Intergenic	Solyc05g050290.2	protein_coding
5	38783346	38784551	Intergenic	Solyc05g025970.1	protein_coding
5	62272788	62273518	Intergenic	Solyc05g051180.2	protein_coding
5	14375310	14377581	Intergenic	Solyc05g016060.3	protein_coding
5	25522425	25523638	Intergenic	Solyc05g020000.1	protein_coding
5	62615454	62616724	Intergenic	Solyc05g051440.1	protein_coding
5	56770723	56771790	Intergenic	Solyc05g043320.2	protein_coding
5	919993	922422	Intergenic	Solyc05g006250.1	protein_coding
5	14431251	14433405	Intergenic	Solyc05g016070.2	protein_coding
5	12270332	12276554	Intergenic	Solyc05g015820.3	protein_coding
5	5409422	5411604	protein_coding-exon (Solyc05g012178.1.1, exon 4 of 6)	Solyc05g012178.1	protein_coding
5	11480948	11482029	Intergenic	Solyc05g015590.1	protein_coding
5	58741598	58742784	Intergenic	Solyc05g045970.2	protein_coding
5	18310050	18310550	protein_coding-intron (Solyc05g017745.1.1, intron 3 of 3)	Solyc05g017760.3	protein_coding
5	60519793	60521825	Intergenic	Solyc05g049890.1	protein_coding
5	62270070	62271981	Intergenic	Solyc05g051180.2	protein_coding
5	14414019	14417592	Intergenic	Solyc05g016060.3	protein_coding
5	28263216	28265345	Intergenic	Solyc05g023605.1	protein_coding
5	61237476	61237976	Intergenic	Solyc05g050290.2	protein_coding
5	42110407	42111899	protein_coding-exon (Solyc05g026600.3.1, exon 7 of 7)	Solyc05g026600.3	protein_coding
5	11475311	11476996	Intergenic	Solyc05g015590.1	protein_coding
5	5111140	5118379	protein_coding-promoter-TSS (Solyc05g011890.1.1)	Solyc05g011890.1	protein_coding
5	30602953	30603877	Intergenic	Solyc05g024170.1	protein_coding
5	5029239	5030270	Intergenic	Solyc05g010805.1	protein_coding
5	11497509	11499460	Intergenic	Solyc05g015590.1	protein_coding
5	28051693	28052683	Intergenic	Solyc05g021530.2	protein_coding
6	32908128	32922718	protein_coding-TTS (Solyc06g050260.1.1)	Solyc06g050260.1	protein_coding
6	24560457	24564719	Intergenic	Solyc06g035530.3	protein_coding
6	2465547	2466240	protein_coding-TTS (Solyc06g008570.1.1)	Solyc06g008570.1	protein_coding
6	24655132	24657350	Intergenic	Solyc06g035560.2	protein_coding
6	20190223	20192478	Intergenic	Solyc06g030620.2	protein_coding
6	25364379	25365276	protein_coding-intron (Solyc06g035920.3.1, intron 1 of 4)	Solyc06g035920.3	protein_coding
6	40443014	40445169	protein_coding-TTS (Solyc06g064700.1.1)	Solyc06g064690.1	protein_coding
6	25396107	25404832	Intergenic	Solyc06g035943.1	protein_coding
6	46878731	46884803	Intergenic	Solyc06g075290.3	protein_coding
6	659891	662877	Intergenic	Solyc06g005610.1	protein_coding
6	23674977	23676601	Intergenic	Solyc06g034067.1	protein_coding
6	5498690	5502114	Intergenic	Solyc06g010250.3	protein_coding
6	24242799	24244002	Intergenic	Solyc06g034350.2	protein_coding
6	5954638	5955138	Intergenic	Solyc06g011270.1	protein_coding
6	40456642	40459235	protein_coding-TTS (Solyc06g064730.1.1)	Solyc06g064730.1	protein_coding
6	33163169	33165173	Intergenic	Solyc06g050445.1	protein_coding
6	25380337	25385373	protein_coding-intron (Solyc06g035940.3.1, intron 1 of 9)	Solyc06g035940.3	protein_coding
6	24381519	24382563	Intergenic	Solyc06g035410.2	protein_coding
6	280978	281478	Intergenic	Solyc06g005270.2	protein_coding
6	24421174	24421674	Intergenic	Solyc06g035450.3	protein_coding
6	34262263	34262763	Intergenic	Solyc06g051070.1	protein_coding
6	35004534	35006518	Intergenic	Solyc06g051465.1	protein_coding
6	40441894	40442394	protein_coding-exon (Solyc06g064690.1.1, exon 1 of 2)	Solyc06g064690.1	protein_coding
6	37128939	37130379	Intergenic	Solyc06g054200.2	protein_coding
6	33161279	33162412	Intergenic	Solyc06g050445.1	protein_coding
6	20168881	20170240	Intergenic	Solyc06g030610.1	protein_coding
6	33827106	33828153	protein_coding-promoter-TSS (Solyc06g050890.1.1)	Solyc06g050890.1	protein_coding
6	24642497	24644499	Intergenic	Solyc06g035555.1	protein_coding
6	23096012	23098237	Intergenic	Solyc06g033784.1	protein_coding
6	39477683	39478779	Intergenic	Solyc06g062390.3	protein_coding
6	23606207	23607952	Intergenic	Solyc06g034020.3	protein_coding
6	40552500	40553317	protein_coding-promoter-TSS (Solyc06g064870.3.1)	Solyc06g064870.3	protein_coding
6	24197415	24198482	Intergenic	Solyc06g034340.2	protein_coding
6	23707009	23709412	Intergenic	Solyc06g034080.3	protein_coding
6	38274331	38275772	Intergenic	Solyc06g060210.2	protein_coding
6	41779443	41782088	protein_coding-intron (Solyc06g066360.2.1, intron 4 of 9)	Solyc06g066370.3	protein_coding
6	24314662	24317309	Intergenic	Solyc06g034390.1	protein_coding
6	40709673	40711665	Intergenic	Solyc06g065080.1	protein_coding
6	25372403	25376871	protein_coding-TTS (Solyc06g035930.1.1)	Solyc06g035930.1	protein_coding
6	34768972	34773907	Intergenic	Solyc06g051370.1	protein_coding
6	32831543	32838200	Intergenic	Solyc06g050220.3	protein_coding
6	20139463	20140632	Intergenic	Solyc06g030610.1	protein_coding
6	41950842	41951342	Intergenic	Solyc06g066590.3	protein_coding
6	22672430	22675261	Intergenic	Solyc06g032745.1	protein_coding
6	4162174	4163850	Intergenic	Solyc06g009880.2	protein_coding
6	34986216	34988098	Intergenic	Solyc06g051460.3	protein_coding
6	34977021	34977816	Intergenic	Solyc06g051460.3	protein_coding
6	24688784	24690822	protein_coding-intron (Solyc06g035580.3.1, intron 3 of 4)	Solyc06g035580.3	protein_coding
6	23833409	23834884	Intergenic	Solyc06g034160.3	protein_coding
6	31126630	31127130	Intergenic	Solyc06g048430.3	protein_coding
6	30191714	30193154	Intergenic	Solyc06g043032.1	protein_coding
6	4165140	4166900	Intergenic	Solyc06g009880.2	protein_coding
6	18900663	18901974	Intergenic	Solyc06g030490.3	protein_coding
6	33215043	33219515	Intergenic	Solyc06g050480.1	protein_coding
6	4135708	4136821	protein_coding-TTS (Solyc06g009867.1.1)	Solyc06g009867.1	protein_coding
6	38019852	38021846	Intergenic	Solyc06g059980.3	protein_coding
6	15677244	15679455	Intergenic	Solyc06g017970.3	protein_coding
6	34365569	34366760	Intergenic	Solyc06g051150.1	protein_coding
6	18103674	18104368	Intergenic	Solyc06g019174.1	protein_coding
6	47423888	47424388	Intergenic	Solyc06g076150.3	protein_coding
6	39467371	39468700	Intergenic	Solyc06g062380.3	protein_coding
6	23365697	23366661	Intergenic	Solyc06g033850.3	protein_coding
7	49184644	49185408	Intergenic	Solyc07g039650.1	protein_coding
7	64669571	64679450	Intergenic	Solyc07g056703.1	protein_coding
7	47524397	47526058	Intergenic	Solyc07g039384.1	protein_coding
7	5166634	5168053	protein_coding-intron (Solyc07g014707.1.1, intron 5 of 6)	Solyc07g014705.1	protein_coding
7	4920290	4924213	Intergenic	Solyc07g014590.3	protein_coding
7	51850532	51853568	Intergenic	Solyc07g041070.3	protein_coding
7	10325493	10328857	Intergenic	Solyc07g018350.3	protein_coding
7	44413546	44416061	Intergenic	Solyc07g037950.1	protein_coding
7	1568541	1570018	protein_coding-exon (Solyc07g006720.3.1, exon 1 of 2)	Solyc07g006720.3	protein_coding
7	24779548	24780311	Intergenic	Solyc07g025130.1	protein_coding
7	6287959	6288930	protein_coding-intron (Solyc07g016080.3.1, intron 4 of 4)	Solyc07g016110.1	protein_coding
7	44278750	44279796	Intergenic	Solyc07g032798.1	protein_coding
7	57827354	57828852	Intergenic	Solyc07g043715.1	protein_coding
7	12333099	12333599	Intergenic	Solyc07g019620.2	protein_coding
7	49257605	49259138	Intergenic	Solyc07g039660.1	protein_coding
7	8922758	8923392	Intergenic	Solyc07g018030.1	protein_coding
7	9133319	9136269	Intergenic	Solyc07g018090.3	protein_coding
7	9502951	9505797	Intergenic	Solyc07g018144.1	protein_coding
7	55474282	55475259	Intergenic	Solyc07g042250.3	protein_coding
7	9451456	9455121	Intergenic	Solyc07g018144.1	protein_coding
7	51935631	51939061	protein_coding-promoter-TSS (Solyc07g041090.1.1)	Solyc07g041090.1	protein_coding
7	55171631	55173516	Intergenic	Solyc07g042093.1	protein_coding
7	8943525	8948033	Intergenic	Solyc07g018035.1	protein_coding
7	63255431	63258317	protein_coding-promoter-TSS (Solyc07g054970.1.1)	Solyc07g054970.1	protein_coding
7	63267301	63268745	Intergenic	Solyc07g054980.2	protein_coding
7	50501733	50503172	Intergenic	Solyc07g040847.1	protein_coding
7	4611309	4613991	Intergenic	Solyc07g009500.2	protein_coding
7	4781880	4784487	Intergenic	Solyc07g009575.1	protein_coding
7	9027987	9029073	Intergenic	Solyc07g018077.1	protein_coding
7	5060931	5063626	Intergenic	Solyc07g014670.3	protein_coding
7	4325263	4327879	Intergenic	Solyc07g009270.1	protein_coding
7	22125751	22128248	Intergenic	Solyc07g022820.3	protein_coding
7	57840788	57842546	Intergenic	Solyc07g043715.1	protein_coding
7	15018533	15021886	Intergenic	Solyc07g020960.3	protein_coding
7	63251660	63254565	Intergenic	Solyc07g054960.2	protein_coding
7	63269346	63270583	Intergenic	Solyc07g055000.2	protein_coding
7	10214835	10216608	Intergenic	Solyc07g018320.2	protein_coding
7	63344340	63345542	Intergenic	Solyc07g055065.1	protein_coding
7	4806504	4810907	Intergenic	Solyc07g009575.1	protein_coding
7	14366911	14368147	Intergenic	Solyc07g020875.1	protein_coding
7	57861106	57864161	Intergenic	Solyc07g044710.2	protein_coding
7	37006972	37007781	Intergenic	Solyc07g032290.2	protein_coding
7	47042054	47044484	Intergenic	Solyc07g039310.1	protein_coding
7	15009935	15016028	Intergenic	Solyc07g020960.3	protein_coding
7	60033483	60033983	protein_coding-intron (Solyc07g049570.3.1, intron 1 of 13)	Solyc07g049570.3	protein_coding
7	4572825	4576020	Intergenic	Solyc07g009470.2	protein_coding
7	29188321	29189222	Intergenic	Solyc07g026560.2	protein_coding
7	50646423	50647402	Intergenic	Solyc07g040847.1	protein_coding
7	5169023	5171043	protein_coding-intron (Solyc07g014707.1.1, intron 5 of 6)	Solyc07g014705.1	protein_coding
7	65547730	65549431	Intergenic	Solyc07g062720.2	protein_coding
7	49805727	49807541	Intergenic	Solyc07g040770.1	protein_coding
7	6115909	6116409	protein_coding-intron (Solyc07g016010.2.1, intron 2 of 2)	Solyc07g016010.2	protein_coding
7	6848437	6849632	protein_coding-intron (Solyc07g017343.1.1, intron 2 of 6)	Solyc07g017343.1	protein_coding
7	50089862	50090362	Intergenic	Solyc07g040805.1	protein_coding
7	47453856	47459824	protein_coding-promoter-TSS (Solyc07g039380.3.1)	Solyc07g039380.3	protein_coding
7	31462003	31463606	Intergenic	Solyc07g026775.1	protein_coding
7	47551536	47554413	Intergenic	Solyc07g039420.1	protein_coding
7	52590106	52592943	Intergenic	Solyc07g041340.2	protein_coding
7	26986956	26989684	Intergenic	Solyc07g025255.1	protein_coding
7	65260208	65261870	Intergenic	Solyc07g062370.1	protein_coding
7	4292433	4296056	Intergenic	Solyc07g009235.1	protein_coding
7	4541511	4543859	Intergenic	Solyc07g009450.1	protein_coding
7	9506351	9507861	Intergenic	Solyc07g018144.1	protein_coding
7	4096980	4098704	Intergenic	Solyc07g009130.3	protein_coding
7	13151096	13152601	Intergenic	Solyc07g019700.1	protein_coding
7	52586667	52587316	Intergenic	Solyc07g041340.2	protein_coding
7	13229381	13230416	Intergenic	Solyc07g020710.3	protein_coding
7	49436696	49437960	Intergenic	Solyc07g040667.1	protein_coding
7	50589476	50589976	Intergenic	Solyc07g040847.1	protein_coding
7	13073015	13074066	Intergenic	Solyc07g019700.1	protein_coding
7	4519841	4524869	Intergenic	Solyc07g009445.1	protein_coding
7	63958010	63959265	Intergenic	Solyc07g055920.3	protein_coding
7	4564412	4566475	Intergenic	Solyc07g009460.3	protein_coding
7	26991950	26993250	Intergenic	Solyc07g025255.1	protein_coding
7	12152829	12153838	Intergenic	Solyc07g019560.1	protein_coding
7	47541213	47543166	Intergenic	Solyc07g039400.2	protein_coding
7	11752234	11753678	Intergenic	Solyc07g019490.1	protein_coding
7	8941760	8942405	Intergenic	Solyc07g018035.1	protein_coding
7	51919422	51920897	Intergenic	Solyc07g041080.3	protein_coding
7	19710745	19711245	Intergenic	Solyc07g021590.1	protein_coding
7	47427414	47428848	Intergenic	Solyc07g039345.1	protein_coding
7	52408936	52409571	Intergenic	Solyc07g041310.3	protein_coding
7	6795415	6796856	Intergenic	Solyc07g017320.1	protein_coding
7	50484638	50485138	Intergenic	Solyc07g040847.1	protein_coding
8	3989955	3990455	Intergenic	Solyc08g014243.1	protein_coding
8	432904	436637	Intergenic	Solyc08g005580.3	protein_coding
8	39263594	39264639	Intergenic	Solyc08g028885.1	protein_coding
8	35069207	35070598	Intergenic	Solyc08g021790.1	protein_coding
8	7621335	7622114	Intergenic	Solyc08g016446.1	protein_coding
8	36196532	36199589	Intergenic	Solyc08g029410.1	protein_coding
8	8848216	8849482	Intergenic	Solyc08g016723.1	protein_coding
8	3915034	3916296	Intergenic	Solyc08g014190.3	protein_coding
8	27528173	27529570	protein_coding-TTS (Solyc08g023530.1.1)	Solyc08g023530.1	protein_coding
8	57838534	57849711	Intergenic	Solyc08g068640.3	protein_coding
8	3576935	3578245	Intergenic	Solyc08g014010.3	protein_coding
8	56154501	56155569	Intergenic	Solyc08g067150.3	protein_coding
8	537744	538244	protein_coding-intron (Solyc08g005680.3.1, intron 2 of 3)	Solyc08g005665.1	protein_coding
8	11323080	11324512	Intergenic	Solyc08g036440.2	protein_coding
8	52648629	52650664	Intergenic	Solyc08g063045.1	protein_coding
8	11066491	11067274	Intergenic	Solyc08g036560.2	nontranslating_CDS
8	52245177	52246550	protein_coding-promoter-TSS (Solyc08g062850.2.1)	Solyc08g062850.2	protein_coding
8	58696548	58697445	Intergenic	Solyc08g074480.1	protein_coding
8	52327269	52328308	Intergenic	Solyc08g062870.1	protein_coding
8	21583741	21584241	protein_coding-exon (Solyc08g044330.2.1, exon 2 of 2)	Solyc08g044330.2	protein_coding
8	49866472	49867752	Intergenic	Solyc08g061907.1	protein_coding
8	52750100	52750726	Intergenic	Solyc08g063093.1	protein_coding
8	4691569	4692942	Intergenic	Solyc08g014535.1	protein_coding
8	54999397	55002349	Intergenic	Solyc08g066355.1	protein_coding
8	52605880	52608026	Intergenic	Solyc08g063010.3	protein_coding
8	3744084	3744853	Intergenic	Solyc08g014110.1	protein_coding
8	4019779	4021851	Intergenic	Solyc08g014243.1	protein_coding
8	64479069	64480040	Intergenic	Solyc08g081290.3	protein_coding
8	57669389	57670339	Intergenic	Solyc08g068440.3	protein_coding
8	55200312	55201551	Intergenic	Solyc08g066480.2	protein_coding
8	61146738	61148814	protein_coding-intron (Solyc08g077100.3.1, intron 2 of 2)	Solyc08g077100.3	protein_coding
8	16903768	16905022	Intergenic	Solyc08g045750.1	protein_coding
8	59236330	59237868	Intergenic	Solyc08g074980.3	protein_coding
8	42606249	42608029	Intergenic	Solyc08g028670.1	protein_coding
8	52728547	52729462	Intergenic	Solyc08g063090.2	protein_coding
8	50678772	50681649	Intergenic	Solyc08g062170.1	protein_coding
8	37070689	37074026	Intergenic	Solyc08g029345.1	protein_coding
8	4714537	4717293	Intergenic	Solyc08g014540.1	protein_coding
8	57606273	57607441	Intergenic	Solyc08g068410.2	protein_coding
8	24175000	24175644	Intergenic	Solyc08g042020.1	protein_coding
8	52654698	52656046	Intergenic	Solyc08g063050.3	protein_coding
8	4007051	4009812	Intergenic	Solyc08g014243.1	protein_coding
8	39021429	39022594	Intergenic	Solyc08g028990.1	protein_coding
8	11209758	11210823	Intergenic	Solyc08g036505.1	protein_coding
8	54785442	54787534	protein_coding-intron (Solyc08g066240.3.1, intron 1 of 5)	Solyc08g066240.3	protein_coding
8	13340215	13342123	Intergenic	Solyc08g048370.3	protein_coding
8	54808358	54809130	protein_coding-promoter-TSS (Solyc08g066245.1.1)	Solyc08g066245.1	protein_coding
8	62731664	62732370	protein_coding-intron (Solyc08g078950.3.1, intron 2 of 4)	Solyc08g078950.3	protein_coding
8	59324472	59326800	protein_coding-promoter-TSS (Solyc08g075036.1.1)	Solyc08g075036.1	protein_coding
8	52751420	52752442	Intergenic	Solyc08g063093.1	protein_coding
8	51430402	51431449	Intergenic	Solyc08g062547.1	protein_coding
8	3987041	3988112	Intergenic	Solyc08g014243.1	protein_coding
8	52045578	52048319	Intergenic	Solyc08g062783.1	protein_coding
8	52811223	52813370	Intergenic	Solyc08g063120.1	protein_coding
8	58870138	58870638	protein_coding-intron (Solyc08g074620.2.1, intron 1 of 1)	Solyc08g074620.2	protein_coding
8	54990056	54992159	Intergenic	Solyc08g066350.2	protein_coding
8	32259512	32260343	protein_coding-TTS (Solyc08g022120.3.1)	Solyc08g022120.3	protein_coding
8	4248489	4250776	Intergenic	Solyc08g014365.1	protein_coding
8	4300553	4301053	Intergenic	Solyc08g014373.1	protein_coding
8	52312506	52315270	Intergenic	Solyc08g062870.1	protein_coding
8	27546965	27548207	Intergenic	Solyc08g023510.2	protein_coding
8	51204851	51205945	Intergenic	Solyc08g062490.3	protein_coding
8	51987578	51989217	Intergenic	Solyc08g062780.2	protein_coding
8	57958439	57959607	protein_coding-promoter-TSS (Solyc08g068760.1.1)	Solyc08g068760.1	protein_coding
8	7609145	7610133	Intergenic	Solyc08g016444.1	protein_coding
8	36369573	36371972	Intergenic	Solyc08g029406.1	protein_coding
8	57858584	57859826	Intergenic	Solyc08g068670.3	protein_coding
8	7618291	7620148	Intergenic	Solyc08g016444.1	protein_coding
8	53870284	53871555	Intergenic	Solyc08g065625.1	protein_coding
8	4257477	4259064	Intergenic	Solyc08g014365.1	protein_coding
8	52282823	52283764	Intergenic	Solyc08g062860.3	protein_coding
8	52115362	52118133	Intergenic	Solyc08g062783.1	protein_coding
9	7979407	7982488	Intergenic	Solyc09g015100.3	nontranslating_CDS
9	15346584	15348546	Intergenic	Solyc09g018550.1	protein_coding
9	40931246	40932296	Intergenic	Solyc09g055420.1	protein_coding
9	67058758	67060484	Intergenic	Solyc09g074810.3	protein_coding
9	64811300	64813815	Intergenic	Solyc09g066150.1	protein_coding
9	4461916	4463216	Intergenic	Solyc09g011110.1	protein_coding
9	65817842	65823895	Intergenic	Solyc09g072750.2	protein_coding
9	59119994	59122514	Intergenic	Solyc09g061350.1	protein_coding
9	68965996	68967112	Intergenic	Solyc09g082860.3	protein_coding
9	4407176	4408601	Intergenic	Solyc09g011070.2	protein_coding
9	56078088	56079542	Intergenic	Solyc09g059780.1	protein_coding
9	7953014	7959201	Intergenic	Solyc09g015080.3	protein_coding
9	12503490	12506935	Intergenic	Solyc09g018010.3	protein_coding
9	63080902	63083180	Intergenic	Solyc09g065050.1	protein_coding
9	50814865	50818037	Intergenic	Solyc09g057763.1	protein_coding
9	7317317	7320180	Intergenic	Solyc09g014955.1	protein_coding
9	55693654	55694969	Intergenic	Solyc09g059750.1	protein_coding
9	49630964	49634285	Intergenic	Solyc09g057510.1	protein_coding
9	65849696	65855571	Intergenic	Solyc09g072770.1	protein_coding
9	12598992	12599647	protein_coding-exon (Solyc09g018010.3.1, exon 2 of 3)	Solyc09g018010.3	protein_coding
9	62377796	62381348	Intergenic	Solyc09g064775.1	protein_coding
9	7900999	7902121	Intergenic	Solyc09g015070.3	protein_coding
9	61367089	61367920	Intergenic	Solyc09g063095.1	protein_coding
9	39600194	39600694	Intergenic	Solyc09g055320.1	protein_coding
9	15128935	15131570	Intergenic	Solyc09g018510.3	protein_coding
9	62663949	62665714	protein_coding-intron (Solyc09g064920.3.1, intron 8 of 8)	Solyc09g064920.3	protein_coding
9	15467076	15470348	protein_coding-intron (Solyc09g018590.1.1, intron 3 of 3)	Solyc09g018590.1	protein_coding
9	62086728	62087611	protein_coding-promoter-TSS (Solyc09g064580.2.1)	Solyc09g064580.2	protein_coding
9	68851325	68852133	protein_coding-intron (Solyc09g082730.3.1, intron 1 of 12)	Solyc09g082730.3	protein_coding
9	7044831	7046120	protein_coding-intron (Solyc09g014837.1.1, intron 5 of 5)	Solyc09g014837.1	protein_coding
9	66766334	66770616	Intergenic	Solyc09g074520.3	protein_coding
9	61137770	61140037	Intergenic	Solyc09g062990.1	protein_coding
9	71351307	71353107	Intergenic	Solyc09g091650.3	protein_coding
9	69390062	69390822	Intergenic	Solyc09g083290.3	protein_coding
9	69270776	69272412	Intergenic	Solyc09g083170.3	protein_coding
9	53471620	53473548	Intergenic	Solyc09g059100.1	protein_coding
9	9300719	9302911	Intergenic	Solyc09g015500.1	protein_coding
9	64887936	64889737	Intergenic	Solyc09g066230.1	protein_coding
9	51419140	51420908	Intergenic	Solyc09g057850.1	protein_coding
9	69264147	69266089	Intergenic	Solyc09g083170.3	protein_coding
9	69571450	69572694	Intergenic	Solyc09g084465.1	protein_coding
9	7344857	7348354	Intergenic	Solyc09g014973.1	protein_coding
9	54546309	54548010	Intergenic	Solyc09g059340.2	protein_coding
9	72528923	72529548	protein_coding-intron (Solyc09g098130.2.1, intron 6 of 10)	Solyc09g098130.2	protein_coding
9	61057842	61058970	Intergenic	Solyc09g061960.3	protein_coding
9	62337873	62338498	Intergenic	Solyc09g064748.1	protein_coding
9	63680499	63683969	Intergenic	Solyc09g065360.3	protein_coding
9	61132297	61133088	Intergenic	Solyc09g062980.1	protein_coding
9	49376206	49376857	Intergenic	Solyc09g056435.1	protein_coding
9	69725948	69726956	Intergenic	Solyc09g089550.3	protein_coding
9	66838129	66839235	Intergenic	Solyc09g074577.1	protein_coding
9	7833450	7835379	Intergenic	Solyc09g015040.1	protein_coding
9	64805631	64808857	Intergenic	Solyc09g066150.1	protein_coding
9	6979839	6981266	Intergenic	Solyc09g014800.2	protein_coding
9	69519011	69521428	protein_coding-exon (Solyc09g083440.3.1, exon 3 of 3)	Solyc09g083440.3	protein_coding
9	15090401	15093349	Intergenic	Solyc09g018490.3	protein_coding
9	54479074	54481264	Intergenic	Solyc09g059330.2	protein_coding
9	65009716	65011707	Intergenic	Solyc09g066350.1	protein_coding
9	72121581	72123854	protein_coding-TTS (Solyc09g092605.1.1)	Solyc09g092670.3	protein_coding
9	53463002	53465822	Intergenic	Solyc09g059090.1	protein_coding
9	906425	906925	protein_coding-exon (Solyc09g007310.3.1, exon 1 of 18)	Solyc09g007310.3	protein_coding
9	7283988	7287279	Intergenic	Solyc09g014945.1	protein_coding
9	16239611	16242912	Intergenic	Solyc09g018630.3	protein_coding
9	65800943	65802560	protein_coding-intron (Solyc09g072725.1.1, intron 5 of 6)	Solyc09g072725.1	protein_coding
9	12922991	12926631	Intergenic	Solyc09g018070.2	protein_coding
9	69843224	69845466	Intergenic	Solyc09g089620.1	protein_coding
9	15362603	15364317	Intergenic	Solyc09g018590.1	protein_coding
9	69514767	69516677	protein_coding-TTS (Solyc09g083430.2.1)	Solyc09g083430.2	protein_coding
10	61101440	61101940	Intergenic	Solyc10g079440.2	protein_coding
10	56144389	56151446	Intergenic	Solyc10g054980.2	protein_coding
10	30700968	30702778	Intergenic	Solyc10g045100.2	protein_coding
10	30072970	30074771	Intergenic	Solyc10g045050.1	protein_coding
10	55705244	55708300	Intergenic	Solyc10g054667.1	protein_coding
10	39877858	39878902	Intergenic	Solyc10g047160.1	protein_coding
10	59094146	59095694	Intergenic	Solyc10g076180.1	protein_coding
10	7285701	7287759	Intergenic	Solyc10g018260.1	protein_coding
10	6279739	6282119	Intergenic	Solyc10g017985.1	protein_coding
10	6666616	6667246	protein_coding-intron (Solyc10g018100.2.1, intron 2 of 2)	Solyc10g018100.2	protein_coding
10	6318377	6319748	Intergenic	Solyc10g017990.2	protein_coding
10	8948843	8949535	Intergenic	Solyc06g034313.1	protein_coding
10	49603909	49607282	protein_coding-intron (Solyc10g050405.1.1, intron 3 of 3)	Solyc10g050405.1	protein_coding
10	30326528	30329446	Intergenic	Solyc10g045090.2	protein_coding
10	45385230	45386207	Intergenic	Solyc10g049370.2	protein_coding
10	57320187	57320687	Intergenic	Solyc10g055760.2	protein_coding
10	42034981	42036116	Intergenic	Solyc10g047740.1	protein_coding
10	40835697	40838376	Intergenic	Solyc10g047490.1	protein_coding
10	42931630	42932503	Intergenic	Solyc10g047910.1	protein_coding
10	12770612	12771446	Intergenic	Solyc10g019270.2	protein_coding
10	57975752	57978609	Intergenic	Solyc10g074440.2	protein_coding
10	31241799	31242909	Intergenic	Solyc10g045105.1	protein_coding
10	41727340	41728677	Intergenic	Solyc10g047685.1	protein_coding
10	19381856	19384256	Intergenic	Solyc10g038080.2	protein_coding
10	6330040	6336966	Intergenic	Solyc10g017990.2	protein_coding
10	55710360	55713258	Intergenic	Solyc10g054667.1	protein_coding
10	46003644	46004305	Intergenic	Solyc10g049533.1	protein_coding
10	56495498	56495998	Intergenic	Solyc10g055260.2	protein_coding
10	28453394	28454246	Intergenic	Solyc10g044860.1	protein_coding
10	6365349	6365849	Intergenic	Solyc10g018000.1	protein_coding
10	6541301	6545077	protein_coding-intron (Solyc10g018030.2.1, intron 6 of 8)	Solyc10g018027.1	protein_coding
10	42973756	42974390	Intergenic	Solyc10g047905.1	protein_coding
10	46386743	46388620	Intergenic	Solyc10g049720.2	protein_coding
10	44963918	44965722	Intergenic	Solyc10g049330.2	protein_coding
10	53277336	53278183	protein_coding-promoter-TSS (Solyc10g052740.2.1)	Solyc10g052740.2	protein_coding
10	45818828	45820341	Intergenic	Solyc10g049435.1	protein_coding
10	9116139	9118339	Intergenic	Solyc10g018670.1	protein_coding
10	21069338	21070845	Intergenic	Solyc10g039295.1	protein_coding
10	6460645	6463189	Intergenic	Solyc10g018020.2	protein_coding
10	8358331	8360260	Intergenic	Solyc10g018500.1	protein_coding
10	7370957	7372631	Intergenic	Solyc10g018310.1	protein_coding
10	42984411	42987651	Intergenic	Solyc10g047905.1	protein_coding
10	44298612	44300713	Intergenic	Solyc10g048140.2	protein_coding
10	39530341	39532274	Intergenic	Solyc10g047083.1	protein_coding
10	30007173	30008250	protein_coding-TTS (Solyc10g045020.1.1)	Solyc10g045020.1	protein_coding
10	3602769	3609538	Intergenic	Solyc10g009487.1	protein_coding
10	41694655	41695291	Intergenic	Solyc10g047685.1	protein_coding
10	59034811	59035311	Intergenic	Solyc10g076170.1	protein_coding
10	452259	453321	protein_coding-promoter-TSS (Solyc10g005550.2.1)	Solyc10g005550.2	protein_coding
10	50183445	50186064	Intergenic	Solyc10g050640.1	protein_coding
10	58055819	58057611	protein_coding-exon (Solyc10g074467.1.1, exon 1 of 2)	Solyc10g074467.1	protein_coding
10	55696721	55698631	Intergenic	Solyc10g054665.1	protein_coding
10	59055285	59056360	Intergenic	Solyc10g076170.1	protein_coding
10	63001321	63001951	Intergenic	Solyc10g081950.2	protein_coding
10	6851442	6853087	Intergenic	Solyc10g018165.1	protein_coding
10	55701922	55704390	Intergenic	Solyc10g054665.1	protein_coding
10	6357296	6360733	Intergenic	Solyc10g018000.1	protein_coding
10	7054400	7057586	Intergenic	Solyc10g018196.1	protein_coding
10	42031714	42033769	Intergenic	Solyc10g047740.1	protein_coding
10	42407204	42410836	Intergenic	Solyc10g047776.1	protein_coding
10	6352037	6353775	Intergenic	Solyc10g018000.1	protein_coding
10	29287584	29289593	Intergenic	Solyc10g044990.2	protein_coding
10	6171631	6173218	Intergenic	Solyc10g017960.2	protein_coding
10	7251931	7253696	Intergenic	Solyc10g018250.2	protein_coding
10	45416550	45418616	protein_coding-promoter-TSS (Solyc10g049370.2.1)	Solyc10g049370.2	protein_coding
10	53518577	53521275	Intergenic	Solyc10g052810.1	protein_coding
10	50346335	50346835	Intergenic	Solyc10g050730.2	protein_coding
10	57956414	57958052	Intergenic	Solyc10g074434.1	protein_coding
10	43837772	43838421	Intergenic	Solyc10g048065.1	protein_coding
10	6392948	6393971	Intergenic	Solyc10g018010.2	protein_coding
10	7228297	7231596	Intergenic	Solyc10g018205.1	protein_coding
11	11498684	11500764	Intergenic	Solyc11g020550.1	protein_coding
11	48662101	48665056	Intergenic	Solyc11g061750.2	protein_coding
11	24231298	24232591	Intergenic	Solyc11g031950.1	protein_coding
11	11780464	11782683	Intergenic	Solyc11g020620.1	protein_coding
11	51290638	51293463	Intergenic	Solyc11g065530.1	protein_coding
11	48546667	48548792	Intergenic	Solyc11g061720.1	protein_coding
11	11680468	11682659	Intergenic	Solyc11g020595.1	protein_coding
11	10986486	10991383	Intergenic	Solyc11g020350.1	protein_coding
11	12363863	12364668	Intergenic	Solyc11g020830.1	protein_coding
11	9481075	9482531	Intergenic	Solyc11g018775.1	protein_coding
11	49136365	49137144	Intergenic	Solyc11g062030.1	protein_coding
11	10199414	10200813	Intergenic	Solyc11g020130.2	protein_coding
11	7474845	7475595	Intergenic	Solyc11g016910.1	protein_coding
11	48938911	48942257	Intergenic	Solyc11g061930.1	protein_coding
11	13305566	13307844	Intergenic	Solyc11g021050.1	protein_coding
11	34732746	34735602	Intergenic	Solyc11g042803.1	protein_coding
11	33011188	33011688	protein_coding-promoter-TSS (Solyc11g044370.1.1)	Solyc11g044370.1	protein_coding
11	5223274	5223774	protein_coding-promoter-TSS (Solyc11g012380.1.1)	Solyc11g012375.1	protein_coding
11	43789207	43793127	Intergenic	Solyc11g039580.1	protein_coding
11	9779856	9780953	Intergenic	Solyc11g019910.1	protein_coding
11	13078598	13079826	Intergenic	Solyc11g020973.1	protein_coding
11	12729212	12731482	Intergenic	Solyc11g020840.1	protein_coding
11	10004841	10007621	Intergenic	Solyc11g020000.1	protein_coding
11	13369915	13372427	Intergenic	Solyc11g021070.2	protein_coding
11	43797829	43800140	protein_coding-TTS (Solyc11g039580.1.1)	Solyc11g039580.1	protein_coding
11	11547369	11548016	Intergenic	Solyc11g020555.1	protein_coding
11	43077504	43080891	Intergenic	Solyc11g039750.2	protein_coding
11	9509895	9515137	Intergenic	Solyc11g018777.1	protein_coding
11	24632579	24633400	protein_coding-intron (Solyc11g032070.2.1, intron 1 of 2)	Solyc11g032070.2	protein_coding
11	36270613	36277163	Intergenic	Solyc11g042560.1	protein_coding
11	13213753	13214968	protein_coding-promoter-TSS (Solyc11g021010.1.1)	Solyc11g021010.1	protein_coding
11	16339687	16341744	Intergenic	Solyc11g050821.1	protein_coding
11	38774234	38775703	Intergenic	Solyc11g040226.1	protein_coding
11	9233599	9235040	Intergenic	Solyc11g018710.1	protein_coding
11	12376963	12379243	Intergenic	Solyc11g020830.1	protein_coding
11	48611044	48611544	Intergenic	Solyc11g061730.2	protein_coding
11	11307891	11311918	Intergenic	Solyc11g020490.2	protein_coding
11	51259036	51261230	Intergenic	Solyc11g065530.1	protein_coding
11	17684956	17687154	Intergenic	Solyc11g051145.1	protein_coding
11	23823954	23825140	Intergenic	Solyc11g030950.2	protein_coding
11	9538720	9542332	Intergenic	Solyc01g066580.2	nontranslating_CDS
11	9556895	9558088	Intergenic	Solyc01g066580.2	nontranslating_CDS
11	51725672	51728571	Intergenic	Solyc11g065845.1	protein_coding
11	53233729	53234512	protein_coding-intron (Solyc11g067170.2.1, intron 7 of 20)	Solyc11g067170.2	protein_coding
11	9782623	9783123	Intergenic	Solyc11g019910.1	protein_coding
11	51345061	51345762	Intergenic	Solyc11g065540.1	protein_coding
11	10588706	10590451	protein_coding-TTS (Solyc11g020240.1.1)	Solyc11g020240.1	protein_coding
11	40846364	40849206	Intergenic	Solyc11g039953.1	protein_coding
11	48975879	48977004	protein_coding-TTS (Solyc11g061960.2.1)	Solyc11g061965.1	protein_coding
11	9797257	9798326	Intergenic	Solyc11g019920.2	protein_coding
11	11175027	11177239	Intergenic	Solyc11g020471.1	protein_coding
11	48530959	48532645	protein_coding-intron (Solyc11g061715.1.1, intron 1 of 2)	Solyc11g061715.1	protein_coding
11	13219834	13221662	Intergenic	Solyc11g021020.1	protein_coding
12	9257206	9259295	Intergenic	Solyc12g019130.2	protein_coding
12	1654265	1655268	Intergenic	Solyc12g007230.2	protein_coding
12	61029001	61031808	Intergenic	Solyc12g044790.1	protein_coding
12	35687959	35689804	Intergenic	Solyc12g062900.1	protein_coding
12	63701201	63702960	Intergenic	Solyc12g056677.1	protein_coding
12	60762087	60763430	Intergenic	Solyc12g044657.1	protein_coding
12	67162322	67164138	protein_coding-intron (Solyc12g098757.1.1, intron 2 of 2)	Solyc12g098790.1	protein_coding
12	61284167	61284667	Intergenic	Solyc12g044955.1	protein_coding
12	53996675	53997711	Intergenic	Solyc12g040250.1	protein_coding
12	48499488	48500227	Intergenic	Solyc12g036860.2	protein_coding
12	54689925	54691035	Intergenic	Solyc12g040375.1	protein_coding
12	63625255	63629276	Intergenic	Solyc12g056670.1	protein_coding
12	51770801	51771812	Intergenic	Solyc12g038735.1	protein_coding
12	50877151	50878121	Intergenic	Solyc12g038410.2	protein_coding
12	54537987	54538487	Intergenic	Solyc12g040360.2	protein_coding
12	47100147	47102175	Intergenic	Solyc12g036500.2	protein_coding
12	56056756	56057643	Intergenic	Solyc12g040760.1	protein_coding
12	39018539	39019334	Intergenic	Solyc12g035170.2	protein_coding
12	51883725	51886554	Intergenic	Solyc12g038810.2	protein_coding
12	50222909	50226081	Intergenic	Solyc12g038240.2	protein_coding
12	66990920	66997365	protein_coding-intron (Solyc12g098560.2.1, intron 6 of 17)	Solyc12g098520.2	protein_coding
12	6255510	6258248	Intergenic	Solyc12g016170.1	protein_coding
12	60724573	60725508	protein_coding-intron (Solyc12g044653.1.1, intron 5 of 6)	Solyc12g044650.2	protein_coding
12	63728811	63732097	Intergenic	Solyc12g056677.1	protein_coding
12	64098821	64099968	Intergenic	Solyc12g057075.1	protein_coding
12	6940685	6942386	Intergenic	Solyc12g017575.1	protein_coding
12	6927460	6929060	Intergenic	Solyc12g017575.1	protein_coding
12	48582363	48583965	Intergenic	Solyc12g036870.2	protein_coding
12	52042781	52046662	Intergenic	Solyc12g038820.1	protein_coding
12	46866653	46867669	Intergenic	Solyc12g036480.2	protein_coding
12	61416691	61417819	protein_coding-exon (Solyc12g049060.1.1, exon 1 of 1)	Solyc12g049060.1	protein_coding
12	51115769	51119454	protein_coding-TTS (Solyc12g038440.1.1)	Solyc12g038440.1	protein_coding
12	61020532	61021336	protein_coding-promoter-TSS (Solyc12g044780.1.1)	Solyc12g044780.1	protein_coding
12	52019185	52021471	Intergenic	Solyc12g038820.1	protein_coding
12	54029050	54033046	Intergenic	Solyc12g040270.2	protein_coding
12	46376928	46378127	Intergenic	Solyc12g036380.1	protein_coding
12	54711021	54714295	protein_coding-intron (Solyc12g040390.2.1, intron 2 of 3)	Solyc12g040390.2	protein_coding
12	53096436	53099208	Intergenic	Solyc12g039040.1	protein_coding
12	61409479	61410637	Intergenic	Solyc12g049050.1	protein_coding
12	10858995	10860807	Intergenic	Solyc12g019610.2	protein_coding
12	54696490	54699480	Intergenic	Solyc12g040390.2	protein_coding
12	62077190	62077971	protein_coding-intron (Solyc12g049483.1.1, intron 4 of 9)	Solyc12g049483.1	protein_coding
12	50227627	50228407	Intergenic	Solyc12g038240.2	protein_coding
12	40425705	40427209	Intergenic	Solyc12g035425.1	protein_coding
12	47467335	47469694	Intergenic	Solyc12g036657.1	protein_coding
12	6155868	6158161	Intergenic	Solyc12g016140.2	protein_coding
12	54815631	54816710	Intergenic	Solyc12g040400.1	protein_coding
12	61456248	61456748	protein_coding-intron (Solyc12g049090.2.1, intron 2 of 2)	Solyc12g049080.2	protein_coding
12	25901975	25904007	Intergenic	Solyc12g027720.1	protein_coding
12	6261564	6263371	Intergenic	Solyc12g016180.1	protein_coding
12	54782084	54782584	Intergenic	Solyc12g040400.1	protein_coding
12	53121621	53124563	Intergenic	Solyc12g039045.1	protein_coding
12	51827235	51829126	Intergenic	Solyc12g038770.2	nontranslating_CDS
12	50282482	50285919	Intergenic	Solyc12g038250.2	protein_coding
12	54780132	54781292	Intergenic	Solyc12g040400.1	protein_coding
12	54650273	54652273	Intergenic	Solyc12g040370.1	protein_coding
12	50288033	50289557	Intergenic	Solyc12g038250.2	protein_coding
12	60699363	60699863	Intergenic	Solyc12g044650.2	protein_coding
12	54702794	54703662	Intergenic	Solyc12g040390.2	protein_coding
12	30921434	30922395	Intergenic	Solyc12g062175.1	protein_coding
12	64402701	64406877	Intergenic	Solyc12g087910.1	protein_coding
12	53409270	53410352	Intergenic	Solyc12g039140.1	protein_coding
12	51180121	51181717	protein_coding-TTS (Solyc12g038450.1.1)	Solyc12g038450.1	protein_coding
12	47895653	47899437	Intergenic	Solyc12g036727.1	protein_coding
12	63665166	63666990	Intergenic	Solyc12g056675.1	protein_coding
12	59870472	59872443	Intergenic	Solyc12g044183.1	protein_coding
12	54388956	54391358	Intergenic	Solyc12g040340.2	protein_coding
12	61450801	61454812	protein_coding-intron (Solyc12g049090.2.1, intron 1 of 2)	Solyc12g049080.2	protein_coding
12	2800633	2802069	Intergenic	Solyc12g009550.1	protein_coding
12	63654390	63656210	Intergenic	Solyc12g056675.1	protein_coding
SL3.00SC0000196	797	2230	protein_coding-TTS (Solyc00g028760.1.1)	Solyc00g028760.1	protein_coding
SL3.00SC0000397	3	503	Intergenic	Solyc00g049520.2	protein_coding
SL3.00SC0000608	2660	4076	protein_coding-TTS (Solyc00g069887.1.1)	Solyc00g069887.1	protein_coding
SL3.00SC0000999	1	3374	Intergenic	Solyc00g110370.1	protein_coding
SL3.00SC0001099	2360	3257	protein_coding-TTS (Solyc00g120930.2.1)	Solyc00g120930.2	protein_coding
SL3.00SC0001677	1505	2731	Intergenic	Solyc00g179240.2	protein_coding
SL3.00SC0001677	1	608	protein_coding-intron (Solyc00g179240.2.1, intron 1 of 1)	Solyc00g179240.2	protein_coding
SL3.00SC0002336	1	922	protein_coding-promoter-TSS (Solyc00g245200.2.1)	Solyc00g245200.2	protein_coding
