# Supplementary material for: The VIL gene CRAWLING ELEPHANT controls maturation and differentiation in tomato via polycomb silencing
Source: PLoS Genet. 2022 Mar 7;18(3):e1009633. doi: 10.1371/journal.pgen.1009633 (PMC8939788; doi:10.1371/journal.pgen.1009633)
Supplement: S4 Table — (XLSX) [file pgen.1009633.s009.xlsx]

## Sheet: S4_table
S4 table shows the results output from DeSeq2 comparing all 7 crel replicates to the three WT replicates. The 'diffexpressed' column was added by the authors to sort genes into "Upregulated in crel", "Downregulated in crel" or "No significant change" based on p-value and log2FC parameters as explained in the text.
Gene_name	baseMean	log2FoldChange	lfcSE	stat	pvalue	padj	diffexpressed
Solyc01g067380.3	243.199	0.730496	0.202818	3.60173	0.000316101	0.00328825	No significant change
Solyc01g106390.3	353.402	1.7474	0.314716	5.55231	2.81922e-08	1.28459e-06	Upregulated in crel
Solyc01g102637.1	6.33857	0.43155	1.43411	0.300919	0.763477	0.834269	No significant change
Solyc01g105290.3	338.675	0.95805	0.247418	3.8722	0.000107858	0.00137513	No significant change
Solyc01g091860.3	112.016	-0.0551771	0.265132	-0.208112	0.835142	0.886799	No significant change
Solyc01g005610.3	7.7638	3.17213	1.44057	2.20199	0.0276658	0.0835537	No significant change
Solyc01g096185.1	55.4759	0.261244	0.383086	0.681945	0.495274	0.613088	No significant change
Solyc01g103803.1	6.48829	3.33873	1.86381	1.79135	0.0732376	0.159969	No significant change
Solyc01g096255.1	0	NA	NA	NA	NA	NA	No significant change
Solyc01g005730.3	0.337364	-0.676518	3.36768	-0.200886	0.840788	NA	No significant change
Solyc01g102970.3	803.128	-0.139338	0.156824	-0.888497	0.374273	0.499015	No significant change
Solyc01g109070.2	37.6944	0.144056	0.363013	0.396834	0.69149	0.778153	No significant change
Solyc01g010050.3	2102.19	0.905542	0.302318	2.99533	0.00274146	0.0167757	No significant change
Solyc01g086900.3	219.684	-0.357874	0.233385	-1.5334	0.125176	0.228528	No significant change
Solyc01g104448.1	13.5669	-0.585181	0.755919	-0.774132	0.438853	0.56168	No significant change
Solyc01g060410.3	27.9975	-1.49822	0.468019	-3.20118	0.00136864	0.0101361	No significant change
Solyc01g087570.2	1.2231	-0.250715	2.84283	-0.0881919	0.929724	NA	No significant change
Solyc01g060210.3	25.4344	1.14676	0.455721	2.51636	0.0118573	0.0472908	No significant change
Solyc01g108380.2	3.01555	3.05807	2.15621	1.41826	0.156115	0.266061	No significant change
Solyc01g020570.2	15.9757	3.11706	1.8596	1.6762	0.0936989	0.188114	No significant change
Solyc01g108820.1	10.3817	6.80579	2.03745	3.34035	0.000836726	0.00696921	No significant change
Solyc01g108080.3	7.35491	-0.25294	0.85162	-0.297011	0.766458	0.836723	No significant change
Solyc01g091800.3	596.354	0.223779	0.165244	1.35423	0.175663	0.28815	No significant change
Solyc01g109550.2	98.2897	-0.471942	0.365245	-1.29213	0.196314	0.311778	No significant change
Solyc01g109780.3	315.509	-0.655686	0.14658	-4.47324	7.70443e-06	0.00015389	No significant change
Solyc01g081630.3	1.92194	0.284228	1.75215	0.162216	0.871136	0.912364	No significant change
Solyc01g080080.3	277.977	0.296844	0.184845	1.60591	0.108294	0.207918	No significant change
Solyc01g094080.3	258.055	0.585087	0.173397	3.37426	0.000740139	0.00634099	No significant change
Solyc01g104590.3	8029.27	-0.759652	0.16706	-4.54718	5.437e-06	0.000113751	No significant change
Solyc01g105230.3	803.015	0.0163917	0.147546	0.111096	0.911541	0.940564	No significant change
Solyc01g100590.3	478.049	0.234296	0.184456	1.2702	0.204013	0.320564	No significant change
Solyc01g086970.3	469.665	0.0509323	0.207786	0.245118	0.806365	0.865385	No significant change
Solyc01g080530.3	340.602	0.159179	0.167135	0.952399	0.340895	0.466397	No significant change
Solyc01g073940.3	223.488	-0.0778517	0.182067	-0.427598	0.668944	0.760152	No significant change
Solyc01g103945.1	12.642	0.425769	0.727329	0.585387	0.558287	0.66845	No significant change
Solyc01g067360.3	221.678	2.2364	0.304449	7.34574	2.04627e-13	4.84982e-11	Upregulated in crel
Solyc01g109710.3	180.147	0.618908	0.532839	1.16153	0.245427	0.368371	No significant change
Solyc01g034195.1	6.77123	6.19237	2.03611	3.04127	0.0023558	0.0150599	No significant change
Solyc01g094170.3	37.1141	0.120598	0.759235	0.158841	0.873794	0.91407	No significant change
Solyc01g017760.1	4.10299	2.84535	1.864	1.52648	0.126891	0.230716	No significant change
Solyc01g097220.2	50.0687	1.45743	0.500501	2.91194	0.00359191	0.0204989	No significant change
Solyc01g088380.2	325.407	-1.09525	0.26414	-4.14648	3.37632e-05	0.000530309	No significant change
Solyc01g098610.3	743.915	0.120136	0.130257	0.922295	0.356375	0.481621	No significant change
Solyc01g067480.3	625.569	-0.447397	0.158178	-2.82844	0.00467752	0.0247342	No significant change
Solyc01g080790.3	80.957	-1.66026	0.37139	-4.47041	7.80713e-06	0.000155648	No significant change
Solyc01g049680.3	816.187	-0.0459173	0.260371	-0.176353	0.860016	0.90455	No significant change
Solyc01g109570.3	1293.44	0.311088	0.205513	1.51372	0.130098	0.234573	No significant change
Solyc01g009750.3	385.873	0.0425329	0.238826	0.178092	0.858651	0.903605	No significant change
Solyc01g101220.2	18.9995	-0.950707	0.497843	-1.90965	0.056178	0.134224	No significant change
Solyc01g057300.2	5.46034	3.08458	1.76807	1.7446	0.081055	0.171307	No significant change
Solyc01g057907.1	6.34289	6.09517	2.48913	2.44871	0.0143368	0.0538778	No significant change
Solyc01g110840.3	4.63035	1.11143	1.53141	0.725759	0.467987	0.587927	No significant change
Solyc01g058000.3	4.24947	3.56193	2.61165	1.36386	0.172611	0.284769	No significant change
Solyc01g056450.2	6.8606	6.21008	2.09254	2.96773	0.00300012	0.0179564	No significant change
Solyc01g103630.3	14.4217	-0.242775	1.09541	-0.22163	0.824602	0.879135	No significant change
Solyc01g109730.1	5.62331	3.79028	1.85982	2.03798	0.0415521	0.110265	No significant change
Solyc01g090135.1	0.292759	2.03408	3.43509	0.592148	0.553752	NA	No significant change
Solyc01g058245.1	4.23599	2.94335	2.64644	1.1122	0.266054	0.390499	No significant change
Solyc01g087490.3	682.951	0.317575	0.091695	3.46338	0.000533427	0.00493766	No significant change
Solyc01g097790.3	310.333	0.571303	0.160598	3.55734	0.000374627	0.00373638	No significant change
Solyc01g109720.3	23.0939	0.743432	0.531502	1.39874	0.161892	0.272898	No significant change
Solyc01g100200.3	0	NA	NA	NA	NA	NA	No significant change
Solyc01g098160.3	1375.52	0.117675	0.1312	0.896913	0.369766	0.494417	No significant change
Solyc01g107930.3	254.83	0.53434	0.145253	3.6787	0.00023443	0.00259507	No significant change
Solyc01g080010.2	165.447	0.266146	0.416582	0.638881	0.522901	0.637437	No significant change
Solyc01g109580.3	168.63	-0.379894	0.199697	-1.90235	0.0571253	0.135745	No significant change
Solyc01g108170.3	96.7683	0.307847	0.349661	0.880415	0.378634	0.503246	No significant change
Solyc01g067750.3	1304.5	-0.232077	0.16613	-1.39696	0.162427	0.273429	No significant change
Solyc01g079660.2	0	NA	NA	NA	NA	NA	No significant change
Solyc01g111610.3	104.87	0.509241	0.443898	1.1472	0.251298	0.374623	No significant change
Solyc01g006240.3	16.5621	-0.225843	0.706572	-0.319632	0.749247	0.823654	No significant change
Solyc01g073690.2	2437.18	0.0313014	0.105454	0.296825	0.7666	0.836766	No significant change
Solyc01g010580.3	1409.94	-0.448412	0.130118	-3.4462	0.000568529	0.00518661	No significant change
Solyc01g106840.2	4.17708	2.882	2.00068	1.44051	0.149724	0.258487	No significant change
Solyc01g011300.1	1.24918	1.68191	3.3404	0.503507	0.614608	NA	No significant change
Solyc01g109860.3	43.3484	1.30304	0.783937	1.66217	0.0964784	0.191851	No significant change
Solyc01g005060.3	0	NA	NA	NA	NA	NA	No significant change
Solyc01g097950.3	267.252	0.409506	0.216653	1.89014	0.0587389	0.137978	No significant change
Solyc01g106430.3	3097.85	-0.0950648	0.157985	-0.601733	0.547352	0.659034	No significant change
Solyc01g020371.1	0.93967	3.37293	3.40004	0.992028	0.321184	NA	No significant change
Solyc01g014910.2	6.46857	2.51264	2.07995	1.20803	0.227035	0.34759	No significant change
Solyc01g066690.3	721.578	-0.32345	0.112537	-2.87418	0.00405081	0.0224165	No significant change
Solyc01g060355.1	2.36405	4.68769	2.48316	1.88779	0.0590538	0.138516	No significant change
Solyc01g096890.3	159.445	-0.0508315	0.182127	-0.2791	0.780168	0.846539	No significant change
Solyc01g013790.1	1.56583	4.08696	2.59907	1.57247	0.115842	NA	No significant change
Solyc01g104240.3	151.321	-0.104339	0.261405	-0.399147	0.689785	0.776755	No significant change
Solyc01g100130.3	1062.74	0.459717	0.123895	3.71055	0.000206812	0.0023461	No significant change
Solyc01g099590.3	18.0407	1.11649	0.739987	1.50879	0.131351	0.23627	No significant change
Solyc01g105605.1	3.77788	5.35031	2.45891	2.17589	0.0295636	0.0875768	No significant change
Solyc01g105460.3	290.745	-0.363318	0.218719	-1.66111	0.0966905	0.192165	No significant change
Solyc01g110400.2	121.304	-0.390523	0.372942	-1.04714	0.295035	0.420293	No significant change
Solyc01g067620.3	41.7994	1.75192	0.583906	3.00035	0.0026967	0.0165913	No significant change
Solyc01g088430.3	238.126	-1.25923	0.281157	-4.47873	7.50876e-06	0.00015055	No significant change
Solyc01g102790.3	0	NA	NA	NA	NA	NA	No significant change
Solyc01g006890.3	565.067	-0.716717	0.210598	-3.40325	0.000665901	0.00584532	No significant change
Solyc01g088730.3	296.241	0.393649	0.173996	2.26241	0.0236723	0.0753997	No significant change
Solyc01g106020.3	535.998	-0.17111	0.153798	-1.11256	0.265896	0.390321	No significant change
Solyc01g065820.1	5.58091	1.98525	1.53816	1.29067	0.196819	0.312313	No significant change
Solyc01g058735.1	89.4801	-0.0260748	0.304409	-0.0856574	0.931739	0.955075	No significant change
Solyc01g107290.3	311.95	1.99362	0.471803	4.22554	2.3837e-05	0.000394908	No significant change
Solyc01g079345.1	0	NA	NA	NA	NA	NA	No significant change
Solyc01g111970.3	56.2459	1.12613	0.491039	2.29336	0.0218275	0.0716283	No significant change
Solyc01g080760.3	399.453	-0.566418	0.177486	-3.19134	0.00141613	0.0103618	No significant change
Solyc01g096130.3	233.841	0.436277	0.202183	2.15783	0.030941	0.0902874	No significant change
Solyc01g059830.3	270.93	0.158635	0.181794	0.87261	0.382876	0.507587	No significant change
Solyc01g009307.1	22.3772	3.49845	1.37984	2.5354	0.0112319	0.045372	No significant change
Solyc01g100450.1	127.033	0.3839	0.204805	1.87447	0.0608661	0.141294	No significant change
Solyc01g103850.3	151.968	0.00716679	0.231303	0.0309845	0.975282	0.983966	No significant change
Solyc01g090510.2	72.6835	0.572446	0.373152	1.53408	0.125009	0.228379	No significant change
Solyc01g015240.1	6.21589	5.09256	2.21686	2.2972	0.0216075	0.071149	No significant change
Solyc01g010397.1	1.08957	3.57999	2.68379	1.33393	0.182226	NA	No significant change
Solyc01g068263.1	125.398	-1.15406	0.42755	-2.69924	0.00694988	0.0325547	No significant change
Solyc01g112150.3	744.586	-0.235063	0.135987	-1.72857	0.0838854	0.174903	No significant change
Solyc01g011270.2	2.47511	3.0889	2.70202	1.14318	0.252962	0.376433	No significant change
Solyc01g008580.1	4.93709	5.73956	2.30182	2.49348	0.0126497	0.0494522	No significant change
Solyc07g021735.1	15.8662	7.40974	2.08449	3.5547	0.000378413	0.00376349	No significant change
Solyc01g080940.3	194.99	0.231976	0.164946	1.40637	0.159613	0.270383	No significant change
Solyc01g007040.3	29.009	0.468506	0.720774	0.650003	0.51569	0.630813	No significant change
Solyc01g057850.3	935.312	-0.110584	0.111038	-0.995912	0.319293	0.445415	No significant change
Solyc01g049880.3	125.64	-0.123499	0.341686	-0.361441	0.71777	0.799147	No significant change
Solyc01g104300.3	326.223	0.252435	0.143665	1.7571	0.0789004	0.168255	No significant change
Solyc01g087320.3	451.228	0.321816	0.191155	1.68353	0.0922719	0.186234	No significant change
Solyc01g106450.3	0.204057	1.04864	3.44864	0.304072	0.761073	NA	No significant change
Solyc01g060223.1	2.99122	5.00936	2.99501	1.67257	0.0944125	0.189093	No significant change
Solyc01g103040.3	465.389	-0.378803	0.157896	-2.39907	0.0164367	0.0590114	No significant change
Solyc01g109315.1	0.292759	2.03408	3.43509	0.592148	0.553752	NA	No significant change
Solyc01g090430.3	477.786	-0.331293	0.162923	-2.03343	0.042009	0.111023	No significant change
Solyc01g090460.3	178.328	-0.156357	0.298962	-0.523	0.600974	0.705126	No significant change
Solyc01g098230.3	456.89	0.117811	0.175979	0.669462	0.503201	0.620098	No significant change
Solyc01g090850.3	207.401	-0.157496	0.178171	-0.88396	0.376718	0.501538	No significant change
Solyc01g106410.2	0	NA	NA	NA	NA	NA	No significant change
Solyc01g067277.1	0.0731896	1.04864	3.44864	0.304072	0.761073	NA	No significant change
Solyc01g009245.1	63.6181	0.123576	0.289074	0.427489	0.669023	0.76017	No significant change
Solyc01g014397.1	1.87107	4.35504	2.57355	1.69223	0.0906016	0.184002	No significant change
Solyc01g009740.2	8.70307	3.60111	1.52893	2.35531	0.0185073	0.0640567	No significant change
Solyc01g089840.2	5.87842	3.34132	1.3464	2.48167	0.0130769	0.0506783	No significant change
Solyc01g109650.3	224.866	-0.547595	0.183809	-2.97915	0.00289053	0.0174661	No significant change
Solyc01g107470.3	87.0392	0.232204	0.278599	0.83347	0.40458	0.52857	No significant change
Solyc01g096475.1	179.753	-0.491242	0.244356	-2.01035	0.0443939	0.115164	No significant change
Solyc01g095590.3	1050.19	0.00339297	0.143445	0.0236534	0.981129	0.987788	No significant change
Solyc01g013920.1	4.81025	5.70823	2.043	2.79404	0.00520533	0.0265824	No significant change
Solyc01g107280.3	15.4951	0.986084	0.519637	1.89764	0.0577436	0.136612	No significant change
Solyc01g009970.3	307.091	-0.243325	0.19848	-1.22594	0.220222	0.33945	No significant change
Solyc01g015070.3	45.8214	0.242039	0.366394	0.660597	0.508871	0.624927	No significant change
Solyc01g067600.3	1196.08	-0.0558238	0.111105	-0.502442	0.615357	0.716854	No significant change
Solyc01g111060.3	0	NA	NA	NA	NA	NA	No significant change
Solyc01g112305.1	37.6127	0.433598	0.363842	1.19172	0.233371	0.355048	No significant change
Solyc01g067590.3	737.271	-0.262477	0.123429	-2.12655	0.0334579	0.0950835	No significant change
Solyc01g067255.1	3.84386	2.79185	2.54323	1.09776	0.272311	0.397076	No significant change
Solyc01g098455.1	54.7734	0.70056	0.274755	2.54976	0.0107796	0.0441743	No significant change
Solyc01g099560.3	6.37923	0.41944	1.26208	0.33234	0.739632	0.815975	No significant change
Solyc01g010400.1	5.9747	4.37231	2.2225	1.96729	0.0491494	0.123034	No significant change
Solyc01g067690.3	65.7812	0.875558	0.324126	2.70129	0.00690716	0.032436	No significant change
Solyc01g086895.1	88.3125	0.0022468	0.317956	0.00706637	0.994362	0.996198	No significant change
Solyc01g005630.2	2.56405	4.79232	3.37597	1.41954	0.155742	0.265625	No significant change
Solyc01g098280.3	10.8095	2.96229	1.70423	1.73821	0.0821746	0.172743	No significant change
Solyc01g057670.1	3.02935	5.0184	3.12366	1.60658	0.108147	0.207695	No significant change
Solyc01g012700.3	3.12504	3.41361	1.96474	1.73744	0.0823099	0.172895	No significant change
Solyc01g103160.3	505.132	-0.379923	0.164297	-2.31242	0.0207547	0.0692455	No significant change
Solyc01g074060.1	0	0	0	0	1	NA	No significant change
Solyc01g104350.3	128.535	0.455867	0.239637	1.90232	0.0571296	0.135745	No significant change
Solyc01g049825.1	9.39967	1.28244	1.05767	1.21252	0.225315	0.345557	No significant change
Solyc01g110350.2	38.5794	-0.0394265	0.35388	-0.111412	0.91129	0.940341	No significant change
Solyc01g105920.3	37.475	-0.123057	0.493798	-0.249205	0.803202	0.86307	No significant change
Solyc01g013810.1	1.26911	3.79843	3.29886	1.15144	0.249553	NA	No significant change
Solyc01g014390.3	10.7867	2.9412	1.26351	2.32781	0.0199222	0.0673425	No significant change
Solyc01g087420.3	616.466	0.0286081	0.160323	0.17844	0.858377	0.903437	No significant change
Solyc01g058360.1	10.8391	3.18349	1.79933	1.76927	0.0768494	0.165244	No significant change
Solyc01g088327.1	23.5812	0.0286328	0.520197	0.0550422	0.956105	0.971653	No significant change
Solyc01g056530.2	6.81632	4.2666	2.16513	1.97059	0.0487706	0.122404	No significant change
Solyc01g008890.3	261.345	0.0657173	0.156445	0.420068	0.674436	0.764597	No significant change
Solyc01g087090.3	0	NA	NA	NA	NA	NA	No significant change
Solyc01g005100.3	297.7	0.827125	0.185912	4.44902	8.62611e-06	0.000168841	No significant change
Solyc01g066953.1	11.2791	3.54682	1.7316	2.04829	0.0405316	0.108546	No significant change
Solyc01g095540.3	242.413	0.218466	0.213825	1.0217	0.306922	0.432915	No significant change
Solyc01g100030.3	388.979	-1.61975	0.289897	-5.58733	2.30583e-08	1.07693e-06	Downregulated in crel
Solyc01g109310.3	59.1387	-0.220106	0.408647	-0.538623	0.590147	0.696032	No significant change
Solyc01g105330.3	143.382	0.239695	0.260165	0.921318	0.356885	0.482085	No significant change
Solyc01g108600.3	5186.28	-0.121627	0.170545	-0.713164	0.475744	0.59527	No significant change
Solyc01g057320.2	199.049	-1.39031	0.243061	-5.71999	1.06529e-08	5.70532e-07	Downregulated in crel
Solyc01g008010.3	343.354	-0.0241752	0.15143	-0.159646	0.87316	0.913712	No significant change
Solyc01g014643.1	1.13812	2.58445	3.39573	0.761089	0.446604	NA	No significant change
Solyc01g102380.3	749.922	0.14628	0.200043	0.731241	0.464632	0.584962	No significant change
Solyc01g111140.3	891.399	-0.454047	0.122713	-3.70007	0.000215543	0.00242316	No significant change
Solyc01g106395.1	0.812012	0.778627	3.34449	0.232809	0.81591	NA	No significant change
Solyc01g105810.3	99.0789	-3.10774	0.502907	-6.17956	6.42802e-10	5.14226e-08	Downregulated in crel
Solyc01g008977.1	86.9577	0.35694	0.280198	1.27389	0.202704	0.319218	No significant change
Solyc01g108270.3	13.1021	1.91627	1.14626	1.67175	0.0945738	0.189309	No significant change
Solyc01g099970.3	357.068	0.032958	0.316996	0.10397	0.917193	0.944801	No significant change
Solyc01g111765.1	318.033	-0.168066	0.18406	-0.913108	0.361186	0.486261	No significant change
Solyc01g100300.3	0.0756655	-0.325336	3.44864	-0.0943374	0.924841	NA	No significant change
Solyc01g103770.3	7.69145	0.377112	0.865907	0.435511	0.663191	0.755707	No significant change
Solyc01g102360.2	14.4694	4.34172	1.79424	2.4198	0.0155288	0.0568542	No significant change
Solyc01g103045.1	5.49383	3.93536	2.64309	1.48892	0.136508	0.242846	No significant change
Solyc01g005600.3	462.494	0.303472	0.144274	2.10345	0.0354268	0.0988422	No significant change
Solyc01g098480.2	0	NA	NA	NA	NA	NA	No significant change
Solyc01g014095.1	5.55583	3.10981	1.84045	1.6897	0.0910852	0.184646	No significant change
Solyc01g095380.1	0.297407	1.50469	3.44574	0.436681	0.662343	NA	No significant change
Solyc01g008490.3	85.6799	0.472138	0.198596	2.37738	0.017436	0.061303	No significant change
Solyc01g109300.3	4535.98	0.268448	0.20022	1.34077	0.179996	0.293124	No significant change
Solyc01g086710.3	824.167	-0.729443	0.127931	-5.70184	1.18521e-08	6.22169e-07	Downregulated in crel
Solyc01g073890.3	25.5636	1.00818	0.788579	1.27848	0.201081	0.317403	No significant change
Solyc01g104700.3	930.769	-0.735976	0.249709	-2.94733	0.00320531	0.0188514	No significant change
Solyc01g058327.1	2.46356	4.73716	2.50398	1.89185	0.0585105	0.137577	No significant change
Solyc01g099120.3	347.268	-0.293668	0.203669	-1.44189	0.149333	0.258104	No significant change
Solyc01g017875.1	12.4749	5.43635	2.20924	2.46074	0.0138651	0.0526789	No significant change
Solyc01g099870.2	9.48852	-1.39746	1.1473	-1.21804	0.223208	0.343072	No significant change
Solyc01g103800.3	1455.5	-0.64443	0.218714	-2.94645	0.00321442	0.0188805	No significant change
Solyc01g068510.1	15.8028	0.996936	0.663374	1.50283	0.132884	0.238164	No significant change
Solyc01g103020.3	408.395	-0.416706	0.1982	-2.10245	0.0355139	0.0990589	No significant change
Solyc01g009100.3	488.075	-1.19797	0.277553	-4.31619	1.58749e-05	0.000277017	No significant change
Solyc01g100700.3	183.327	-0.155581	0.183141	-0.849512	0.395597	0.519851	No significant change
Solyc01g110255.1	2.28059	4.62066	3.07925	1.50058	0.133464	0.238921	No significant change
Solyc01g111740.3	389.154	-0.849172	0.202553	-4.19235	2.76079e-05	0.000446662	No significant change
Solyc01g014103.1	344.699	0.00984073	0.236571	0.0415974	0.96682	0.979152	No significant change
Solyc01g044300.2	1.84501	4.33795	2.70546	1.6034	0.108846	0.208658	No significant change
Solyc01g104540.3	487.64	-0.0773397	0.107814	-0.717342	0.473163	0.592993	No significant change
Solyc01g109680.3	76.1279	0.543459	0.313843	1.73163	0.0833402	0.174235	No significant change
Solyc01g068500.3	40.1294	0.870976	0.667103	1.30561	0.191685	0.306655	No significant change
Solyc01g006490.3	219.153	0.351287	0.182821	1.92148	0.0546716	0.131819	No significant change
Solyc01g010760.3	116.591	-0.139549	0.25553	-0.546115	0.584987	0.691837	No significant change
Solyc01g099925.1	0	NA	NA	NA	NA	NA	No significant change
Solyc01g094530.3	235.23	-0.13368	0.198307	-0.674106	0.500244	0.61765	No significant change
Solyc01g010210.1	6.37812	4.43096	1.8241	2.42913	0.0151352	0.0558604	No significant change
Solyc01g005710.2	10.1541	0.736712	1.15023	0.640491	0.521853	0.636447	No significant change
Solyc01g110480.3	2722.16	1.24978	0.306333	4.07979	4.50771e-05	0.000673062	No significant change
Solyc01g102705.1	14.0017	0.112222	0.705805	0.158998	0.87367	0.91405	No significant change
Solyc01g091130.3	139.317	-0.215251	0.225022	-0.956574	0.338782	0.464427	No significant change
Solyc01g098580.3	264.53	-0.493252	0.291313	-1.6932	0.0904172	0.183756	No significant change
Solyc01g094625.1	12.6846	0.140686	0.632999	0.222253	0.824117	0.878735	No significant change
Solyc01g095390.3	90.416	0.706933	0.332343	2.12712	0.0334104	0.0949854	No significant change
Solyc01g005830.3	416.187	-0.587188	0.144806	-4.05499	5.01359e-05	0.000734101	No significant change
Solyc01g067145.1	10.7321	3.77352	1.91553	1.96996	0.0488433	0.122516	No significant change
Solyc01g005490.3	315.529	0.0584719	0.157024	0.372376	0.709613	0.7929	No significant change
Solyc01g091720.3	195.644	0.0204266	0.266827	0.0765538	0.938978	0.96002	No significant change
Solyc01g056590.2	4.7517	3.14138	1.76185	1.783	0.0745867	0.161892	No significant change
Solyc01g020510.1	2.33546	1.54266	2.26229	0.681903	0.4953	0.613098	No significant change
Solyc01g087332.1	44.8334	-0.129751	0.347591	-0.373287	0.708935	0.792337	No significant change
Solyc01g107380.3	410.507	0.523013	0.192792	2.71283	0.00667119	0.0316697	No significant change
Solyc01g080720.3	155.285	-0.237581	0.267067	-0.889595	0.373683	0.498312	No significant change
Solyc01g058007.1	5.15297	2.99036	2.14629	1.39327	0.163538	0.274593	No significant change
Solyc01g094160.1	3.79259	5.34891	2.4754	2.16082	0.030709	0.0898369	No significant change
Solyc01g096180.3	85.1217	0.531654	0.33732	1.57611	0.115	0.216265	No significant change
Solyc01g056900.1	1.29201	3.82441	2.69526	1.41894	0.155917	NA	No significant change
Solyc01g058675.1	3.29837	5.15172	3.37276	1.52745	0.126649	0.230395	No significant change
Solyc01g080270.3	540.884	0.107117	0.135178	0.79241	0.428122	0.551323	No significant change
Solyc01g005140.3	26.0083	0.0264219	0.678536	0.0389396	0.968939	0.980391	No significant change
Solyc01g079840.3	578.653	-0.427567	0.160432	-2.66509	0.00769676	0.0351366	No significant change
Solyc01g110510.3	36.3693	-0.575006	0.608931	-0.944289	0.345022	0.470209	No significant change
Solyc01g067190.1	23.8309	1.08424	0.545505	1.98759	0.0468566	0.119464	No significant change
Solyc01g107910.3	55.1816	-0.572928	0.332462	-1.72329	0.084836	0.176329	No significant change
Solyc01g009380.3	297.436	-0.0449639	0.178992	-0.251206	0.801655	0.86202	No significant change
Solyc01g091360.3	256.345	-0.419869	0.197744	-2.12329	0.0337296	0.0955873	No significant change
Solyc01g065700.3	68.7476	4.32637	0.860712	5.02651	4.99496e-07	1.48953e-05	No significant change
Solyc01g079200.3	193.414	2.34409	1.24018	1.89012	0.0587424	0.137978	No significant change
Solyc01g009303.1	9.51447	4.75507	1.92328	2.47237	0.0134221	0.0515632	No significant change
Solyc01g098940.3	63.047	0.297318	0.552012	0.538607	0.590158	0.696032	No significant change
Solyc01g080410.3	37.7413	0.900561	0.34654	2.59872	0.00935709	0.0400231	No significant change
Solyc01g008040.1	8.61696	2.56492	1.46691	1.74851	0.0803754	0.17054	No significant change
Solyc01g022740.3	203.857	-0.10835	0.204076	-0.53093	0.595467	0.700424	No significant change
Solyc01g007800.3	82.4862	-2.1654	0.477424	-4.5356	5.74403e-06	0.000119623	No significant change
Solyc01g098527.1	209.247	1.40081	0.678179	2.06554	0.0388717	0.105398	No significant change
Solyc01g091705.1	4.91267	5.71592	2.37262	2.40911	0.0159914	0.0580661	No significant change
Solyc01g107940.3	137.37	0.867722	0.200967	4.31774	1.57637e-05	0.000275556	No significant change
Solyc01g095770.3	33.1387	2.04185	1.0045	2.0327	0.0420825	0.111125	No significant change
Solyc01g103180.3	255.871	-0.14276	0.157189	-0.908205	0.36377	0.488568	No significant change
Solyc01g007910.3	624.13	-0.482891	0.13757	-3.51015	0.000447861	0.00430757	No significant change
Solyc01g057135.1	14.4538	5.3636	1.99722	2.68554	0.00724134	0.0335636	No significant change
Solyc01g066850.3	19.4604	2.83751	1.32446	2.14239	0.0321623	0.0926553	No significant change
Solyc01g079390.3	493.872	0.399823	0.175173	2.28245	0.0224629	0.0729298	No significant change
Solyc01g104250.3	351.865	0.0140763	0.178917	0.078675	0.937291	0.958724	No significant change
Solyc01g104417.1	2.64032	2.33269	1.86809	1.2487	0.211775	0.329468	No significant change
Solyc01g088620.3	46.8775	-0.201724	0.418826	-0.48164	0.630062	0.729006	No significant change
Solyc01g068180.3	160.926	-0.220034	0.246609	-0.892239	0.372265	0.496963	No significant change
Solyc01g011370.1	1.34807	3.87145	3.30052	1.17298	0.240803	NA	No significant change
Solyc01g017720.2	5.21678	-1.48705	1.16482	-1.27664	0.20173	0.318095	No significant change
Solyc01g006740.3	106.686	0.519354	0.297692	1.7446	0.0810542	0.171307	No significant change
Solyc01g091110.2	5.12309	5.78457	2.36758	2.44324	0.014556	0.0544249	No significant change
Solyc01g008005.1	9.46248	2.74421	1.03616	2.64844	0.00808651	0.0363202	No significant change
Solyc01g087120.3	2147.27	-0.110031	0.15075	-0.729892	0.465456	0.585605	No significant change
Solyc01g111800.3	111.607	-0.0656139	0.178606	-0.367366	0.713346	0.796063	No significant change
Solyc01g068540.3	112.803	-0.693836	0.425949	-1.62892	0.10333	0.20149	No significant change
Solyc01g098670.2	10.3559	3.85554	1.51815	2.53964	0.0110967	0.0450426	No significant change
Solyc01g014170.1	0.878276	3.27761	3.40263	0.963259	0.335418	NA	No significant change
Solyc01g014065.1	1.65525	2.13583	2.81141	0.759702	0.447433	NA	No significant change
Solyc01g079380.1	6.15715	2.12742	1.56195	1.36203	0.173189	0.285464	No significant change
Solyc01g103540.3	10961.4	0.553124	0.194957	2.83717	0.0045516	0.024254	No significant change
Solyc01g008340.3	156.269	-0.402858	0.289033	-1.39382	0.163373	0.274455	No significant change
Solyc01g112130.3	10.6261	0.710164	1.09389	0.649212	0.516201	0.631292	No significant change
Solyc01g011200.3	15.5189	0.396472	0.658575	0.602015	0.547164	0.658958	No significant change
Solyc01g017440.1	3961.08	-0.722138	0.191467	-3.77161	0.000162199	0.00191344	No significant change
Solyc01g079450.3	2862.08	0.389148	0.124466	3.12655	0.00176871	0.0121823	No significant change
Solyc01g010350.3	14.3158	2.33953	1.27857	1.82981	0.0672788	0.151658	No significant change
Solyc01g087620.3	29.3821	0.20579	0.649045	0.317066	0.751193	0.825079	No significant change
Solyc01g087003.1	10.3935	0.727283	0.676129	1.07566	0.282081	0.407005	No significant change
Solyc01g067920.1	4.97344	5.74749	2.39022	2.40458	0.0161909	0.0584847	No significant change
Solyc01g088800.3	1007.6	-0.0926399	0.107567	-0.86123	0.389111	0.513538	No significant change
Solyc01g090130.2	3.50986	3.60955	2.64288	1.36576	0.172013	0.284086	No significant change
Solyc01g100580.3	130.366	-0.876856	0.224233	-3.91046	9.21194e-05	0.00121194	No significant change
Solyc01g096870.3	2225.32	0.351669	0.144918	2.42668	0.0152378	0.0561088	No significant change
Solyc01g095210.3	846.128	-0.065581	0.181121	-0.362084	0.717289	0.798807	No significant change
Solyc01g093965.1	0	NA	NA	NA	NA	NA	No significant change
Solyc01g087330.3	18.6134	0.0320485	0.454501	0.0705137	0.943785	0.963412	No significant change
Solyc01g057160.1	5.98531	1.58574	1.47582	1.07448	0.282607	0.407561	No significant change
Solyc01g065645.1	9.88092	6.7347	1.68665	3.99296	6.52546e-05	0.000914168	No significant change
Solyc01g010270.3	132.131	-0.00183915	0.283925	-0.0064776	0.994832	0.996432	No significant change
Solyc01g006460.2	24.6226	1.99744	0.849168	2.35223	0.0186613	0.0644132	No significant change
Solyc01g109200.3	0.146379	1.48349	3.44607	0.430489	0.66684	NA	No significant change
Solyc01g056883.1	5.10672	4.80019	2.1362	2.24707	0.0246359	0.0774204	No significant change
Solyc01g087430.3	1103.27	-0.0429862	0.127996	-0.33584	0.736992	0.813701	No significant change
Solyc01g101250.3	678.728	0.219335	0.125345	1.74985	0.0801443	0.170209	No significant change
Solyc01g095480.3	107.845	-0.221443	0.286731	-0.772304	0.439935	0.562656	No significant change
Solyc01g097990.3	9.0616	1.42222	1.27566	1.11489	0.264899	0.389196	No significant change
Solyc01g109250.2	63.8513	1.77448	0.53411	3.32231	0.000892755	0.00733205	No significant change
Solyc01g104055.1	131.372	0.270693	0.260518	1.03906	0.298779	0.424313	No significant change
Solyc01g049910.3	122.286	0.258821	0.430119	0.601742	0.547346	0.659034	No significant change
Solyc01g090560.3	20.384	-0.475194	0.871999	-0.544948	0.585789	0.692406	No significant change
Solyc01g100080.3	204.352	-0.477146	0.21259	-2.24444	0.0248038	0.0777483	No significant change
Solyc01g020403.1	1.66222	2.12503	2.71345	0.783147	0.433541	NA	No significant change
Solyc01g060400.1	3.56254	5.25816	2.91598	1.80322	0.071353	0.15739	No significant change
Solyc01g079370.3	30.869	1.65577	0.942176	1.75739	0.0788511	0.16819	No significant change
Solyc01g008870.2	23.9951	3.30982	1.15476	2.86625	0.00415363	0.0227881	No significant change
Solyc01g106300.3	4.50685	2.48437	1.81202	1.37105	0.170358	0.28213	No significant change
Solyc01g066390.3	0	NA	NA	NA	NA	NA	No significant change
Solyc01g017280.1	8.22189	3.2479	1.70395	1.9061	0.0566371	0.13499	No significant change
Solyc01g104439.1	2.13178	-0.18798	1.5346	-0.122495	0.902507	0.934659	No significant change
Solyc01g098360.1	1.23417	3.72873	2.6602	1.40167	0.161013	NA	No significant change
Solyc01g060180.3	667.656	0.863934	0.223033	3.87358	0.000107249	0.00136791	No significant change
Solyc01g067140.2	15.1502	5.68992	1.83398	3.10249	0.00191899	0.0129615	No significant change
Solyc01g006510.3	1699.94	0.581135	0.161475	3.59891	0.000319548	0.00331542	No significant change
Solyc01g087250.3	378.619	0.465022	0.160739	2.89302	0.00381552	0.0214548	No significant change
Solyc01g010506.1	4.8494	2.2168	1.66865	1.3285	0.184013	0.297529	No significant change
Solyc01g102730.3	92.7846	-0.309153	0.358183	-0.863112	0.388076	0.512491	No significant change
Solyc01g091910.3	999.935	0.288114	0.370061	0.778558	0.43624	0.559234	No significant change
Solyc01g107860.3	409.346	-0.0512688	0.159822	-0.320788	0.748371	0.822896	No significant change
Solyc01g103550.1	10.6044	1.72229	1.02884	1.67401	0.0941279	0.188741	No significant change
Solyc01g068360.3	59.8483	-0.010636	0.387827	-0.0274247	0.978121	0.985694	No significant change
Solyc01g086800.3	5.76287	2.37134	1.62766	1.4569	0.145143	0.253358	No significant change
Solyc01g102680.3	17.0354	2.40172	1.66209	1.44499	0.148459	0.257193	No significant change
Solyc01g066420.3	11.7176	4.22726	1.88911	2.2377	0.0252405	0.0786202	No significant change
Solyc01g109480.3	8.0565	-0.682257	0.930822	-0.732961	0.463582	0.584026	No significant change
Solyc01g005000.3	127.797	-0.717025	0.39109	-1.8334	0.066743	0.150822	No significant change
Solyc01g107450.3	310.953	-0.909256	0.225612	-4.03017	5.57364e-05	0.000804605	No significant change
Solyc01g079190.2	3.82786	5.37159	2.03242	2.64295	0.00821869	0.0366752	No significant change
Solyc01g106570.3	742.936	0.245543	0.147359	1.6663	0.0956544	0.190763	No significant change
Solyc01g080100.3	24.8551	0.935301	0.542954	1.72262	0.0849582	0.176456	No significant change
Solyc01g066957.1	17.2706	2.68593	0.942202	2.8507	0.00436237	0.02357	No significant change
Solyc01g059857.1	24.5545	2.75561	1.49188	1.84708	0.0647358	0.147506	No significant change
Solyc01g060047.1	4.86777	2.71926	1.80603	1.50565	0.132156	0.237172	No significant change
Solyc01g017485.1	0.742061	1.89313	3.05304	0.620081	0.535205	NA	No significant change
Solyc01g011040.3	490.08	-0.229685	0.178317	-1.28808	0.197719	0.313248	No significant change
Solyc01g068330.3	687.481	-0.0682295	0.117464	-0.580853	0.56134	0.671011	No significant change
Solyc01g111930.3	8.99387	-0.981484	0.752743	-1.30388	0.192276	0.307399	No significant change
Solyc01g057440.3	10.1473	0.620716	0.784228	0.7915	0.428653	0.551767	No significant change
Solyc01g096740.3	281.794	-0.6711	0.308467	-2.1756	0.0295855	0.0876309	No significant change
Solyc01g066120.2	8.21195	6.46011	2.38173	2.71236	0.00668067	0.0316992	No significant change
Solyc01g057525.1	4.02301	5.4403	2.34233	2.3226	0.0202006	0.0679392	No significant change
Solyc01g098840.3	473.564	-0.108278	0.196932	-0.549824	0.58244	0.689776	No significant change
Solyc01g067710.3	641.009	0.511061	0.166788	3.06414	0.00218296	0.0142329	No significant change
Solyc01g094810.3	477.197	-0.132098	0.116243	-1.13639	0.255792	0.379541	No significant change
Solyc01g014723.1	9.64571	3.74913	1.88885	1.98487	0.0471584	0.119932	No significant change
Solyc01g090795.1	10.9423	5.91111	2.00136	2.95354	0.00314153	0.018583	No significant change
Solyc01g095320.3	215.689	1.85168	0.447248	4.14016	3.47058e-05	0.000542164	No significant change
Solyc01g107050.3	6.11637	1.94432	1.66791	1.16572	0.243728	0.366521	No significant change
Solyc01g095715.1	2.04804	-1.45723	1.55017	-0.940048	0.347193	0.472389	No significant change
Solyc01g110630.3	8.93977	1.2891	1.11026	1.16108	0.245611	0.368585	No significant change
Solyc01g007210.3	2.16594	4.57194	2.12828	2.14819	0.0316988	0.0916534	No significant change
Solyc01g095780.2	3.73718	1.40756	1.53774	0.915345	0.36001	0.485172	No significant change
Solyc01g090680.3	2.99661	-0.274948	1.42684	-0.192697	0.847196	0.895497	No significant change
Solyc01g016800.1	5.84768	5.00636	2.12721	2.35349	0.018598	0.0642667	No significant change
Solyc01g100610.3	444.818	-0.301957	0.246138	-1.22678	0.219906	0.339066	No significant change
Solyc01g066950.1	2.40708	4.71652	2.58414	1.82518	0.0679735	0.152588	No significant change
Solyc01g095600.3	82.7173	1.37697	0.366284	3.75928	0.0001704	0.00199474	No significant change
Solyc01g068250.2	112.779	-0.23773	0.224632	-1.05831	0.289915	0.415028	No significant change
Solyc01g080363.1	20.7399	0.100281	0.647756	0.154812	0.876969	0.916032	No significant change
Solyc01g087400.3	383.918	0.166425	0.134329	1.23894	0.215369	0.333784	No significant change
Solyc01g107060.2	6.05734	6.03228	2.02875	2.9734	0.00294521	0.0177062	No significant change
Solyc01g104140.3	642.327	0.438869	0.148429	2.95675	0.00310897	0.0184419	No significant change
Solyc01g098010.3	84.8965	1.10145	0.381021	2.8908	0.00384264	0.0215832	No significant change
Solyc01g090660.3	12.4589	4.4049	1.76353	2.49778	0.0124974	0.0490307	No significant change
Solyc01g091310.3	315.743	-0.091149	0.16073	-0.567095	0.57065	0.679129	No significant change
Solyc01g058220.2	2.99183	1.95743	2.68268	0.729653	0.465603	0.585707	No significant change
Solyc01g109630.3	399.644	0.130767	0.194754	0.671447	0.501936	0.619116	No significant change
Solyc01g094920.3	1575.68	1.17212	0.286037	4.09779	4.1712e-05	0.000631728	No significant change
Solyc01g104710.3	144.604	0.494575	0.348075	1.42089	0.155349	0.265269	No significant change
Solyc01g068470.3	44.4492	0.118683	0.403508	0.294129	0.768659	0.838171	No significant change
Solyc01g057113.1	6.66743	6.16156	2.85594	2.15746	0.0309702	0.0903197	No significant change
Solyc01g066080.2	7.75178	4.46459	1.72767	2.58417	0.00976143	0.0411431	No significant change
Solyc01g105840.3	2.05476	-0.881427	1.66931	-0.528019	0.597486	0.702123	No significant change
Solyc01g090110.2	11.7545	6.97831	2.05586	3.39434	0.000687935	0.00600122	No significant change
Solyc01g112270.1	10.8121	1.6477	0.792642	2.07874	0.0376409	0.103208	No significant change
Solyc01g107640.3	686.534	-0.397654	0.22574	-1.76156	0.0781438	0.167055	No significant change
Solyc01g100105.1	6.72538	3.63745	2.12053	1.71535	0.086281	0.178282	No significant change
Solyc01g065590.1	2.55561	4.78737	2.09683	2.28315	0.0224214	0.0728476	No significant change
Solyc01g014420.1	2.14155	4.538	3.37877	1.34309	0.179242	0.292267	No significant change
Solyc01g060316.1	5.85569	3.17441	1.51	2.10225	0.0355312	0.0990987	No significant change
Solyc01g112380.2	2.71538	2.23975	2.69078	0.832377	0.405196	0.529068	No significant change
Solyc01g108973.1	64.5021	0.254753	0.306431	0.831354	0.405774	0.529565	No significant change
Solyc01g107040.3	291.553	-0.16814	0.17878	-0.940483	0.34697	0.472214	No significant change
Solyc01g102890.3	5.79278	3.37488	2.12668	1.58693	0.112529	0.213209	No significant change
Solyc01g105110.1	0	NA	NA	NA	NA	NA	No significant change
Solyc01g080050.3	11.2141	-0.366602	0.851389	-0.430592	0.666765	0.758391	No significant change
Solyc01g056697.1	15.6409	3.24648	1.39444	2.32816	0.0199034	0.0673033	No significant change
Solyc01g010550.1	2.00678	4.44128	3.18161	1.39592	0.162738	0.273749	No significant change
Solyc01g056780.3	1297.67	-0.276063	0.220424	-1.25242	0.210417	0.327827	No significant change
Solyc01g091100.2	4.17887	5.50191	2.04199	2.69439	0.00705175	0.032881	No significant change
Solyc01g021640.3	271.677	-0.152772	0.125578	-1.21655	0.223774	0.343731	No significant change
Solyc01g005240.3	770.849	0.178248	0.153211	1.16342	0.24466	0.367558	No significant change
Solyc01g067280.3	147.162	0.828037	0.203214	4.07471	4.60718e-05	0.000684375	No significant change
Solyc01g101120.3	267.336	-0.12783	0.25205	-0.507163	0.612041	0.714021	No significant change
Solyc01g110810.3	36.5074	0.204649	0.399335	0.512475	0.608318	0.710801	No significant change
Solyc01g067103.1	410.658	0.279422	0.186914	1.49492	0.134934	0.240833	No significant change
Solyc01g099300.3	563.411	-0.161379	0.131729	-1.22509	0.220543	0.339763	No significant change
Solyc01g079590.3	355.797	0.163695	0.177468	0.922391	0.356324	0.481574	No significant change
Solyc01g091630.3	2673.63	0.155518	0.163147	0.953241	0.340468	0.465974	No significant change
Solyc01g111010.3	40.0017	3.32479	0.510794	6.50906	7.56244e-11	7.97925e-09	Upregulated in crel
Solyc01g007220.3	243.917	1.41643	0.411006	3.44625	0.00056843	0.00518661	No significant change
Solyc01g103260.2	13.5026	-0.949347	0.63348	-1.49862	0.133971	0.239666	No significant change
Solyc01g107920.2	23.6734	0.779593	0.559285	1.39391	0.163345	0.27444	No significant change
Solyc01g079130.2	13.454	3.0361	1.20707	2.51526	0.0118945	0.0473976	No significant change
Solyc01g014564.1	0.736637	3.0221	3.41045	0.88613	0.375548	NA	No significant change
Solyc01g057747.1	5.71851	3.78871	2.10259	1.80192	0.0715574	0.157677	No significant change
Solyc01g006040.3	658.447	-0.0826703	0.128943	-0.641136	0.521434	0.636125	No significant change
Solyc01g112370.3	0.655121	1.64751	2.58104	0.638314	0.523269	NA	No significant change
Solyc01g096460.2	233.107	0.32548	0.24328	1.33789	0.180934	0.294037	No significant change
Solyc01g081370.3	8.97523	1.94632	1.83114	1.0629	0.287826	0.413099	No significant change
Solyc01g065720.3	743.225	0.496692	0.133583	3.71823	0.00020062	0.00228704	No significant change
Solyc01g104210.2	22.6301	2.37651	0.594589	3.99689	6.41794e-05	0.00090269	No significant change
Solyc01g096970.3	41.6348	0.118435	0.323348	0.366276	0.714159	0.796747	No significant change
Solyc01g099280.3	1161.8	-0.434594	0.178923	-2.42895	0.0151427	0.0558622	No significant change
Solyc01g110640.2	24.9216	0.139834	0.661357	0.211434	0.832548	0.884864	No significant change
Solyc01g095995.1	0.516153	0.325917	3.16219	0.103067	0.91791	NA	No significant change
Solyc01g009240.3	43.0708	-0.0269638	0.661949	-0.0407339	0.967508	0.979505	No significant change
Solyc01g066917.1	14.5562	6.31143	2.23395	2.82523	0.00472465	0.0249005	No significant change
Solyc01g020300.3	1.09227	0.768275	2.73871	0.280525	0.779075	NA	No significant change
Solyc01g104720.3	219.648	0.478787	0.30663	1.56145	0.118418	0.220459	No significant change
Solyc01g014450.1	4.48692	2.58539	2.19045	1.1803	0.237882	0.359979	No significant change
Solyc01g090640.3	49.5506	-0.386425	0.493905	-0.782387	0.433987	0.557002	No significant change
Solyc01g010835.1	27.9672	0.14578	0.621527	0.234551	0.814557	0.871526	No significant change
Solyc01g095960.3	28.0138	-1.27087	1.37952	-0.921238	0.356926	0.4821	No significant change
Solyc01g068320.2	32.7987	3.54313	1.3816	2.56452	0.010332	0.0428989	No significant change
Solyc01g110500.3	11.4293	3.42454	1.25717	2.72401	0.0064495	0.030941	No significant change
Solyc01g079150.3	132.435	0.199573	0.371447	0.537287	0.59107	0.69667	No significant change
Solyc01g105350.2	9.77345	2.05382	1.09317	1.87877	0.0602754	0.140343	No significant change
Solyc01g103310.3	93.772	0.0806214	0.292282	0.275834	0.782675	0.848014	No significant change
Solyc01g099780.3	113.713	0.358276	0.364105	0.983991	0.32512	0.451308	No significant change
Solyc01g014805.1	4.75129	3.74048	2.02773	1.84467	0.0650861	0.148134	No significant change
Solyc01g057200.3	472.934	0.108767	0.219011	0.496627	0.619452	0.720154	No significant change
Solyc01g010570.3	273.293	-0.203166	0.220047	-0.923285	0.355858	0.481129	No significant change
Solyc01g056470.1	3656.28	0.404699	0.177211	2.28371	0.0223884	0.0727996	No significant change
Solyc01g079865.1	33.5664	0.0967026	0.468718	0.206313	0.836547	0.887994	No significant change
Solyc01g006540.3	570.209	-1.917	0.292268	-6.55904	5.41558e-11	6.0775e-09	Downregulated in crel
Solyc01g065847.1	2.2816	4.63459	2.51986	1.83922	0.0658823	0.149454	No significant change
Solyc01g096550.3	488.75	-0.535579	0.110232	-4.85866	1.18181e-06	3.15058e-05	No significant change
Solyc01g087840.3	35.2671	3.65535	1.20079	3.04413	0.00233355	0.0149478	No significant change
Solyc01g017160.1	0.977473	3.43021	3.39856	1.00932	0.312824	NA	No significant change
Solyc01g006665.1	0	NA	NA	NA	NA	NA	No significant change
Solyc01g016600.1	5.64091	5.92208	2.12868	2.78205	0.00540174	0.0272774	No significant change
Solyc01g044376.1	14.7417	7.30087	2.31406	3.155	0.00160498	0.0113651	No significant change
Solyc01g080340.3	189.979	0.225142	0.223481	1.00743	0.313727	0.439857	No significant change
Solyc01g006020.3	1441.76	1.16259	0.256977	4.52412	6.06476e-06	0.000125398	No significant change
Solyc01g108210.3	239.987	0.699117	0.491494	1.42243	0.154901	0.264731	No significant change
Solyc01g112070.3	116.56	-0.0301439	0.354572	-0.0850148	0.93225	0.95544	No significant change
Solyc01g079760.3	384.925	-0.210062	0.129567	-1.62127	0.10496	0.203655	No significant change
Solyc01g111700.2	27.5864	1.02502	0.708987	1.44575	0.148248	0.25704	No significant change
Solyc01g060280.3	137.813	-0.0333836	0.209805	-0.159117	0.873576	0.913985	No significant change
Solyc01g104090.3	59.0972	-0.134494	0.428393	-0.313949	0.75356	0.826906	No significant change
Solyc01g006950.3	32.3823	1.37782	0.558788	2.46572	0.0136737	0.0521699	No significant change
Solyc01g088360.3	0	NA	NA	NA	NA	NA	No significant change
Solyc01g067300.3	75.5929	-0.0153145	0.292253	-0.0524015	0.958209	0.973162	No significant change
Solyc01g110000.3	2757.18	1.38641	0.300316	4.6165	3.90271e-06	8.52449e-05	No significant change
Solyc01g101040.3	2810.26	0.0576828	0.131472	0.438744	0.660847	0.753765	No significant change
Solyc01g107961.1	8.40164	-1.08476	0.837611	-1.29506	0.195298	0.310606	No significant change
Solyc01g056310.3	15.4721	3.11301	1.35817	2.29206	0.0219024	0.0718147	No significant change
Solyc01g016684.1	9.87896	6.72577	2.40335	2.7985	0.00513404	0.0263699	No significant change
Solyc01g098250.3	1156.76	-0.29189	0.11045	-2.64272	0.00822421	0.0366792	No significant change
Solyc01g017080.1	118.93	0.871593	0.609479	1.43006	0.1527	0.261885	No significant change
Solyc01g067290.2	0	NA	NA	NA	NA	NA	No significant change
Solyc01g058390.3	632.664	0.0694173	0.145029	0.478644	0.632192	0.730527	No significant change
Solyc01g081400.3	0	NA	NA	NA	NA	NA	No significant change
Solyc01g065540.3	649.35	0.248595	0.145593	1.70746	0.0877357	0.180349	No significant change
Solyc01g086850.3	61.0551	0.808581	0.564196	1.43316	0.151813	0.260899	No significant change
Solyc01g073725.1	23.1141	-0.141323	0.669254	-0.211164	0.832759	0.885025	No significant change
Solyc01g007265.1	25.9314	0.13916	0.646328	0.215308	0.829527	0.882696	No significant change
Solyc01g066610.3	202.435	-0.902281	0.367976	-2.45201	0.0142061	0.0535484	No significant change
Solyc01g008450.1	3.25488	2.90744	2.66314	1.09173	0.27495	0.39975	No significant change
Solyc01g057210.3	659.465	-0.659016	0.243532	-2.70607	0.00680848	0.0320912	No significant change
Solyc01g111550.3	151.457	-1.27767	0.396586	-3.22166	0.00127449	0.00961438	No significant change
Solyc01g008600.3	964.901	-1.40587	0.299543	-4.69339	2.6872e-06	6.2706e-05	No significant change
Solyc01g080490.2	41.9348	-0.128643	0.455795	-0.282238	0.777761	0.844856	No significant change
Solyc01g099483.1	17.9674	1.69234	0.67896	2.49255	0.012683	0.0495388	No significant change
Solyc01g094233.1	0.287889	-0.687329	3.37657	-0.203559	0.838698	NA	No significant change
Solyc01g073850.1	4.73357	5.66748	2.87065	1.97428	0.0483497	0.121752	No significant change
Solyc01g102265.1	13.786	-0.529165	0.629225	-0.840978	0.40036	0.524526	No significant change
Solyc01g058170.3	157.815	0.258038	0.281707	0.915977	0.359679	0.48489	No significant change
Solyc01g007020.3	287.331	2.05202	0.513398	3.99693	6.41691e-05	0.00090269	No significant change
Solyc01g079210.3	358.28	-0.43591	0.127096	-3.42978	0.000604073	0.00543249	No significant change
Solyc01g017735.1	2.52626	4.7716	3.032	1.57375	0.115546	0.21691	No significant change
Solyc01g017083.1	8.83503	-1.33457	1.10594	-1.20673	0.227538	0.348225	No significant change
Solyc01g111350.3	1306.67	0.70838	0.276769	2.55946	0.0104835	0.043307	No significant change
Solyc01g112210.3	336.691	-0.136013	0.143625	-0.947001	0.343638	0.468878	No significant change
Solyc01g010940.3	277.455	-0.440672	0.122468	-3.59827	0.00032034	0.00332134	No significant change
Solyc01g047593.1	3.5683	2.23874	2.17102	1.03119	0.302451	0.428093	No significant change
Solyc01g105897.1	10.1237	6.76656	2.02775	3.33698	0.000846935	0.00703763	No significant change
Solyc01g109700.3	916.694	0.9492	0.26248	3.61627	0.000298873	0.00314198	No significant change
Solyc01g057960.2	9.21292	4.53669	1.74952	2.5931	0.00951161	0.0404546	No significant change
Solyc01g010508.1	2.70406	0.780158	1.38372	0.563813	0.572881	0.680995	No significant change
Solyc01g104355.1	0.298093	2.04791	3.43485	0.596215	0.551032	NA	No significant change
Solyc01g098690.2	72.6289	1.37311	0.586075	2.34289	0.0191348	0.0655487	No significant change
Solyc01g090050.3	30.6796	0.580023	0.717012	0.808946	0.418546	0.542135	No significant change
Solyc01g097460.3	5610.64	0.081512	0.197486	0.412749	0.679791	0.768582	No significant change
Solyc01g079540.3	969.569	-0.13147	0.103929	-1.265	0.205872	0.322703	No significant change
Solyc01g112060.3	1266.04	0.244703	0.183286	1.33509	0.181848	0.294975	No significant change
Solyc01g099730.3	67.4403	0.0453572	0.418462	0.10839	0.913686	0.941982	No significant change
Solyc01g098065.1	3.07034	5.05393	2.57495	1.96273	0.0496771	0.12375	No significant change
Solyc01g011020.2	3.10188	1.24138	2.24033	0.554105	0.579507	0.686891	No significant change
Solyc01g006870.3	536.753	-0.341533	0.12138	-2.81376	0.00489663	0.0255314	No significant change
Solyc01g056730.2	14.2428	2.17299	1.84045	1.18068	0.237728	0.359782	No significant change
Solyc01g010230.2	34.1727	-1.22446	0.715009	-1.71251	0.0868025	0.179069	No significant change
Solyc01g068300.2	31.0243	3.96654	1.53783	2.57931	0.0098999	0.0415778	No significant change
Solyc01g079270.1	5.32898	5.83562	2.09725	2.78251	0.00539397	0.0272522	No significant change
Solyc01g010493.1	8.48404	5.538	2.22071	2.4938	0.0126383	0.0494209	No significant change
Solyc01g060455.1	24.9226	3.39874	1.4238	2.38709	0.0169824	0.0602781	No significant change
Solyc01g091640.3	948.926	-0.218812	0.120381	-1.81767	0.0691145	0.154068	No significant change
Solyc01g073880.2	24.876	2.51344	0.529463	4.74714	2.06314e-06	5.03638e-05	No significant change
Solyc01g011460.2	20.521	1.47282	1.11299	1.3233	0.185734	0.299748	No significant change
Solyc01g094070.3	18.1364	-1.45555	0.563851	-2.58144	0.00983887	0.0414267	No significant change
Solyc01g073800.2	5.88744	3.00315	2.2014	1.3642	0.172504	0.284686	No significant change
Solyc01g089940.1	7.4034	1.14448	1.89122	0.605156	0.545075	0.65709	No significant change
Solyc01g109750.2	0.788096	-0.941997	2.33689	-0.403098	0.686876	NA	No significant change
Solyc01g011530.1	0.813206	-0.499462	2.39342	-0.208682	0.834697	NA	No significant change
Solyc01g091380.3	159.169	-0.492223	0.294279	-1.67264	0.0943975	0.189079	No significant change
Solyc01g008030.3	2.08667	0.319375	2.19259	0.145661	0.884189	0.921684	No significant change
Solyc01g104170.3	6952.66	0.437831	0.145246	3.01441	0.00257482	0.0160404	No significant change
Solyc01g060318.1	3.72905	5.33199	2.57553	2.07025	0.0384288	0.104653	No significant change
Solyc01g103070.2	0.626279	-0.714449	2.98336	-0.239478	0.810735	NA	No significant change
Solyc01g111730.3	1124.62	0.313866	0.130497	2.40515	0.0161656	0.0584476	No significant change
Solyc01g102770.1	27025.8	0.0706779	0.359083	0.196829	0.843962	0.893118	No significant change
Solyc01g090645.1	2.31945	-0.682165	2.14609	-0.317864	0.750588	0.82467	No significant change
Solyc01g080787.1	4.29445	1.11768	2.16931	0.515226	0.606395	0.709337	No significant change
Solyc01g009060.3	561.023	-0.160982	0.131599	-1.22328	0.221224	0.340631	No significant change
Solyc01g110260.2	6.20671	2.11588	1.76124	1.20136	0.229612	0.350859	No significant change
Solyc01g099860.3	305.943	-0.0489357	0.161718	-0.302599	0.762195	0.833387	No significant change
Solyc01g060205.1	17.0687	1.43387	0.738117	1.9426	0.0520642	0.127813	No significant change
Solyc01g105910.2	1.54182	4.07288	3.38532	1.2031	0.228938	NA	No significant change
Solyc01g015085.1	11.7515	4.42114	2.06581	2.14014	0.0323431	0.0929662	No significant change
Solyc01g008650.3	8.1943	4.5463	1.85317	2.45325	0.0141571	0.0534301	No significant change
Solyc01g065597.1	4.42022	2.09774	1.4854	1.41224	0.157879	0.268181	No significant change
Solyc01g090910.3	407.187	-0.456454	0.172555	-2.64527	0.00816259	0.0365326	No significant change
Solyc01g099450.3	44.7239	0.415706	0.544618	0.763298	0.445286	0.567648	No significant change
Solyc01g009440.2	3.52205	5.23293	3.03576	1.72376	0.0847507	0.176184	No significant change
Solyc01g081490.3	2052.22	-0.037678	0.154492	-0.243883	0.807321	0.866119	No significant change
Solyc01g068140.3	144.059	0.0791128	0.250868	0.315357	0.752491	0.826075	No significant change
Solyc01g094485.1	43.5255	0.842809	0.382928	2.20096	0.0277388	0.0836934	No significant change
Solyc01g090000.1	14.6415	3.24904	1.55308	2.092	0.0364381	0.100866	No significant change
Solyc01g111860.3	183.121	0.29265	0.183585	1.59409	0.110917	0.211199	No significant change
Solyc01g073650.3	2073.12	-0.159728	0.256911	-0.621723	0.534124	0.647403	No significant change
Solyc01g005800.3	47.7737	1.32903	0.649458	2.04636	0.0407205	0.108813	No significant change
Solyc01g015180.1	4.53055	4.61411	2.21096	2.08693	0.0368945	0.101775	No significant change
Solyc01g056880.2	1.29615	3.8191	3.38988	1.12662	0.259904	NA	No significant change
Solyc01g107850.3	5.47708	3.95395	1.93988	2.03825	0.0415249	0.11023	No significant change
Solyc01g008460.3	110.821	0.0548779	0.303008	0.18111	0.856281	0.902127	No significant change
Solyc01g065640.2	173.038	-0.232043	0.349203	-0.664495	0.506373	0.622782	No significant change
Solyc01g110530.3	460.967	-0.442692	0.196155	-2.25685	0.0240178	0.076141	No significant change
Solyc01g109100.2	0.166015	0.0868579	3.44864	0.0251861	0.979906	NA	No significant change
Solyc01g014010.1	2.93	4.98238	3.37417	1.47662	0.139776	0.246911	No significant change
Solyc01g087820.2	121.714	1.79395	0.55337	3.24186	0.00118754	0.0090989	No significant change
Solyc01g105410.3	1928.8	1.33165	0.305111	4.36449	1.27417e-05	0.000232033	No significant change
Solyc01g011195.1	4.69633	4.68274	2.00471	2.33586	0.0194983	0.0664071	No significant change
Solyc01g080360.3	391.191	0.0698375	0.107891	0.647296	0.51744	0.632501	No significant change
Solyc01g091290.3	0.961723	-0.462052	2.31262	-0.199796	0.84164	NA	No significant change
Solyc01g067340.2	16.8268	3.5877	1.27589	2.81191	0.00492479	0.0256404	No significant change
Solyc01g105310.3	40.5347	2.49685	0.693916	3.5982	0.000320432	0.00332134	No significant change
Solyc01g067740.3	441.573	0.248579	0.262014	0.948723	0.342762	0.468064	No significant change
Solyc01g091940.3	149.126	-0.272856	0.287896	-0.947759	0.343252	0.468573	No significant change
Solyc01g048590.2	106577	-0.156526	0.328841	-0.475993	0.634079	0.732077	No significant change
Solyc01g009200.3	2.57317	0.936575	2.1762	0.430373	0.666925	0.758522	No significant change
Solyc01g013760.1	3.87599	5.39329	2.47573	2.17846	0.0293715	0.0872682	No significant change
Solyc01g104740.3	0	NA	NA	NA	NA	NA	No significant change
Solyc01g008110.3	2248.83	-0.260125	0.186898	-1.3918	0.163982	0.275099	No significant change
Solyc01g110030.3	164.806	-0.111327	0.139398	-0.79863	0.424505	0.548109	No significant change
Solyc01g060085.1	416090	0.697356	0.219385	3.17869	0.00147944	0.0107273	No significant change
Solyc01g011225.1	2.30151	0.506437	1.3854	0.365554	0.714698	0.797096	No significant change
Solyc01g098890.1	1.66985	3.16521	3.38445	0.93522	0.349675	NA	No significant change
Solyc01g088810.3	32.626	0.0815048	0.788631	0.10335	0.917685	0.945153	No significant change
Solyc01g091500.3	1029.69	0.135296	0.0944268	1.43282	0.15191	0.260982	No significant change
Solyc01g103350.3	523.509	-0.305809	0.220977	-1.38389	0.166392	0.277704	No significant change
Solyc01g059920.3	206.846	-0.892485	0.204849	-4.35679	1.31987e-05	0.000238575	No significant change
Solyc01g109795.1	0	NA	NA	NA	NA	NA	No significant change
Solyc01g066040.2	3.37513	2.15439	1.89555	1.13655	0.255727	0.379494	No significant change
Solyc01g066445.1	23.3505	5.2023	1.40763	3.69578	0.000219211	0.00245138	No significant change
Solyc01g005260.3	63.0801	-0.683368	0.340366	-2.00775	0.0446701	0.115588	No significant change
Solyc01g034155.1	205.183	0.107776	0.258382	0.417118	0.676592	0.766111	No significant change
Solyc01g006880.3	1618.14	0.100476	0.138461	0.725664	0.468045	0.587934	No significant change
Solyc01g089907.1	32.914	0.163586	0.403572	0.405344	0.685225	0.773074	No significant change
Solyc01g099340.3	164.797	1.9348	0.360654	5.36469	8.10906e-08	3.21517e-06	No significant change
Solyc01g056790.3	37.047	0.421575	0.514021	0.820153	0.412129	0.535788	No significant change
Solyc01g014310.1	3.20624	5.11341	3.01497	1.69601	0.0898839	0.183258	No significant change
Solyc01g057250.2	3.32876	5.15969	2.94118	1.75429	0.0793808	0.169017	No significant change
Solyc01g103170.3	265.956	0.221734	0.295889	0.749383	0.453626	0.575004	No significant change
Solyc01g094420.3	774.296	-0.115007	0.170629	-0.674017	0.500301	0.61765	No significant change
Solyc01g067420.3	9.04814	6.60984	2.00088	3.30347	0.000954974	0.00771338	No significant change
Solyc01g058400.2	4.78965	5.68724	2.36864	2.40105	0.016348	0.0587992	No significant change
Solyc01g081200.3	166.381	0.263966	0.241885	1.09129	0.275145	0.399942	No significant change
Solyc01g102340.3	185.329	1.35588	0.309154	4.38577	1.15575e-05	0.000213902	No significant change
Solyc01g099080.3	17.8318	0.490897	0.741487	0.662044	0.507943	0.62417	No significant change
Solyc01g099850.3	1.27817	0.610111	2.24194	0.272135	0.785518	NA	No significant change
Solyc01g079530.3	80.9251	2.06228	0.416982	4.94573	7.58594e-07	2.1433e-05	No significant change
Solyc01g087780.2	2638.32	-0.137253	0.196279	-0.699273	0.484382	0.603091	No significant change
Solyc01g009230.3	37.604	-0.210192	0.26809	-0.784034	0.43302	0.556074	No significant change
Solyc01g105880.3	151.921	-1.15509	0.491364	-2.35077	0.0187344	0.0645892	No significant change
Solyc01g009935.1	2.76288	4.90838	2.04448	2.4008	0.0163594	0.0588001	No significant change
Solyc01g011093.1	0	NA	NA	NA	NA	NA	No significant change
Solyc01g009630.3	346.507	-0.332614	0.179154	-1.85658	0.0633714	0.145409	No significant change
Solyc01g010700.3	293.821	0.511435	0.142401	3.59152	0.000328759	0.00338053	No significant change
Solyc01g111420.3	390.633	-0.515562	0.201141	-2.56318	0.0103718	0.043019	No significant change
Solyc01g107190.3	745.83	1.31028	0.217903	6.01314	1.8196e-09	1.26409e-07	Upregulated in crel
Solyc01g111450.3	935.206	-0.518181	0.116352	-4.45355	8.44613e-06	0.000166272	No significant change
Solyc01g058060.1	2.29998	1.38355	2.28949	0.604304	0.545641	0.657723	No significant change
Solyc01g112140.3	88.0051	0.396321	0.429078	0.923656	0.355665	0.48099	No significant change
Solyc01g008470.3	128.119	-0.317982	0.20479	-1.55273	0.120489	0.222928	No significant change
Solyc01g008230.3	584.094	-0.212141	0.234877	-0.903203	0.366418	0.491182	No significant change
Solyc01g096150.3	6.8058	0.569171	0.85102	0.668811	0.503616	0.620392	No significant change
Solyc01g014540.2	3.59356	3.32291	2.11798	1.56891	0.116669	0.218255	No significant change
Solyc01g096193.1	36.2224	0.366122	0.394526	0.928004	0.353405	0.478647	No significant change
Solyc01g068080.3	79.8644	0.185563	0.36706	0.505537	0.613182	0.715116	No significant change
Solyc01g107968.1	1.60868	4.13089	2.58861	1.59579	0.110536	NA	No significant change
Solyc01g109920.2	23.9442	5.18083	1.36623	3.79207	0.000149398	0.00178906	No significant change
Solyc01g057465.1	23.4315	3.01348	1.36112	2.21397	0.0268309	0.0819506	No significant change
Solyc01g014370.1	5.82536	3.5455	2.23669	1.58516	0.112931	0.213701	No significant change
Solyc01g005220.3	92.1607	2.89932	0.404829	7.16184	7.96029e-13	1.57867e-10	Upregulated in crel
Solyc01g011260.1	1.32206	3.84058	3.38946	1.13309	0.257175	NA	No significant change
Solyc01g094470.3	326.863	-0.318486	0.199623	-1.59544	0.110615	0.210828	No significant change
Solyc01g058130.1	2.54511	4.78237	3.08589	1.54975	0.121201	0.223798	No significant change
Solyc01g106830.3	11.7157	0.770352	0.667681	1.15377	0.248594	0.371831	No significant change
Solyc01g097240.3	5.89861	-0.103188	1.34994	-0.0764393	0.93907	0.960047	No significant change
Solyc01g103864.1	0.344681	2.06733	3.43451	0.60193	0.547221	NA	No significant change
Solyc01g105520.3	114.045	-0.612545	0.414663	-1.47721	0.139619	0.246726	No significant change
Solyc01g107950.2	6.99943	3.26408	2.13919	1.52585	0.127048	0.230949	No significant change
Solyc01g011335.1	7.29408	6.29292	2.42212	2.5981	0.00937401	0.0400685	No significant change
Solyc01g015050.1	80.457	-0.15254	0.411786	-0.370435	0.711059	0.79418	No significant change
Solyc01g057185.1	11.1974	4.98735	2.1837	2.2839	0.0223775	0.0727791	No significant change
Solyc01g102610.3	244.124	-1.30723	0.254679	-5.13285	2.85392e-07	9.3057e-06	No significant change
Solyc01g095930.3	12.1748	5.35119	1.67018	3.20395	0.00135556	0.010061	No significant change
Solyc01g106160.2	19.8586	3.80555	1.37851	2.76063	0.00576905	0.0285251	No significant change
Solyc01g056430.1	7.92474	6.41354	2.43881	2.62978	0.00854394	0.0376484	No significant change
Solyc01g044420.3	21.7162	3.08938	1.2009	2.57256	0.010095	0.0422297	No significant change
Solyc01g091770.3	271.068	0.418147	0.241141	1.73403	0.0829124	0.173661	No significant change
Solyc01g087500.3	2935.04	-1.82258	0.326864	-5.57597	2.46156e-08	1.13629e-06	Downregulated in crel
Solyc01g090770.3	344.206	0.100443	0.175327	0.572888	0.566721	0.675593	No significant change
Solyc01g098180.3	941.55	0.0476292	0.092083	0.517242	0.604987	0.708138	No significant change
Solyc01g057190.1	7.44191	4.66836	1.90816	2.44653	0.014424	0.0541094	No significant change
Solyc01g056850.3	689.612	-1.3764	0.172766	-7.96685	1.62772e-15	6.84316e-13	Downregulated in crel
Solyc01g108760.1	1.73779	4.24206	3.3827	1.25405	0.209825	NA	No significant change
Solyc01g090960.2	9.5189	2.78136	1.27586	2.17999	0.0292584	0.0870298	No significant change
Solyc01g006430.3	3763.03	0.324416	0.131634	2.46453	0.0137194	0.0522976	No significant change
Solyc01g105490.3	51.3783	0.129363	0.297503	0.434831	0.663685	0.756107	No significant change
Solyc01g106030.3	271.548	0.072865	0.170424	0.42755	0.668978	0.760152	No significant change
Solyc01g107980.3	260.227	2.03788	0.354682	5.74564	9.15725e-09	5.05591e-07	Upregulated in crel
Solyc01g087160.2	0.240684	-1.92952	3.33986	-0.577724	0.56345	NA	No significant change
Solyc01g110340.3	209.083	-0.965193	0.348553	-2.76914	0.0056204	0.0280217	No significant change
Solyc01g103890.3	357.578	-0.00925899	0.294293	-0.0314618	0.974901	0.983854	No significant change
Solyc01g110310.3	672.846	-0.336636	0.27718	-1.2145	0.224556	0.344692	No significant change
Solyc01g058160.3	178.634	0.10146	0.24918	0.407178	0.683877	0.771993	No significant change
Solyc01g105430.3	5.84372	1.63107	1.16766	1.39687	0.162453	0.273435	No significant change
Solyc01g066450.3	38.3684	1.82026	0.396303	4.5931	4.36705e-06	9.3902e-05	No significant change
Solyc01g108035.1	39.6398	0.166882	0.392342	0.425348	0.670583	0.761397	No significant change
Solyc01g096450.3	2302.57	-1.35028	0.30082	-4.48868	7.16665e-06	0.000144879	No significant change
Solyc01g007880.3	527.954	0.119951	0.0915424	1.31033	0.190083	0.304783	No significant change
Solyc01g090520.3	0.613942	2.80822	3.41716	0.8218	0.41119	NA	No significant change
Solyc01g014925.1	9.95476	0.819711	1.23777	0.662249	0.507811	0.624071	No significant change
Solyc01g010510.3	94.3758	-0.115195	0.308663	-0.373206	0.708995	0.792349	No significant change
Solyc01g060310.2	2.74968	4.90055	2.13892	2.29113	0.0219556	0.0719023	No significant change
Solyc01g014725.1	3.43733	5.20565	2.95194	1.76346	0.0778222	0.166648	No significant change
Solyc01g021705.1	4.87473	5.71171	2.15074	2.6557	0.00791441	0.0358003	No significant change
Solyc01g065780.1	6.51602	-0.498003	1.37841	-0.361288	0.717884	0.799224	No significant change
Solyc01g068060.3	86.4252	0.4899	0.32902	1.48897	0.136496	0.242843	No significant change
Solyc01g106170.3	2.62645	4.82097	2.39631	2.01183	0.0442376	0.114839	No significant change
Solyc01g090540.1	4.28667	5.53196	2.87086	1.92693	0.053988	0.130728	No significant change
Solyc01g056340.3	307.417	0.157036	0.150403	1.0441	0.296437	0.421742	No significant change
Solyc01g087385.1	157.651	0.174112	0.207405	0.839477	0.401202	0.525412	No significant change
Solyc01g060281.1	2.9889	5.00969	3.00737	1.6658	0.0957531	0.190887	No significant change
Solyc01g100680.1	8.21651	6.46747	1.7439	3.70863	0.000208382	0.00235684	No significant change
Solyc01g094180.3	14.3594	1.04712	0.997897	1.04933	0.294026	0.419288	No significant change
Solyc01g098460.3	237.814	0.168453	0.198212	0.849864	0.395401	0.519744	No significant change
Solyc01g090590.3	200.398	0.142215	0.176907	0.803898	0.421456	0.545126	No significant change
Solyc01g108640.1	28.8185	0.285656	0.623879	0.457871	0.647045	0.742592	No significant change
Solyc01g099400.3	774.861	0.600238	0.175398	3.42215	0.000621272	0.00554101	No significant change
Solyc01g012585.1	4.98387	2.73518	2.51623	1.08702	0.277029	0.401798	No significant change
Solyc01g096290.3	1503.03	-0.907442	0.240458	-3.77381	0.000160776	0.00189958	No significant change
Solyc01g006370.3	5671.33	-0.562831	0.183481	-3.06751	0.0021585	0.0141053	No significant change
Solyc01g104530.3	870.888	0.726753	0.186397	3.89895	9.66108e-05	0.00125852	No significant change
Solyc01g103340.3	24.618	-0.122209	0.422908	-0.288973	0.772602	0.841088	No significant change
Solyc01g103866.1	8.10897	0.643458	0.870415	0.739254	0.459753	0.580776	No significant change
Solyc01g065610.1	155.947	0.0578776	0.291146	0.198793	0.842425	0.892027	No significant change
Solyc01g102630.3	4.21936	0.906684	1.18897	0.762577	0.445716	0.56806	No significant change
Solyc01g094550.3	656.071	-0.221606	0.33477	-0.661964	0.507994	0.62417	No significant change
Solyc01g097730.3	82.9757	-0.570725	0.228623	-2.49636	0.0125474	0.0491783	No significant change
Solyc01g065670.1	3.14949	5.08556	2.97367	1.7102	0.0872294	0.179636	No significant change
Solyc01g094640.3	28.8266	-0.146525	0.430753	-0.340161	0.733735	0.811658	No significant change
Solyc01g112307.1	3.02062	2.82937	2.18171	1.29686	0.194681	0.309949	No significant change
Solyc01g099430.3	13.333	0.0548533	0.692926	0.0791619	0.936904	0.958482	No significant change
Solyc01g091760.2	7.38117	1.98327	1.81795	1.09094	0.275301	0.400028	No significant change
Solyc01g005080.3	603.159	0.589359	0.130534	4.51498	6.33219e-06	0.000130109	No significant change
Solyc01g008660.3	154.404	-0.0653619	0.224514	-0.291127	0.770954	0.839842	No significant change
Solyc01g088540.1	3.35726	5.17727	2.9604	1.74884	0.0803182	0.170464	No significant change
Solyc01g096770.2	0	NA	NA	NA	NA	NA	No significant change
Solyc01g098810.3	61.3109	-0.864455	0.277608	-3.11395	0.00184603	0.0125561	No significant change
Solyc01g108190.3	123.237	0.817888	0.29573	2.76566	0.00568077	0.0282429	No significant change
Solyc01g020401.1	4.89211	3.77862	2.23418	1.69128	0.090784	0.184219	No significant change
Solyc01g109210.2	29.1788	0.761359	0.51254	1.48546	0.137422	0.243997	No significant change
Solyc01g058240.1	2.75391	1.83334	2.28789	0.801324	0.422944	0.546452	No significant change
Solyc01g088480.3	447.623	-0.769589	0.301077	-2.55612	0.0105846	0.0435829	No significant change
Solyc01g104100.3	11.8854	2.9003	1.32841	2.18329	0.0290146	0.0865401	No significant change
Solyc01g097490.1	17.0665	2.29306	0.902276	2.54142	0.0110404	0.0449184	No significant change
Solyc01g066203.1	4.31188	5.53752	2.40014	2.30716	0.0210459	0.0698648	No significant change
Solyc01g079300.3	56.4437	1.57092	0.492065	3.19251	0.00141044	0.0103427	No significant change
Solyc01g058350.1	13.9153	-0.333345	0.716301	-0.465369	0.641667	0.738171	No significant change
Solyc01g066730.3	1.56206	1.94362	1.93801	1.0029	0.315911	NA	No significant change
Solyc01g020440.3	429.75	-0.944435	0.199499	-4.73404	2.20091e-06	5.29938e-05	No significant change
Solyc01g102900.3	4.03954	5.4474	2.39557	2.27395	0.0229691	0.0740132	No significant change
Solyc01g087334.1	91.4973	0.0539453	0.301651	0.178834	0.858068	0.903171	No significant change
Solyc01g099460.2	216.428	-0.637187	0.228336	-2.79056	0.00526165	0.0267796	No significant change
Solyc01g005295.1	32.6616	1.11001	0.36772	3.01862	0.00253929	0.0158844	No significant change
Solyc01g105620.3	18.8811	1.32891	0.719065	1.84811	0.0645871	0.147273	No significant change
Solyc01g111760.3	2406.13	0.312256	0.109791	2.8441	0.00445367	0.0238805	No significant change
Solyc01g087810.2	230.862	1.0546	0.368149	2.86461	0.00417522	0.022874	No significant change
Solyc01g090440.2	322.141	-0.274655	0.173025	-1.58738	0.112428	0.213067	No significant change
Solyc01g095880.1	0	NA	NA	NA	NA	NA	No significant change
Solyc01g099020.3	886.583	-0.701966	0.350727	-2.00146	0.0453432	0.116795	No significant change
Solyc01g005530.3	179.945	0.201139	0.19931	1.00918	0.312889	0.439051	No significant change
Solyc01g102850.2	287.219	-0.113612	0.20515	-0.5538	0.579716	0.687036	No significant change
Solyc01g095580.3	847.563	0.242673	0.175616	1.38184	0.167021	0.278491	No significant change
Solyc01g087010.3	8.23025	4.80665	1.77215	2.71233	0.00668123	0.0316992	No significant change
Solyc01g067820.3	87.5052	-0.0613334	0.380343	-0.161258	0.87189	0.912769	No significant change
Solyc01g099880.3	10.1513	0.631484	0.805934	0.783543	0.433309	0.556333	No significant change
Solyc01g006940.3	1201.22	-0.183589	0.174264	-1.05351	0.292105	0.417374	No significant change
Solyc01g057473.1	42.6797	-0.180554	0.409104	-0.44134	0.658967	0.752277	No significant change
Solyc01g100270.3	288.17	0.0450474	0.184752	0.243826	0.807366	0.866128	No significant change
Solyc01g097820.3	65.4238	-0.0775442	0.284665	-0.272405	0.785311	0.849884	No significant change
Solyc01g016360.2	8.72404	0.853592	1.34294	0.635615	0.525028	0.639109	No significant change
Solyc01g058500.3	106.958	-1.42313	0.431633	-3.29708	0.000976967	0.00784513	No significant change
Solyc01g110080.2	8.45114	3.06435	1.83928	1.66606	0.0957013	0.19082	No significant change
Solyc01g110160.3	371.689	0.348896	0.224287	1.55558	0.119809	0.222216	No significant change
Solyc01g096660.3	1445.38	0.223101	0.169616	1.31533	0.188398	0.302969	No significant change
Solyc01g096580.3	899.263	-0.653062	0.166099	-3.93177	8.43226e-05	0.00112728	No significant change
Solyc01g095610.3	384.401	1.35441	0.272821	4.96445	6.88956e-07	1.97478e-05	No significant change
Solyc01g006610.2	4.49542	3.16253	1.59264	1.98572	0.0470646	0.119791	No significant change
Solyc01g106253.1	122.452	-0.253617	0.218745	-1.15942	0.246286	0.36937	No significant change
Solyc01g060160.1	46.702	1.02017	0.45596	2.23741	0.0252597	0.0786648	No significant change
Solyc01g095790.3	779.088	0.612216	0.142	4.3114	1.62228e-05	0.000282311	No significant change
Solyc01g111000.3	26.7498	0.965765	0.433388	2.22841	0.0258533	0.0799098	No significant change
Solyc01g098660.2	0	NA	NA	NA	NA	NA	No significant change
Solyc01g110220.1	6.59926	4.21572	2.10193	2.00564	0.0448944	0.116004	No significant change
Solyc01g108710.3	279.073	2.99552	0.514176	5.82586	5.68177e-09	3.34162e-07	Upregulated in crel
Solyc01g010393.1	5.2624	4.83811	2.57701	1.87741	0.060462	0.140696	No significant change
Solyc01g105545.1	234.246	-0.0477174	0.255418	-0.186821	0.851801	0.898839	No significant change
Solyc01g016688.1	5.84941	5.97872	2.56008	2.33536	0.0195246	0.0664541	No significant change
Solyc01g081330.3	148.218	-0.0217518	0.234149	-0.0928972	0.925985	0.951019	No significant change
Solyc01g058680.2	2.12715	4.52118	3.37897	1.33803	0.180885	0.294037	No significant change
Solyc01g016370.2	15.037	0.85127	0.839827	1.01363	0.310762	0.436799	No significant change
Solyc01g111470.3	209.498	0.0571272	0.174273	0.327804	0.74306	0.818523	No significant change
Solyc01g108087.1	359.722	0.869818	0.160943	5.4045	6.49896e-08	2.67358e-06	No significant change
Solyc01g104040.3	1961.34	-0.813302	0.141557	-5.74541	9.1697e-09	5.05591e-07	Downregulated in crel
Solyc01g096820.3	14.1446	2.42278	1.14163	2.12221	0.0338202	0.0957645	No significant change
Solyc01g095080.3	11.1105	3.67694	1.19749	3.07053	0.00213682	0.0139866	No significant change
Solyc01g103590.3	1192.23	-0.285336	0.379575	-0.751726	0.452216	0.573697	No significant change
Solyc01g079350.3	936.442	0.578902	0.157402	3.67786	0.000235197	0.00260084	No significant change
Solyc01g112230.3	3.4259	3.54656	2.14965	1.64983	0.0989771	0.195381	No significant change
Solyc01g107430.2	0	NA	NA	NA	NA	NA	No significant change
Solyc01g059967.1	7.95278	3.44939	2.12858	1.62052	0.105122	0.203843	No significant change
Solyc01g009020.3	402.953	0.629483	0.19167	3.28421	0.00102269	0.0081057	No significant change
Solyc01g099260.3	255.698	0.719345	0.173569	4.14444	3.40646e-05	0.000533987	No significant change
Solyc01g094360.3	29.1519	0.659037	0.476963	1.38174	0.167053	0.278514	No significant change
Solyc01g058660.1	2.4918	4.7456	2.54872	1.86195	0.0626099	0.144047	No significant change
Solyc01g095130.3	78.2063	-0.276204	0.460446	-0.599861	0.548599	0.66016	No significant change
Solyc01g113620.2	197.134	0.425231	0.258262	1.64651	0.0996591	0.196162	No significant change
Solyc01g088505.1	1540.62	-0.334499	0.133035	-2.51437	0.0119247	0.047476	No significant change
Solyc01g014480.3	530.509	0.356623	0.157992	2.25722	0.0239943	0.0761047	No significant change
Solyc01g006220.2	161.088	-0.517444	0.162982	-3.17486	0.00149909	0.0108243	No significant change
Solyc01g098910.3	155.019	0.401859	0.532839	0.754185	0.450738	0.572668	No significant change
Solyc01g079910.1	7.10572	4.32942	2.14817	2.0154	0.0438627	0.114174	No significant change
Solyc01g005770.3	40.0254	-0.188446	0.596982	-0.315666	0.752256	0.825904	No significant change
Solyc01g097120.3	696.518	-0.67268	0.188306	-3.57228	0.00035389	0.00357822	No significant change
Solyc01g074065.1	2.01626	4.44551	3.1022	1.43302	0.151852	0.260938	No significant change
Solyc01g008180.3	585.236	0.293336	0.154163	1.90276	0.0570718	0.135649	No significant change
Solyc01g057070.2	5.45845	4.90929	1.93706	2.5344	0.011264	0.0454554	No significant change
Solyc01g103610.3	98.9165	0.320459	0.263191	1.21759	0.223381	0.343286	No significant change
Solyc01g059930.3	951.41	0.487539	0.204921	2.37916	0.0173523	0.0610493	No significant change
Solyc01g097880.3	386.713	0.248884	0.148987	1.67051	0.0948189	0.189644	No significant change
Solyc01g110995.1	8.59326	0.278981	0.706938	0.394632	0.693114	0.779566	No significant change
Solyc01g073710.2	78.2666	0.201171	0.234028	0.859601	0.390009	0.514501	No significant change
Solyc01g066710.3	9.80979	1.61158	0.812884	1.98255	0.047418	0.120263	No significant change
Solyc01g065628.1	4.47119	5.58025	2.99021	1.86617	0.0620169	0.143191	No significant change
Solyc01g102660.3	308.803	0.658633	0.275582	2.38997	0.0168497	0.0600057	No significant change
Solyc01g109450.3	163.086	-0.195686	0.305895	-0.639715	0.522358	0.636884	No significant change
Solyc01g015140.1	3.64689	3.12466	2.08077	1.50169	0.133178	0.23857	No significant change
Solyc01g088680.3	20.9748	1.55916	0.599011	2.6029	0.0092439	0.0396672	No significant change
Solyc01g096860.2	40.8463	0.228158	0.541209	0.421571	0.673338	0.763637	No significant change
Solyc01g017030.1	6.02125	3.47478	2.22994	1.55823	0.119178	0.22137	No significant change
Solyc01g073870.3	445.445	0.327085	0.165957	1.97091	0.0487346	0.122333	No significant change
Solyc01g090700.3	473.654	0.251972	0.14331	1.75822	0.0787093	0.167985	No significant change
Solyc01g011180.1	1.97139	4.417	3.15121	1.40169	0.161009	0.27198	No significant change
Solyc01g090750.3	1945.36	-0.627288	0.12579	-4.98679	6.13896e-07	1.78215e-05	No significant change
Solyc01g028935.1	30.8882	0.320106	0.495656	0.645824	0.518394	0.633364	No significant change
Solyc01g087980.3	0.533593	1.37021	2.56925	0.53331	0.593819	NA	No significant change
Solyc01g012670.2	5.26559	3.38808	1.90511	1.77841	0.0753358	0.162983	No significant change
Solyc01g006100.3	643.699	-1.71147	0.306896	-5.5767	2.45126e-08	1.13318e-06	Downregulated in crel
Solyc01g108235.1	15.1787	0.533202	1.06223	0.501966	0.615692	0.717122	No significant change
Solyc01g017120.1	8.62887	0.502656	0.941489	0.533894	0.593415	0.698656	No significant change
Solyc01g044372.1	5.68188	4.01326	1.81925	2.206	0.0273838	0.0829849	No significant change
Solyc01g011475.1	7.48613	4.38912	2.52873	1.7357	0.0826164	0.173345	No significant change
Solyc01g011010.3	10.2761	0.00701981	0.847321	0.0082847	0.99339	0.99575	No significant change
Solyc01g109410.3	1274.92	-0.692617	0.208878	-3.31588	0.000913536	0.00746411	No significant change
Solyc01g094560.3	3.3979	-0.844687	1.60515	-0.526235	0.598725	0.703214	No significant change
Solyc01g014770.1	4.72586	4.04385	2.57233	1.57206	0.115937	0.217361	No significant change
Solyc01g057130.1	1.92231	3.37347	2.31699	1.45597	0.145402	0.253624	No significant change
Solyc01g106710.1	4.349	1.9021	2.19655	0.86595	0.386518	0.511071	No significant change
Solyc01g007150.3	1855.38	-0.246348	0.152913	-1.61103	0.107174	0.206512	No significant change
Solyc01g105450.3	49.9292	-0.194514	0.673324	-0.288886	0.772668	0.841088	No significant change
Solyc01g018042.1	3.15959	5.0921	2.54649	1.99965	0.0455376	0.117075	No significant change
Solyc01g097450.3	538.726	-0.329796	0.138942	-2.37362	0.0176147	0.061772	No significant change
Solyc01g108350.3	6.88725	2.36282	1.61981	1.4587	0.144647	0.252784	No significant change
Solyc01g049790.1	1.0539	3.52178	3.3963	1.03694	0.299762	NA	No significant change
Solyc01g010840.1	1.24887	3.75894	3.39108	1.10848	0.267655	NA	No significant change
Solyc01g111330.3	751.268	-0.44839	0.219411	-2.04361	0.0409926	0.10931	No significant change
Solyc01g079425.1	84.2946	-0.0427572	0.26109	-0.163764	0.869917	0.911594	No significant change
Solyc01g058460.1	1.1403	3.63017	3.38427	1.07266	0.283424	NA	No significant change
Solyc01g106140.1	12.826	4.16664	1.75197	2.37826	0.0173946	0.0611642	No significant change
Solyc01g094910.3	172.476	1.35837	0.243924	5.56881	2.56479e-08	1.17927e-06	Upregulated in crel
Solyc01g100310.2	84.514	-1.11928	0.228319	-4.90227	9.47335e-07	2.59366e-05	No significant change
Solyc01g010080.3	20.9525	1.32284	0.71028	1.86242	0.0625446	0.143959	No significant change
Solyc01g015030.1	2.79356	4.91728	3.113	1.5796	0.114199	0.215189	No significant change
Solyc01g009610.3	259.822	0.0185578	0.177481	0.104562	0.916723	0.944469	No significant change
Solyc01g013995.1	1.66714	2.13916	3.33129	0.642141	0.520781	NA	No significant change
Solyc01g103862.1	210.853	0.306736	0.219457	1.3977	0.162202	0.273196	No significant change
Solyc01g017090.3	1004.43	-0.104523	0.178674	-0.584991	0.558554	0.668638	No significant change
Solyc01g097350.3	342.404	-0.123978	0.256284	-0.483751	0.628562	0.727736	No significant change
Solyc01g067520.3	35.7512	4.06065	1.47726	2.74878	0.00598178	0.0292675	No significant change
Solyc01g060010.2	4.15743	5.48004	2.91641	1.87903	0.0602398	0.140303	No significant change
Solyc01g107160.3	468.609	-0.956826	0.123093	-7.77318	7.65387e-15	2.6712e-12	Downregulated in crel
Solyc01g111220.3	204.092	-0.383078	0.220599	-1.73654	0.0824692	0.173109	No significant change
Solyc01g011500.1	1.20884	3.72739	3.39172	1.09896	0.271783	NA	No significant change
Solyc01g010460.3	404.08	0.151647	0.17682	0.857633	0.391095	0.515407	No significant change
Solyc01g010504.1	6.33928	6.08929	2.85596	2.13213	0.0329959	0.0942384	No significant change
Solyc01g068000.3	608.504	1.33682	0.314069	4.25643	2.07714e-05	0.000349406	No significant change
Solyc01g067147.1	1.13376	0.293538	3.27357	0.089669	0.92855	NA	No significant change
Solyc01g067417.1	4.89266	5.71942	2.42894	2.3547	0.0185378	0.0641122	No significant change
Solyc01g080160.3	431.155	0.710967	0.131283	5.41554	6.11028e-08	2.54e-06	No significant change
Solyc01g102870.2	26.7793	1.08927	0.687928	1.58341	0.113328	0.214262	No significant change
Solyc01g005430.3	365.433	0.123607	0.221772	0.557361	0.577281	0.684969	No significant change
Solyc01g079503.1	13.2391	0.692763	0.945947	0.732349	0.463956	0.584342	No significant change
Solyc01g007120.3	71.0759	0.471839	0.402437	1.17245	0.241015	0.363404	No significant change
Solyc01g014520.2	18.5427	3.62676	1.69498	2.1397	0.0323788	0.0930454	No significant change
Solyc01g108790.2	21.6096	2.70254	0.78448	3.44501	0.000571039	0.0052069	No significant change
Solyc01g066350.1	3.27138	5.15458	2.37688	2.16863	0.0301106	0.0886267	No significant change
Solyc01g105890.3	185.193	-2.31883	0.527257	-4.39791	1.09298e-05	0.000204815	No significant change
Solyc01g091030.3	134.653	1.19404	0.377485	3.16314	0.00156077	0.011124	No significant change
Solyc01g013870.1	0.821715	3.19505	3.40501	0.938336	0.348072	NA	No significant change
Solyc01g056480.2	40.1982	-0.322093	0.380655	-0.846154	0.397467	0.521556	No significant change
Solyc01g081290.3	190.864	-0.124616	0.218492	-0.570347	0.568442	0.677289	No significant change
Solyc01g111460.3	31.2704	0.183132	0.517198	0.354085	0.723275	0.803839	No significant change
Solyc01g067080.3	108.121	0.00554004	0.216544	0.0255839	0.979589	0.986766	No significant change
Solyc01g011470.1	1.10482	3.57462	3.39507	1.05289	0.292393	NA	No significant change
Solyc01g080600.3	1114.13	-2.15969	0.536331	-4.0268	5.65422e-05	0.00081328	No significant change
Solyc01g058450.3	545.426	-0.259563	0.109838	-2.36314	0.018121	0.0630759	No significant change
Solyc01g089930.2	12.8741	-1.49682	0.571316	-2.61995	0.00879417	0.0384279	No significant change
Solyc01g104970.3	592.801	0.248276	0.133882	1.85444	0.0636758	0.145834	No significant change
Solyc01g010793.1	5.45347	5.88802	1.94637	3.02513	0.00248524	0.0156481	No significant change
Solyc02g024065.1	0	NA	NA	NA	NA	NA	No significant change
Solyc01g006820.2	11.0562	0.0351573	0.758616	0.046344	0.963036	0.976503	No significant change
Solyc01g100220.3	46.6323	-0.830742	0.346657	-2.39644	0.0165551	0.0593157	No significant change
Solyc01g008405.1	0	NA	NA	NA	NA	NA	No significant change
Solyc01g110688.1	78.3051	-0.584036	0.287089	-2.03434	0.0419174	0.110858	No significant change
Solyc01g105220.3	22.0345	0.817832	0.932418	0.877109	0.380427	0.505028	No significant change
Solyc01g111100.3	162.862	0.314935	0.353841	0.890047	0.373441	0.498072	No significant change
Solyc01g091280.3	211.987	0.0713733	0.151601	0.470796	0.637786	0.734863	No significant change
Solyc01g106190.3	115.608	-0.205044	0.217954	-0.940765	0.346825	0.472131	No significant change
Solyc01g100040.3	1768.13	0.362957	0.33564	1.08139	0.279525	0.404221	No significant change
Solyc01g110890.1	4.3723	5.55932	2.33893	2.37686	0.0174606	0.0613717	No significant change
Solyc01g057590.2	7.34788	4.66895	2.13709	2.18473	0.0289089	0.0862951	No significant change
Solyc01g091260.3	227.837	0.142752	0.287643	0.496283	0.619695	0.720384	No significant change
Solyc01g096175.1	3.22898	2.53808	2.23964	1.13325	0.25711	0.380784	No significant change
Solyc01g094965.1	3.88744	0.883372	1.2873	0.686218	0.492575	0.610506	No significant change
Solyc01g090040.3	75.9202	-0.698897	0.258311	-2.70564	0.00681724	0.0321182	No significant change
Solyc01g005670.3	67.926	0.0978278	0.406111	0.24089	0.809641	0.867757	No significant change
Solyc01g091810.1	16.777	3.1732	1.08776	2.91719	0.00353198	0.0202383	No significant change
Solyc01g090290.3	419.764	-0.414774	0.152999	-2.71095	0.00670898	0.0317352	No significant change
Solyc01g007260.3	99.123	-0.424455	0.349084	-1.21591	0.224019	0.343984	No significant change
Solyc01g112220.3	124.143	0.561471	0.294112	1.90904	0.0562571	0.134377	No significant change
Solyc01g005650.2	5.58036	3.32097	2.13501	1.55548	0.119831	0.222245	No significant change
Solyc01g110990.2	1281.97	0.373149	0.154219	2.41961	0.0155372	0.0568683	No significant change
Solyc01g111660.3	4710.28	0.374976	0.211054	1.77668	0.0756214	0.163389	No significant change
Solyc01g088020.3	4386.76	-0.129637	0.108904	-1.19039	0.233895	0.355674	No significant change
Solyc01g016390.3	11.3201	4.86375	1.60257	3.03497	0.00240561	0.0152891	No significant change
Solyc01g097160.3	763.478	-0.0846507	0.183178	-0.462123	0.643993	0.740285	No significant change
Solyc01g100050.3	2415.51	0.255412	0.193221	1.32186	0.186214	0.300231	No significant change
Solyc01g087060.3	370.638	1.09797	0.172527	6.36409	1.9645e-10	1.84587e-08	Upregulated in crel
Solyc01g097910.2	707.798	0.474727	0.225547	2.10478	0.0353106	0.0986571	No significant change
Solyc01g014532.1	2.23564	4.58634	3.09365	1.4825	0.138207	0.244981	No significant change
Solyc01g104430.2	26.7372	2.36403	1.0142	2.33094	0.0197566	0.0669995	No significant change
Solyc01g080040.3	45.2534	0.022589	0.374091	0.0603837	0.95185	0.968842	No significant change
Solyc01g105160.3	519.009	-0.327427	0.134061	-2.44237	0.0145913	0.0545054	No significant change
Solyc01g081140.1	14.9741	3.01402	1.3397	2.24977	0.0244635	0.0770771	No significant change
Solyc01g087880.3	72.0509	-0.711895	0.238074	-2.99023	0.00278771	0.0169998	No significant change
Solyc01g109810.2	19.6154	1.72178	0.651265	2.64375	0.00819934	0.0366185	No significant change
Solyc01g105827.1	1.63912	-0.369588	1.44347	-0.25604	0.79792	NA	No significant change
Solyc01g099910.3	362.18	-0.188039	0.252283	-0.745348	0.456061	0.577145	No significant change
Solyc01g103290.3	2.55954	1.09926	1.83878	0.597819	0.549961	0.661298	No significant change
Solyc01g014533.1	16.99	5.59836	1.9347	2.89365	0.00380791	0.0214235	No significant change
Solyc01g066513.1	2.93173	1.39757	1.63629	0.854108	0.393045	0.517312	No significant change
Solyc01g010797.1	8.33784	3.5294	1.86241	1.89507	0.0580827	0.137062	No significant change
Solyc01g067930.3	319.15	0.161177	0.290048	0.555691	0.578422	0.685989	No significant change
Solyc01g060215.1	15.5051	1.33371	0.730397	1.82601	0.0678485	0.152424	No significant change
Solyc01g097810.3	2425.14	0.104651	0.134421	0.778532	0.436255	0.559234	No significant change
Solyc01g058590.1	2.92053	4.97959	3.12451	1.59372	0.110999	0.211268	No significant change
Solyc01g015210.1	5.28695	4.16035	1.90622	2.18252	0.0290714	0.086636	No significant change
Solyc01g103360.3	44.9883	-0.510368	0.406102	-1.25675	0.208845	0.326124	No significant change
Solyc01g096240.3	1574.33	0.139499	0.19972	0.698471	0.484883	0.603439	No significant change
Solyc01g091000.3	79.8474	-1.15117	0.481369	-2.39145	0.0167821	0.059852	No significant change
Solyc01g096110.3	1974.78	-0.147768	0.151146	-0.977654	0.328246	0.454139	No significant change
Solyc01g079620.3	26.3822	-0.648922	0.453566	-1.43071	0.152513	0.261664	No significant change
Solyc01g007930.3	151.09	0.523653	0.223274	2.34534	0.01901	0.0652336	No significant change
Solyc01g107880.3	1770.87	0.151799	0.158339	0.95869	0.337715	0.463504	No significant change
Solyc01g103000.2	58.364	-1.07091	0.595089	-1.79959	0.0719258	0.158204	No significant change
Solyc01g016805.1	6.52335	3.21232	1.61595	1.98789	0.0468244	0.119417	No significant change
Solyc01g059840.2	8.55968	4.59707	2.14195	2.1462	0.0318568	0.0919931	No significant change
Solyc01g079290.1	8.3594	6.50252	1.70633	3.81082	0.000138509	0.00169614	No significant change
Solyc01g081250.3	28.8112	2.25959	0.856825	2.63716	0.00836029	0.0371037	No significant change
Solyc01g080930.3	538.015	0.159413	0.188089	0.847539	0.396695	0.520777	No significant change
Solyc01g107395.1	4.56006	5.61892	2.41218	2.32939	0.0198382	0.067147	No significant change
Solyc01g100140.3	58.5643	-0.0201766	0.304481	-0.0662655	0.947166	0.965811	No significant change
Solyc01g044307.1	311.168	0.0220989	0.188873	0.117004	0.906856	0.937589	No significant change
Solyc01g086640.2	529.677	0.709317	0.24918	2.8466	0.00441887	0.0237658	No significant change
Solyc01g105270.3	103.36	0.272741	0.287654	0.948156	0.34305	0.468377	No significant change
Solyc01g101130.3	478.414	0.412868	0.24076	1.71485	0.0863725	0.178367	No significant change
Solyc01g058470.1	9.5341	-0.999313	0.787002	-1.26977	0.204166	0.320758	No significant change
Solyc01g090180.3	183.405	-0.515448	0.173933	-2.96348	0.00304184	0.0181556	No significant change
Solyc01g010900.3	12.0307	4.07359	1.75317	2.32356	0.0201492	0.0678151	No significant change
Solyc01g016435.1	4.42012	3.62198	2.651	1.36627	0.171854	0.28397	No significant change
Solyc01g097750.1	6.33242	2.03775	1.94661	1.04682	0.295183	0.420409	No significant change
Solyc01g008640.3	8.78885	4.26074	1.85067	2.30227	0.0213199	0.0704914	No significant change
Solyc01g009565.1	131.406	-1.52765	0.250634	-6.09516	1.09331e-09	8.22809e-08	Downregulated in crel
Solyc01g103720.3	2738.28	-0.36277	0.153457	-2.36399	0.0180794	0.0629657	No significant change
Solyc01g088450.2	32.5242	0.443733	0.398039	1.1148	0.264938	0.389196	No significant change
Solyc01g057355.1	2.5879	1.71251	2.59448	0.660058	0.509217	0.625279	No significant change
Solyc01g106010.3	407.727	0.235656	0.213957	1.10142	0.270716	0.395495	No significant change
Solyc01g008130.3	119.266	0.497073	0.431617	1.15165	0.249465	0.372638	No significant change
Solyc01g067560.3	566.122	-0.427547	0.170749	-2.50394	0.0122818	0.0485085	No significant change
Solyc01g107800.3	100.663	-1.11604	0.24252	-4.60186	4.1874e-06	9.06528e-05	No significant change
Solyc01g065830.1	3.71268	1.33034	1.26415	1.05236	0.292632	0.417864	No significant change
Solyc01g008485.1	47.4844	0.457069	0.337685	1.35354	0.175884	0.28835	No significant change
Solyc01g014320.3	16.7806	1.35662	0.745863	1.81885	0.0689339	0.153844	No significant change
Solyc01g090020.2	6.37593	5.12512	2.2143	2.31456	0.0206371	0.0690127	No significant change
Solyc01g065500.3	189.345	0.218619	0.206923	1.05652	0.29073	0.415876	No significant change
Solyc01g079330.3	887.086	-0.423317	0.118604	-3.56916	0.000358123	0.00361182	No significant change
Solyc01g100850.3	236.284	-0.585372	0.173637	-3.37124	0.000748314	0.00639551	No significant change
Solyc01g093960.3	33.6897	-0.743827	0.803783	-0.925408	0.354754	0.480085	No significant change
Solyc01g066740.3	1260.13	0.222982	0.160509	1.38921	0.164768	0.275893	No significant change
Solyc01g067350.3	15.2562	2.17425	0.91284	2.38185	0.0172259	0.0608338	No significant change
Solyc01g086995.1	12.5381	0.775978	0.598854	1.29577	0.195054	0.310388	No significant change
Solyc01g013910.1	3.72647	5.32134	2.41928	2.19955	0.0278387	0.0839327	No significant change
Solyc01g060284.1	3.58027	5.27561	2.14567	2.45872	0.0139433	0.0528575	No significant change
Solyc01g049640.2	2.51268	4.76185	2.558	1.86155	0.0626661	0.144104	No significant change
Solyc01g067790.3	399.307	-0.837501	0.224936	-3.72328	0.000196648	0.00224733	No significant change
Solyc01g099270.2	99.1164	-1.25349	0.286822	-4.37026	1.24099e-05	0.000227092	No significant change
Solyc01g065626.1	2.91336	4.97917	2.44587	2.03575	0.0417756	0.110631	No significant change
Solyc01g105530.3	17.6118	-0.840683	0.753943	-1.11505	0.264829	0.389169	No significant change
Solyc01g008700.3	194.608	-0.645731	0.176746	-3.65343	0.000258761	0.00280957	No significant change
Solyc01g079990.2	7.20633	6.27098	2.39808	2.615	0.00892278	0.038799	No significant change
Solyc01g010415.1	18.9898	3.70944	1.88567	1.96718	0.049163	0.123049	No significant change
Solyc01g010740.3	12.5509	2.53814	1.82066	1.39408	0.163294	0.274395	No significant change
Solyc01g049810.3	78.2749	0.209301	0.298051	0.702232	0.482535	0.60128	No significant change
Solyc01g107810.3	961.048	2.00621	0.374152	5.36202	8.22944e-08	3.25884e-06	No significant change
Solyc01g014143.1	16.3101	1.19445	1.07504	1.11108	0.266536	0.390976	No significant change
Solyc01g073820.3	9.93033	0.58008	1.24611	0.465515	0.641563	0.738078	No significant change
Solyc01g109760.2	74.2363	-0.348224	0.262598	-1.32607	0.184816	0.298541	No significant change
Solyc01g087640.3	167.871	0.298221	0.227338	1.3118	0.189588	0.304281	No significant change
Solyc01g105970.3	440.702	0.932153	0.179823	5.18373	2.17488e-07	7.38595e-06	No significant change
Solyc01g005310.3	2172.79	-0.0493152	0.118494	-0.416183	0.677276	0.766645	No significant change
Solyc01g057858.1	4.16659	5.49331	2.44693	2.24498	0.0247693	0.077686	No significant change
Solyc01g010085.1	3.16702	5.09582	3.04495	1.67353	0.0942228	0.188868	No significant change
Solyc01g058540.3	18.265	3.74959	1.52934	2.45177	0.0142154	0.0535613	No significant change
Solyc01g012730.1	2.72943	4.89248	2.58605	1.89187	0.0585082	0.137577	No significant change
Solyc01g011220.2	11.2583	1.12443	0.731032	1.53814	0.124013	0.227084	No significant change
Solyc01g086893.1	39.5524	-0.155212	0.30768	-0.504459	0.613939	0.715684	No significant change
Solyc01g098790.2	100.566	1.12875	0.485263	2.32605	0.0200159	0.0675182	No significant change
Solyc01g110120.3	6291.11	0.501475	0.143205	3.50181	0.000462113	0.00442588	No significant change
Solyc01g014990.2	3.27254	0.609296	2.30027	0.26488	0.791102	0.854259	No significant change
Solyc01g017270.1	20.6806	0.94225	0.738602	1.27572	0.202054	0.318542	No significant change
Solyc01g096250.2	47.0512	-0.219404	0.366926	-0.597952	0.549872	0.661267	No significant change
Solyc01g094660.3	597.392	0.484543	0.114962	4.2148	2.49997e-05	0.000410902	No significant change
Solyc01g098800.3	187.332	1.3021	0.344652	3.77801	0.000158084	0.00187685	No significant change
Solyc01g098540.3	76.9016	1.59258	0.569811	2.79493	0.00519116	0.0265485	No significant change
Solyc01g111850.3	0	NA	NA	NA	NA	NA	No significant change
Solyc01g081545.1	122.215	0.182549	0.267503	0.682417	0.494975	0.612815	No significant change
Solyc01g010240.3	2.66421	2.86475	2.17226	1.31879	0.18724	0.301472	No significant change
Solyc01g091710.3	216.987	-0.164208	0.211437	-0.776627	0.437379	0.560195	No significant change
Solyc01g080140.3	379.871	-0.431416	0.194523	-2.21781	0.0265678	0.0814604	No significant change
Solyc01g010590.2	226.512	0.028822	0.226375	0.12732	0.898687	0.932421	No significant change
Solyc01g080950.3	2.85944	0.926842	2.12122	0.436938	0.662156	0.754852	No significant change
Solyc01g097020.3	168.729	-0.521075	0.192209	-2.71099	0.0067083	0.0317352	No significant change
Solyc01g107610.3	220.817	-0.0708771	0.1997	-0.354918	0.722651	0.803342	No significant change
Solyc01g020285.1	40230.7	0.411673	0.328227	1.25423	0.209758	0.327115	No significant change
Solyc01g102620.2	4.31089	1.42673	1.94049	0.73524	0.462193	0.582735	No significant change
Solyc01g009370.2	11.9892	4.23605	1.57718	2.68584	0.00723482	0.0335383	No significant change
Solyc01g068267.1	98.2407	-0.770506	0.271942	-2.83335	0.00460634	0.0244691	No significant change
Solyc01g010710.3	27.2757	0.162034	0.479865	0.337665	0.735615	0.81286	No significant change
Solyc01g098170.3	532.934	-0.344543	0.142917	-2.4108	0.0159177	0.0579101	No significant change
Solyc01g057253.1	2.32337	3.64537	3.25999	1.11821	0.263475	0.387915	No significant change
Solyc01g098350.3	644.232	-0.0416257	0.137968	-0.301705	0.762877	0.833966	No significant change
Solyc01g008510.3	2.82909	0.660188	1.81722	0.363296	0.716384	0.798369	No significant change
Solyc01g028980.1	61.2414	5.61406	1.46041	3.84416	0.000120964	0.00151726	No significant change
Solyc01g006910.3	5.5983	1.79666	1.27982	1.40384	0.160366	0.271124	No significant change
Solyc01g098680.2	29.9857	3.68134	1.26216	2.91671	0.00353745	0.0202644	No significant change
Solyc01g109500.3	423.644	1.54907	0.273847	5.65671	1.54303e-08	7.6623e-07	Upregulated in crel
Solyc01g020430.1	2.4601	2.11908	1.87488	1.13024	0.258373	0.382157	No significant change
Solyc01g095970.3	432.335	-0.50386	0.253388	-1.98849	0.0467575	0.119282	No significant change
Solyc01g096270.3	337.179	-0.380463	0.190381	-1.99843	0.0456698	0.117259	No significant change
Solyc01g014620.1	25.2809	0.505098	0.501175	1.00783	0.313537	0.43963	No significant change
Solyc01g016630.1	8.16281	3.91983	2.17478	1.80241	0.0714816	0.157583	No significant change
Solyc01g101100.3	1775.93	-0.0955461	0.160551	-0.595116	0.551766	0.662791	No significant change
Solyc01g105020.3	3118.2	0.0891119	0.120156	0.741635	0.458309	0.57932	No significant change
Solyc01g065570.2	0	NA	NA	NA	NA	NA	No significant change
Solyc01g106310.3	4.41149	-0.69082	0.984531	-0.701674	0.482882	0.601666	No significant change
Solyc01g103620.3	78.0473	0.155652	0.365705	0.425622	0.670383	0.761236	No significant change
Solyc01g105080.2	17.679	2.31887	1.37376	1.68797	0.0914167	0.185065	No significant change
Solyc01g016455.1	156.179	-0.0574961	0.326416	-0.176144	0.860181	0.90455	No significant change
Solyc01g110870.3	6.55547	2.53566	1.03174	2.45766	0.0139844	0.0529485	No significant change
Solyc01g066200.1	4.66678	2.17658	1.83291	1.1875	0.23503	0.356899	No significant change
Solyc01g008280.3	202.143	0.0357237	0.204502	0.174686	0.861326	0.90525	No significant change
Solyc01g006070.2	4.94041	0.561367	1.24444	0.451101	0.651917	0.746844	No significant change
Solyc01g073950.3	551.33	0.542997	0.206992	2.62327	0.00870899	0.038166	No significant change
Solyc01g057310.3	582.903	-1.43475	0.189534	-7.56991	3.73488e-14	1.10856e-11	Downregulated in crel
Solyc01g056693.1	7.78233	6.39156	1.77452	3.60186	0.000315951	0.00328778	No significant change
Solyc01g108880.3	48.1275	0.39007	0.458016	0.851652	0.394407	0.518739	No significant change
Solyc01g102330.3	746.827	-0.12864	0.250665	-0.513195	0.607815	0.71037	No significant change
Solyc01g094655.1	12.772	0.0400374	1.26265	0.031709	0.974704	0.983752	No significant change
Solyc01g015080.3	7.82153	1.44197	1.69405	0.851192	0.394662	0.51901	No significant change
Solyc01g111270.3	28.2694	4.17791	0.984735	4.24267	2.20875e-05	0.000369199	No significant change
Solyc01g010930.3	200.33	-0.184088	0.187751	-0.980494	0.326842	0.452901	No significant change
Solyc01g087860.2	22.4448	0.914329	0.578922	1.57936	0.114252	0.215243	No significant change
Solyc01g101035.1	33.7137	-1.4366	0.519573	-2.76496	0.00569303	0.0282906	No significant change
Solyc01g086700.3	31.4772	-0.00467325	0.925334	-0.00505034	0.99597	0.997226	No significant change
Solyc01g011393.1	10.8771	3.91467	2.17775	1.79758	0.0722441	0.158562	No significant change
Solyc01g108860.3	6.74609	6.18105	2.43829	2.535	0.0112448	0.0453952	No significant change
Solyc01g096050.3	839.128	0.40271	0.185853	2.16681	0.030249	0.088927	No significant change
Solyc01g057045.1	20.5554	1.52015	1.05383	1.4425	0.149161	0.257921	No significant change
Solyc01g080890.2	139.837	-1.09048	0.352107	-3.09702	0.00195478	0.0131141	No significant change
Solyc01g044520.2	5.62612	5.92195	2.40156	2.46587	0.013668	0.0521608	No significant change
Solyc01g056640.1	1.4898	4.02214	3.38617	1.18781	0.234907	NA	No significant change
Solyc01g110170.1	3.51792	5.25491	2.46839	2.12888	0.0332645	0.0946977	No significant change
Solyc01g017130.1	279.536	0.796904	0.574387	1.3874	0.165321	0.276574	No significant change
Solyc01g017150.1	47.1058	1.15793	0.757821	1.52798	0.126518	0.230282	No significant change
Solyc01g106105.1	1.15811	3.66608	3.39302	1.08048	0.27993	NA	No significant change
Solyc01g066517.1	5.7334	3.15398	1.66298	1.89659	0.0578822	0.136787	No significant change
Solyc01g095060.3	93.3176	1.13979	0.292258	3.89993	9.62191e-05	0.00125393	No significant change
Solyc01g099130.3	0	NA	NA	NA	NA	NA	No significant change
Solyc01g107200.3	536.899	-0.232572	0.17264	-1.34715	0.177931	0.290682	No significant change
Solyc01g008020.3	1101.12	0.108811	0.204365	0.532438	0.594423	0.699532	No significant change
Solyc01g014743.1	22.4224	3.27968	1.47419	2.22473	0.0260995	0.0804106	No significant change
Solyc01g009830.3	7.70559	2.15994	1.33533	1.61754	0.105763	0.204588	No significant change
Solyc01g006170.3	371.601	-0.502014	0.195154	-2.5724	0.0100996	0.0422375	No significant change
Solyc01g103990.3	2642.75	0.334053	0.281372	1.18723	0.235138	0.35699	No significant change
Solyc01g021730.2	7.73201	3.30589	1.6112	2.05182	0.0401875	0.107897	No significant change
Solyc01g109940.3	1685.1	-0.114997	0.156974	-0.732585	0.463811	0.584183	No significant change
Solyc01g081590.3	5.82085	5.97766	1.99586	2.99504	0.00274411	0.0167824	No significant change
Solyc01g103245.1	146.468	-0.662836	0.243949	-2.71711	0.00658539	0.0313938	No significant change
Solyc01g009235.1	1265.99	0.0222604	0.14143	0.157395	0.874933	0.914648	No significant change
Solyc01g005775.1	33.5539	0.450236	0.667284	0.674729	0.499848	0.617308	No significant change
Solyc01g100910.3	33.9115	1.18803	0.377556	3.14664	0.00165161	0.0115868	No significant change
Solyc01g099980.3	111.064	1.19811	0.472278	2.53687	0.0111848	0.0452739	No significant change
Solyc01g111250.3	12.9427	1.94444	1.03347	1.88146	0.0599091	0.139792	No significant change
Solyc01g060030.3	665.569	0.374954	0.123601	3.03359	0.00241665	0.0153376	No significant change
Solyc01g098240.2	66.5521	1.06089	0.688388	1.54113	0.123285	0.226338	No significant change
Solyc01g091435.1	39.8188	0.397539	0.459509	0.865139	0.386962	0.511467	No significant change
Solyc01g009330.1	7.70022	2.15943	2.12906	1.01427	0.310456	0.436485	No significant change
Solyc01g057257.1	4.22498	3.38001	1.82878	1.84824	0.0645682	0.147246	No significant change
Solyc01g093970.3	476.498	-0.0143338	0.126312	-0.113479	0.909651	0.939316	No significant change
Solyc01g008925.1	316.849	0.734322	0.206868	3.54972	0.000385648	0.00381551	No significant change
Solyc01g099680.3	1110.2	0.511524	0.170297	3.00371	0.00266709	0.0164506	No significant change
Solyc01g095870.2	38.8071	3.09871	1.00326	3.08863	0.00201079	0.0133994	No significant change
Solyc01g067610.3	88.0498	0.438135	0.288905	1.51654	0.129383	0.233789	No significant change
Solyc01g087770.3	194.927	-0.464738	0.293729	-1.5822	0.113604	0.214555	No significant change
Solyc01g017750.1	5.77235	5.95229	2.84766	2.09024	0.0365962	0.101207	No significant change
Solyc01g103080.3	1058.26	-0.19747	0.102482	-1.92686	0.0539968	0.130728	No significant change
Solyc01g102290.3	675.283	0.845092	0.205089	4.1206	3.77883e-05	0.000583432	No significant change
Solyc01g066520.3	447.177	0.582636	0.176937	3.29291	0.000991574	0.00792436	No significant change
Solyc01g067320.1	2.34353	1.56385	2.25384	0.69386	0.48777	0.605878	No significant change
Solyc01g107440.2	0	NA	NA	NA	NA	NA	No significant change
Solyc01g091240.3	267.772	-0.185765	0.2576	-0.721139	0.470824	0.59072	No significant change
Solyc01g057420.1	2.12101	4.52751	2.57471	1.75845	0.0786702	0.167932	No significant change
Solyc01g090515.1	14.6465	0.645167	0.779679	0.827478	0.407966	0.531553	No significant change
Solyc01g108043.1	10.2572	1.17842	0.873551	1.349	0.177337	0.289998	No significant change
Solyc01g091200.3	380.756	-0.464538	0.254759	-1.82344	0.0682366	0.15283	No significant change
Solyc01g086860.3	208.189	0.401341	0.23025	1.74307	0.0813217	0.171596	No significant change
Solyc01g095680.2	461.001	-0.70008	0.246904	-2.83543	0.00457639	0.0243494	No significant change
Solyc01g067275.1	2.86183	1.46344	1.35256	1.08198	0.279261	0.403983	No significant change
Solyc01g088720.3	596.39	-0.090995	0.118076	-0.770645	0.440917	0.56355	No significant change
Solyc01g021675.1	114.485	0.43697	0.190608	2.2925	0.0218766	0.07176	No significant change
Solyc01g006180.3	227.229	-0.16042	0.192945	-0.831426	0.405733	0.529537	No significant change
Solyc01g059888.1	7.36954	4.37417	2.23194	1.95981	0.0500182	0.124289	No significant change
Solyc01g049920.1	2.52858	-0.00117416	1.90781	-0.000615452	0.999509	0.999572	No significant change
Solyc01g079090.3	4180.16	-0.036302	0.1473	-0.246449	0.805334	0.864747	No significant change
Solyc01g091840.3	117.472	0.814587	0.456004	1.78636	0.0740414	0.161215	No significant change
Solyc01g087995.1	133.368	-0.273555	0.306203	-0.89338	0.371654	0.496335	No significant change
Solyc01g104200.3	72.8508	1.00071	0.280446	3.56827	0.00035935	0.0036219	No significant change
Solyc01g080520.3	623.86	0.48168	0.127905	3.76593	0.000165933	0.0019518	No significant change
Solyc01g044303.1	4.3457	3.92109	2.58066	1.51941	0.128658	0.232882	No significant change
Solyc01g056655.1	4.26795	5.53129	2.44595	2.26141	0.0237339	0.0755461	No significant change
Solyc01g014790.2	2.29549	3.60758	3.33197	1.08272	0.278935	0.40373	No significant change
Solyc01g106690.3	5445	2.82814	0.375736	7.52694	5.19445e-14	1.48622e-11	Upregulated in crel
Solyc01g066457.1	36.1172	1.0957	0.59193	1.85107	0.0641598	0.14653	No significant change
Solyc01g006360.3	1915.6	-0.161108	0.11735	-1.37289	0.169788	0.281523	No significant change
Solyc01g079385.1	215.095	0.42244	0.217867	1.93898	0.0525037	0.128454	No significant change
Solyc01g107970.1	5.28403	5.82958	2.90333	2.00789	0.044655	0.115573	No significant change
Solyc01g087830.1	12.5049	3.99906	1.87671	2.13089	0.0330985	0.0944367	No significant change
Solyc01g060080.3	899.722	-0.114819	0.111585	-1.02898	0.303489	0.42918	No significant change
Solyc01g096010.3	919.881	-0.414462	0.114336	-3.62497	0.000289	0.00305945	No significant change
Solyc01g111070.3	1.94758	4.38275	2.27975	1.92247	0.0545469	0.131588	No significant change
Solyc01g106780.3	408.165	-1.05101	0.211452	-4.97045	6.67976e-07	1.9241e-05	No significant change
Solyc01g079360.3	203.861	-0.191691	0.191016	-1.00353	0.315604	0.441788	No significant change
Solyc01g010770.3	150.447	1.86678	0.402368	4.63949	3.49264e-06	7.81697e-05	No significant change
Solyc01g090160.3	1.76609	3.24578	2.72105	1.19284	0.232932	0.354567	No significant change
Solyc01g006150.3	197.256	0.143347	0.18955	0.756248	0.4495	0.571495	No significant change
Solyc01g059884.1	8.3549	6.48881	2.42102	2.6802	0.00735792	0.0340036	No significant change
Solyc01g099830.3	1046.56	-1.11245	0.263512	-4.22165	2.4252e-05	0.000400115	No significant change
Solyc01g067020.3	66.7529	1.44169	0.453383	3.17984	0.00147355	0.0106919	No significant change
Solyc01g080630.1	0.439138	2.41124	3.4281	0.703375	0.481822	NA	No significant change
Solyc01g016770.1	3.38937	2.34029	1.23551	1.89419	0.0581994	0.137222	No significant change
Solyc01g021720.1	17.0424	1.48722	0.600824	2.4753	0.0133125	0.0512601	No significant change
Solyc01g113450.2	27.5697	4.08795	1.62303	2.51872	0.0117782	0.0470641	No significant change
Solyc01g011095.1	11.6279	1.59562	1.14024	1.39937	0.161703	0.272673	No significant change
Solyc01g080725.1	6.8784	5.23628	2.61312	2.00384	0.0450871	0.116303	No significant change
Solyc01g098450.3	341.384	0.430063	0.191736	2.243	0.024897	0.077958	No significant change
Solyc01g006750.2	0.110067	-0.936657	3.42371	-0.273579	0.784408	NA	No significant change
Solyc01g110240.1	6.89284	1.62697	1.67093	0.973692	0.33021	0.456299	No significant change
Solyc01g010860.3	160.929	-0.0282659	0.27474	-0.102882	0.918056	0.945339	No significant change
Solyc01g005070.3	12.1376	0.659404	1.25234	0.526536	0.598516	0.703099	No significant change
Solyc01g065680.2	19.9217	0.566507	0.704296	0.804359	0.421189	0.544854	No significant change
Solyc01g091330.3	84.0202	-0.308516	0.376592	-0.819232	0.412654	0.536296	No significant change
Solyc01g080550.2	30.5642	4.76563	1.37178	3.47405	0.000512674	0.00478179	No significant change
Solyc01g100480.3	364.054	0.441014	0.183228	2.40691	0.0160882	0.0582604	No significant change
Solyc01g057740.2	5.65519	5.93662	2.01828	2.94143	0.00326701	0.019125	No significant change
Solyc01g009780.3	125.063	0.308409	0.38043	0.810685	0.417547	0.541216	No significant change
Solyc01g010410.3	18.1234	2.35277	1.20348	1.95497	0.0505865	0.125318	No significant change
Solyc01g065710.3	35.1781	-0.468505	0.477782	-0.980582	0.326799	0.45289	No significant change
Solyc01g014070.1	3.70541	3.35231	2.18534	1.534	0.125029	0.228379	No significant change
Solyc01g065810.2	7.4716	1.88131	1.23788	1.51978	0.128567	0.232777	No significant change
Solyc01g108000.3	73.3265	-0.592412	0.405265	-1.46179	0.143799	0.251858	No significant change
Solyc01g055200.1	4.4176	2.9859	2.53226	1.17915	0.23834	0.360466	No significant change
Solyc01g065630.1	594.593	-0.0206379	0.173304	-0.119085	0.905208	0.936616	No significant change
Solyc01g060245.1	163.992	-0.213959	0.1812	-1.18079	0.237685	0.359733	No significant change
Solyc01g081340.3	72.4563	-0.0735639	0.317528	-0.231677	0.816789	0.873067	No significant change
Solyc01g089920.3	9.4664	3.04076	1.83487	1.65721	0.0974769	0.193268	No significant change
Solyc01g009120.3	207.257	0.257413	0.167325	1.5384	0.123952	0.226998	No significant change
Solyc01g105435.1	343.027	2.65887	0.204756	12.9856	1.4775e-38	4.6924e-34	Upregulated in crel
Solyc01g099320.3	3.29456	5.15147	2.55025	2.01998	0.043385	0.113321	No significant change
Solyc01g094585.1	2.96418	5.00786	2.44984	2.04416	0.0409379	0.10921	No significant change
Solyc01g057743.1	1.02466	3.49359	3.39698	1.02844	0.303744	NA	No significant change
Solyc01g094870.2	11.5592	2.22324	1.35684	1.63854	0.10131	0.198525	No significant change
Solyc01g050070.3	101.869	-0.0282141	0.300438	-0.0939099	0.925181	0.950531	No significant change
Solyc01g098740.3	832.08	0.968866	0.196758	4.92416	8.47246e-07	2.35217e-05	No significant change
Solyc01g106900.3	667.6	0.905521	0.167747	5.39815	6.73312e-08	2.74813e-06	No significant change
Solyc01g087007.1	15.7771	0.535905	0.596637	0.89821	0.369073	0.49372	No significant change
Solyc01g108250.3	0	NA	NA	NA	NA	NA	No significant change
Solyc01g014270.3	123.217	-0.0637575	0.207557	-0.307181	0.758706	0.831002	No significant change
Solyc01g095490.3	84.8226	0.299555	0.344959	0.868378	0.385187	0.509864	No significant change
Solyc01g015170.1	0.561926	2.68653	3.42098	0.785309	0.432272	NA	No significant change
Solyc01g013850.1	3.25797	5.13135	3.02553	1.69602	0.0898828	0.183258	No significant change
Solyc01g056960.1	8.22374	4.54525	1.88521	2.411	0.0159087	0.0579077	No significant change
Solyc01g098370.1	25.3005	2.13088	1.33643	1.59447	0.110832	0.21111	No significant change
Solyc01g087300.3	208.288	-0.405182	0.150711	-2.68846	0.00717822	0.033344	No significant change
Solyc01g068560.3	116.461	-0.28948	0.254065	-1.13939	0.25454	0.378232	No significant change
Solyc01g060312.1	5.53129	3.46712	2.00117	1.73255	0.0831754	0.173993	No significant change
Solyc01g106870.3	113.873	0.462207	0.26098	1.77104	0.0765539	0.164765	No significant change
Solyc01g105550.1	12.7436	3.11131	2.17561	1.43009	0.152692	0.261885	No significant change
Solyc01g104790.3	192.48	-0.0293507	0.174556	-0.168145	0.866469	0.908881	No significant change
Solyc01g087410.3	253.744	0.247115	0.200659	1.23152	0.21813	0.337043	No significant change
Solyc01g017360.2	174.06	0.335908	0.476686	0.704673	0.481013	0.599996	No significant change
Solyc01g080400.3	411.955	0.102281	0.0962646	1.0625	0.28801	0.413211	No significant change
Solyc01g096590.3	590.339	-0.460681	0.158707	-2.90271	0.00369947	0.0209507	No significant change
Solyc01g006650.2	81.0625	0.995593	0.381276	2.61122	0.00902207	0.0390743	No significant change
Solyc01g059853.1	0.354153	2.20578	3.43219	0.642674	0.520436	NA	No significant change
Solyc01g058270.3	98.9839	0.0140356	0.35484	0.0395548	0.968448	0.98002	No significant change
Solyc01g079470.3	3075.08	0.728253	0.278908	2.61109	0.00902541	0.0390834	No significant change
Solyc01g007740.3	219.242	-0.378826	0.214875	-1.763	0.0778998	0.16678	No significant change
Solyc01g020372.1	32.6511	4.38377	1.45511	3.01266	0.00258967	0.0161139	No significant change
Solyc01g108500.3	4805.53	0.554383	0.134684	4.11616	3.85238e-05	0.000593632	No significant change
Solyc01g107962.1	3.39406	3.23788	2.21849	1.4595	0.144427	0.25256	No significant change
Solyc01g106260.3	1214.88	-0.788029	0.136103	-5.78995	7.04093e-09	4.05942e-07	Downregulated in crel
Solyc01g014075.1	8.79434	2.81519	1.47761	1.90523	0.0567501	0.135194	No significant change
Solyc01g103868.1	122.218	-0.0537833	0.226896	-0.23704	0.812626	0.870147	No significant change
Solyc01g066150.1	1.89096	4.34574	3.19589	1.35979	0.173896	0.286288	No significant change
Solyc01g008476.1	24.4976	4.63085	1.28398	3.60663	0.000310194	0.00323742	No significant change
Solyc01g008880.2	7.80785	2.71514	1.89592	1.4321	0.152116	0.261208	No significant change
Solyc01g096950.3	29.3852	-0.657646	0.568213	-1.1574	0.247111	0.370311	No significant change
Solyc01g044550.2	2.94309	4.99383	3.03181	1.64715	0.099528	0.196038	No significant change
Solyc01g057535.1	6.41416	6.11916	2.00735	3.04838	0.00230079	0.0147869	No significant change
Solyc01g107150.3	383.035	-0.00655005	0.13902	-0.0471159	0.962421	0.975973	No significant change
Solyc01g080540.3	398.261	0.368586	0.234377	1.57262	0.115808	0.217233	No significant change
Solyc01g107120.3	20.8236	2.29387	1.39581	1.6434	0.1003	0.197082	No significant change
Solyc01g091385.1	163.388	-0.0674795	0.282245	-0.239081	0.811042	0.868916	No significant change
Solyc01g010960.2	5.74311	2.97421	1.78997	1.6616	0.0965933	0.192032	No significant change
Solyc01g009030.3	312.588	-0.384198	0.163663	-2.34749	0.0189006	0.0649626	No significant change
Solyc01g011097.1	1.5807	4.10133	2.52588	1.62372	0.104435	NA	No significant change
Solyc01g065550.3	47.7633	0.409486	0.367856	1.11317	0.265636	0.390011	No significant change
Solyc01g096470.3	197.407	0.462974	0.204133	2.268	0.0233291	0.0747486	No significant change
Solyc01g105300.3	20.6491	0.901037	0.733546	1.22833	0.219323	0.338476	No significant change
Solyc01g008497.1	16.1314	0.821772	1.09691	0.749171	0.453754	0.575143	No significant change
Solyc01g022760.1	1.00843	1.34195	3.34924	0.400674	0.68866	NA	No significant change
Solyc01g110360.3	3788.18	0.625489	0.244136	2.56205	0.0104055	0.0431029	No significant change
Solyc01g100330.3	449.774	-0.2792	0.148348	-1.88205	0.0598287	0.139635	No significant change
Solyc01g090810.3	9.56098	3.73395	1.73095	2.15717	0.0309926	0.0903768	No significant change
Solyc01g096540.3	1264.68	-0.0968942	0.112313	-0.862712	0.388296	0.512696	No significant change
Solyc01g106930.3	2.49771	3.09504	2.22074	1.3937	0.163408	0.274471	No significant change
Solyc01g098700.3	438.791	-0.0574332	0.132149	-0.43461	0.663845	0.756208	No significant change
Solyc01g073780.2	28.5133	0.328043	0.598225	0.548361	0.583444	0.690681	No significant change
Solyc01g087520.3	521.96	-0.0311961	0.268145	-0.116341	0.907383	0.937828	No significant change
Solyc01g107720.3	10.6577	3.34199	1.17744	2.83836	0.00453462	0.0241764	No significant change
Solyc01g059900.3	5.40538	2.89247	1.62167	1.78364	0.0744829	0.161733	No significant change
Solyc01g102285.1	1.4689	2.31883	2.26574	1.02343	0.306103	NA	No significant change
Solyc01g005620.3	3191.47	-0.0105444	0.131031	-0.0804726	0.935861	0.957786	No significant change
Solyc01g088500.3	31.5915	-0.435084	0.582788	-0.746557	0.455331	0.576497	No significant change
Solyc01g020500.2	7.56481	-0.636753	0.730888	-0.871206	0.383642	0.508354	No significant change
Solyc01g087150.3	12.3772	1.40433	0.726988	1.93171	0.0533954	0.129786	No significant change
Solyc01g005865.1	39.1423	-1.28681	0.655416	-1.96335	0.0496055	0.123626	No significant change
Solyc01g009420.3	1497.12	0.260207	0.0881825	2.95078	0.00316972	0.0187057	No significant change
Solyc01g017510.1	162.498	0.227503	0.488267	0.465941	0.641258	0.737861	No significant change
Solyc01g014260.1	0.330562	2.15009	3.4331	0.626283	0.53113	NA	No significant change
Solyc01g073720.2	4.31031	0.277805	1.49469	0.185862	0.852553	0.899399	No significant change
Solyc01g013950.1	3.87561	5.39269	2.49389	2.16236	0.0305904	0.0896031	No significant change
Solyc01g091450.3	341.05	-0.245179	0.193295	-1.26842	0.204648	0.32134	No significant change
Solyc01g011190.1	4.06891	5.45351	2.46972	2.20815	0.027234	0.082681	No significant change
Solyc01g087700.1	2.91236	2.33325	2.1272	1.09686	0.272701	0.397399	No significant change
Solyc01g058260.3	618.221	0.395723	0.509882	0.776106	0.437686	0.56045	No significant change
Solyc01g090200.3	1715.8	-0.382029	0.164131	-2.32759	0.0199338	0.0673529	No significant change
Solyc01g100290.3	758.367	-0.0692122	0.11531	-0.600229	0.548354	0.659915	No significant change
Solyc01g009880.2	17.1845	5.87484	1.86922	3.14293	0.00167264	0.011693	No significant change
Solyc01g088830.2	13.5109	4.02332	1.6899	2.3808	0.0172751	0.0609305	No significant change
Solyc01g067650.2	2.12566	4.52283	2.52532	1.79099	0.0732947	0.160061	No significant change
Solyc01g090465.1	6.30806	3.07739	1.57089	1.95901	0.0501116	0.124454	No significant change
Solyc01g106050.3	395.097	-0.0597107	0.155882	-0.38305	0.701683	0.786626	No significant change
Solyc01g011353.1	26.0625	6.21417	2.09888	2.9607	0.00306937	0.0182845	No significant change
Solyc01g104444.1	38.3704	0.431573	0.363188	1.18829	0.234719	0.356604	No significant change
Solyc01g094200.3	1786.83	0.0428298	0.146147	0.29306	0.769476	0.838749	No significant change
Solyc01g057773.1	0	NA	NA	NA	NA	NA	No significant change
Solyc01g007100.3	1889.06	0.559665	0.150783	3.71173	0.000205846	0.00233814	No significant change
Solyc01g102435.1	18.4302	0.823412	0.609221	1.35158	0.176509	0.289061	No significant change
Solyc01g089960.3	20.4338	-1.56246	0.630672	-2.47745	0.0132325	0.0510694	No significant change
Solyc01g097600.2	552.152	-0.522565	0.163	-3.20593	0.00134628	0.010009	No significant change
Solyc01g066560.3	104.732	0.0264768	0.229221	0.115508	0.908043	0.938327	No significant change
Solyc01g067900.3	161.14	0.3123	0.360619	0.866009	0.386485	0.511071	No significant change
Solyc01g007900.3	221.543	-0.416756	0.182259	-2.28661	0.0222184	0.072444	No significant change
Solyc01g060270.1	13.2532	3.61225	1.54915	2.33177	0.0197129	0.0669085	No significant change
Solyc01g014967.1	10.8736	6.86304	2.15582	3.1835	0.00145507	0.0105868	No significant change
Solyc01g088260.3	5.66884	0.485711	1.82045	0.266808	0.789617	0.853235	No significant change
Solyc01g111960.3	17.0244	2.85845	1.3679	2.08966	0.0366481	0.101281	No significant change
Solyc01g096210.3	210.796	0.227885	0.193719	1.17637	0.239448	0.361625	No significant change
Solyc01g020470.2	5.05641	4.79456	1.8069	2.65347	0.00796688	0.0359506	No significant change
Solyc01g111620.3	358.423	-0.380804	0.226048	-1.68461	0.0920635	0.185989	No significant change
Solyc01g014060.2	3.56665	2.43992	2.22186	1.09814	0.272141	0.396938	No significant change
Solyc01g104030.3	646.36	0.465883	0.204312	2.28026	0.0225924	0.0732231	No significant change
Solyc01g094690.3	838.142	-0.659196	0.185098	-3.56134	0.000368967	0.00369363	No significant change
Solyc01g005020.3	1152.06	0.494468	0.12928	3.82478	0.000130888	0.0016212	No significant change
Solyc01g091410.3	6.897	5.23763	2.52514	2.0742	0.0380612	0.104071	No significant change
Solyc01g110520.3	0	NA	NA	NA	NA	NA	No significant change
Solyc01g106740.3	943.525	-0.0933945	0.156874	-0.595349	0.55161	0.662679	No significant change
Solyc01g094850.2	0	NA	NA	NA	NA	NA	No significant change
Solyc01g087450.3	88.4106	0.570798	0.529727	1.07753	0.281243	0.406075	No significant change
Solyc01g081535.1	8.4055	0.694788	0.889736	0.780892	0.434866	0.557904	No significant change
Solyc01g095630.3	500.962	0.829103	0.369302	2.24506	0.0247645	0.0776786	No significant change
Solyc01g106490.2	0.146379	1.48349	3.44607	0.430489	0.66684	NA	No significant change
Solyc01g088310.3	211.545	-0.315754	0.195246	-1.61721	0.105833	0.20466	No significant change
Solyc01g044305.1	5.02302	3.12447	1.70334	1.83432	0.0666065	0.150623	No significant change
Solyc01g094835.1	759.291	0.54601	0.140665	3.88163	0.00010376	0.00133252	No significant change
Solyc01g009580.2	2.47794	4.74826	3.08661	1.53834	0.123966	0.22701	No significant change
Solyc01g058595.1	4.3801	2.27748	2.08332	1.0932	0.274307	0.399017	No significant change
Solyc01g057856.1	3.95113	5.40645	2.2171	2.43852	0.0147475	0.054895	No significant change
Solyc01g058230.1	2.43356	2.07654	2.17638	0.954125	0.34002	0.465602	No significant change
Solyc01g087425.1	94.7097	-0.223298	0.257702	-0.866499	0.386216	0.510843	No significant change
Solyc01g009760.3	14.6742	0.346235	1.15594	0.299526	0.764539	0.835144	No significant change
Solyc01g104185.1	89.12	0.583989	0.223815	2.60925	0.00907409	0.0392034	No significant change
Solyc01g097040.3	340.709	1.07267	0.217016	4.94279	7.70132e-07	2.16832e-05	No significant change
Solyc01g104431.1	16.9256	0.601117	0.612013	0.982197	0.326003	0.452178	No significant change
Solyc01g011070.1	1.45197	2.93298	2.77808	1.05576	0.291079	NA	No significant change
Solyc01g057685.1	19.8966	1.78381	0.54002	3.30323	0.000955783	0.00771796	No significant change
Solyc01g014730.2	4.55212	3.00887	2.07987	1.44666	0.147992	0.256723	No significant change
Solyc01g097830.2	0	NA	NA	NA	NA	NA	No significant change
Solyc01g096070.3	2004.65	-0.878608	0.230729	-3.80796	0.000140121	0.00170763	No significant change
Solyc01g005540.3	840.41	-0.22935	0.17781	-1.28986	0.197099	0.312604	No significant change
Solyc01g096920.3	388.93	-0.672447	0.180521	-3.72504	0.000195285	0.00223659	No significant change
Solyc01g109790.3	544.458	0.00243893	0.298542	0.00816948	0.993482	0.995765	No significant change
Solyc01g091850.3	30.3415	0.126028	0.578061	0.218019	0.827414	0.881156	No significant change
Solyc01g102990.3	506.118	-0.343265	0.140487	-2.44339	0.0145498	0.0544081	No significant change
Solyc01g100110.3	1762.87	0.938122	0.201814	4.64846	3.34421e-06	7.54324e-05	No significant change
Solyc01g099410.3	0.157049	1.50469	3.44574	0.436681	0.662343	NA	No significant change
Solyc01g016690.1	2.06567	4.47221	3.09402	1.44544	0.148335	0.257135	No significant change
Solyc01g095250.1	7.32352	1.18812	1.32043	0.8998	0.368227	0.492795	No significant change
Solyc01g058080.1	2.25355	2.29761	3.2997	0.696307	0.486236	0.604611	No significant change
Solyc01g087550.3	156.918	0.534213	0.230928	2.31333	0.0207046	0.0691583	No significant change
Solyc01g103690.3	275.563	0.0155841	0.174365	0.0893766	0.928783	0.95298	No significant change
Solyc01g009870.3	17.2885	4.78406	2.14327	2.23214	0.025606	0.0793927	No significant change
Solyc01g066320.1	4.6455	5.63999	2.40336	2.34671	0.0189398	0.0650421	No significant change
Solyc01g111933.1	0	NA	NA	NA	NA	NA	No significant change
Solyc01g081460.3	113.563	-0.188197	0.226102	-0.832353	0.40521	0.529068	No significant change
Solyc01g091690.3	126.42	0.817425	0.24738	3.30433	0.00095202	0.0076954	No significant change
Solyc01g013840.1	5.26205	5.81529	2.39279	2.43034	0.0150847	0.0557517	No significant change
Solyc01g091070.3	602.909	-0.281096	0.123	-2.28534	0.022293	0.0726069	No significant change
Solyc01g080460.3	774.826	2.31676	0.480937	4.81717	1.45608e-06	3.74745e-05	No significant change
Solyc01g086920.3	10.965	-0.927117	0.837239	-1.10735	0.268142	0.392703	No significant change
Solyc01g007830.2	64.3056	0.467912	0.501869	0.93234	0.351161	0.476481	No significant change
Solyc01g086750.3	3762.2	-0.452999	0.129274	-3.50416	0.000458044	0.00439128	No significant change
Solyc01g017650.2	2.85242	1.87646	2.58598	0.725629	0.468067	0.587934	No significant change
Solyc01g107360.3	141.782	0.640416	0.227572	2.81412	0.00489111	0.0255152	No significant change
Solyc01g058510.1	112.469	3.59871	1.71516	2.09818	0.0358894	0.0997996	No significant change
Solyc01g108510.3	270.693	0.559748	0.153244	3.65267	0.000259531	0.00281601	No significant change
Solyc01g103295.1	5.94531	-0.445632	0.861186	-0.517463	0.604833	0.708031	No significant change
Solyc01g094390.2	14.1153	2.71387	2.14331	1.26621	0.205439	0.3222	No significant change
Solyc01g108420.2	46.2196	0.0664519	0.363434	0.182844	0.85492	0.901344	No significant change
Solyc01g017540.1	2.87076	4.94823	3.0114	1.64317	0.100348	0.197128	No significant change
Solyc01g011357.1	2.96702	2.77558	2.6049	1.06552	0.286641	0.411808	No significant change
Solyc01g097110.2	280.91	-1.04385	0.376871	-2.76978	0.00560941	0.0279845	No significant change
Solyc01g005270.3	124.588	0.281148	0.28328	0.992475	0.320966	0.447142	No significant change
Solyc01g109060.3	147.824	0.203814	0.230474	0.884327	0.37652	0.501337	No significant change
Solyc01g099150.3	19.9865	1.34816	0.707814	1.90468	0.0568222	0.135258	No significant change
Solyc01g081440.3	622.312	0.692984	0.253804	2.73039	0.00632592	0.0305188	No significant change
Solyc01g087590.3	787.151	1.76282	0.871729	2.02221	0.0431543	0.112941	No significant change
Solyc01g098900.3	286.372	0.20448	0.15911	1.28515	0.198742	0.314522	No significant change
Solyc01g107620.3	114.181	-0.698347	0.228084	-3.06179	0.00220017	0.0143158	No significant change
Solyc04g015550.2	2.30883	4.633	3.08542	1.50158	0.133206	0.238579	No significant change
Solyc01g090280.3	378.721	-0.110906	0.160314	-0.691807	0.489058	0.607051	No significant change
Solyc01g058210.2	22.9036	2.75976	1.37839	2.00216	0.0452677	0.116693	No significant change
Solyc01g104160.3	545.99	0.0885053	0.140261	0.631006	0.528037	0.641985	No significant change
Solyc01g017460.2	4041.47	-0.0245163	0.153541	-0.159673	0.873139	0.913712	No significant change
Solyc01g016940.1	0.62332	2.81685	3.4169	0.824387	0.40972	NA	No significant change
Solyc01g097740.3	731.264	-0.391985	0.144688	-2.70917	0.00674525	0.0318688	No significant change
Solyc01g073970.3	4.86081	3.79021	1.85952	2.03828	0.0415222	0.11023	No significant change
Solyc01g090610.3	4.86302	5.7124	2.35368	2.42701	0.015224	0.0560709	No significant change
Solyc01g103430.3	1267.29	0.291405	0.184484	1.57957	0.114206	0.215189	No significant change
Solyc01g106810.3	46.7437	-0.000897439	0.485573	-0.00184821	0.998525	0.99884	No significant change
Solyc01g094460.3	1615.7	-0.0267288	0.267478	-0.0999292	0.920401	0.946937	No significant change
Solyc01g009810.3	1.51257	2.35841	3.36238	0.701409	0.483048	NA	No significant change
Solyc01g108120.3	70.4939	0.555316	0.241794	2.29664	0.0216391	0.071215	No significant change
Solyc01g008480.3	204.139	0.171721	0.213489	0.804351	0.421194	0.544854	No significant change
Solyc01g059880.3	1070.75	-0.274247	0.0846932	-3.23812	0.00120319	0.00919665	No significant change
Solyc01g079900.1	4.45633	3.94881	2.54181	1.55354	0.120293	0.222711	No significant change
Solyc01g106805.1	38.6285	2.30432	0.584553	3.94202	8.07991e-05	0.00108549	No significant change
Solyc01g108280.3	511.467	0.963762	0.209126	4.60852	4.05554e-06	8.81588e-05	No significant change
Solyc01g056280.3	7.3856	4.37083	2.9987	1.45758	0.144957	0.253117	No significant change
Solyc01g081110.3	120.657	1.4986	0.441145	3.39708	0.000681098	0.00594911	No significant change
Solyc01g073745.1	0.415547	2.36007	3.42922	0.688225	0.491311	NA	No significant change
Solyc01g103930.3	1938.67	-0.233988	0.174894	-1.33789	0.180934	0.294037	No significant change
Solyc01g091530.3	2477.4	-0.0925694	0.169699	-0.545493	0.585415	0.692158	No significant change
Solyc01g106530.1	0	NA	NA	NA	NA	NA	No significant change
Solyc01g021670.3	231.74	0.136925	0.165689	0.8264	0.408577	0.53213	No significant change
Solyc01g007240.3	9.90371	0.605764	1.01887	0.594546	0.552147	0.663073	No significant change
Solyc01g104660.3	232.4	0.27051	0.190151	1.42261	0.15485	0.26469	No significant change
Solyc01g079690.3	108.766	-0.226949	0.245941	-0.922778	0.356123	0.481384	No significant change
Solyc01g010360.3	10.6187	3.53813	1.85471	1.90765	0.0564366	0.134704	No significant change
Solyc01g009900.3	26.4912	0.122555	0.60675	0.201985	0.839928	0.890198	No significant change
Solyc01g005755.1	0	NA	NA	NA	NA	NA	No significant change
Solyc01g007010.3	395.35	1.22377	0.364596	3.3565	0.000789357	0.00666556	No significant change
Solyc01g110540.3	94.4984	-0.12707	0.284415	-0.446777	0.655036	0.749265	No significant change
Solyc01g009170.3	1693.19	1.48699	0.227927	6.52396	6.84771e-11	7.37208e-09	Upregulated in crel
Solyc01g005200.2	21.3142	2.56289	0.67565	3.79321	0.00014871	0.00178424	No significant change
Solyc01g087000.3	3.05249	0.746194	2.05137	0.363754	0.716041	0.798104	No significant change
Solyc01g105040.3	217.258	-0.122357	0.157495	-0.776898	0.437219	0.560063	No significant change
Solyc01g088140.3	132.138	-0.296198	0.235287	-1.25888	0.208074	0.325239	No significant change
Solyc01g066380.3	0.370596	1.97363	3.43619	0.574365	0.565721	NA	No significant change
Solyc01g099180.3	139.843	1.58363	0.457792	3.45928	0.000541631	0.00498744	No significant change
Solyc01g097080.1	21.1064	0.057169	0.502955	0.113666	0.909502	0.939231	No significant change
Solyc01g094500.3	223.14	0.217039	0.182301	1.19055	0.233829	0.355609	No significant change
Solyc01g102260.3	6.93188	6.21091	2.41773	2.5689	0.0102022	0.0425157	No significant change
Solyc01g087170.3	719.876	-0.314403	0.259876	-1.20982	0.226349	0.346758	No significant change
Solyc01g057990.1	0.997155	3.42171	3.39877	1.00675	0.314055	NA	No significant change
Solyc01g094030.3	1329.95	0.591705	0.143687	4.11801	3.82156e-05	0.000589455	No significant change
Solyc01g111920.3	491.272	0.728755	0.231443	3.14875	0.00163973	0.0115289	No significant change
Solyc01g110385.1	1223.54	0.0150821	0.114091	0.132193	0.894831	0.929479	No significant change
Solyc01g056970.1	2.33949	4.64808	3.04778	1.52507	0.127242	0.231183	No significant change
Solyc01g008970.3	7644.46	-0.152015	0.143799	-1.05714	0.29045	0.415681	No significant change
Solyc01g065915.1	6.14671	6.05458	2.12297	2.85194	0.00434532	0.0235019	No significant change
Solyc01g090890.3	6.64033	0.169583	1.52157	0.111453	0.911257	0.940341	No significant change
Solyc01g095420.3	299.179	-0.361058	0.135595	-2.66276	0.00775036	0.0352894	No significant change
Solyc01g109740.3	6.9889	2.63932	2.12523	1.2419	0.214274	0.332427	No significant change
Solyc01g067830.3	79.7563	-0.0974007	0.338471	-0.287767	0.773525	0.841776	No significant change
Solyc01g087910.3	162.545	0.35643	0.259007	1.37614	0.168778	0.280464	No significant change
Solyc01g105225.1	1.41267	2.9312	3.38847	0.865052	0.38701	NA	No significant change
Solyc01g009050.3	732.764	0.29586	0.110505	2.67734	0.00742092	0.0342311	No significant change
Solyc01g014275.1	5.22684	5.81043	2.37433	2.44719	0.0143976	0.0540362	No significant change
Solyc01g088280.2	140.132	-0.73045	0.297936	-2.4517	0.0142183	0.0535655	No significant change
Solyc01g057800.1	3.09913	5.07452	2.08984	2.42819	0.0151745	0.0559599	No significant change
Solyc01g104380.3	0.122788	1.39443	3.44703	0.404533	0.685821	NA	No significant change
Solyc01g079110.3	1730.23	-1.96294	0.436955	-4.49232	7.04517e-06	0.000142696	No significant change
Solyc01g011350.3	355.25	-0.198707	0.147964	-1.34294	0.17929	0.292291	No significant change
Solyc01g110450.3	671.655	-0.0641316	0.187223	-0.342541	0.731944	0.810099	No significant change
Solyc01g010660.3	426.956	0.638435	0.4861	1.31338	0.189054	0.303748	No significant change
Solyc01g112000.3	1333.03	3.48128	0.418496	8.31855	8.90485e-17	5.43863e-14	Upregulated in crel
Solyc01g060430.1	1.68156	3.1292	2.73143	1.14563	0.251949	NA	No significant change
Solyc01g010690.1	20.7524	1.96967	0.930079	2.11774	0.0341971	0.096624	No significant change
Solyc01g086845.1	0.854685	3.24133	3.40366	0.952306	0.340942	NA	No significant change
Solyc01g107490.2	11.6146	2.50716	1.25724	1.99418	0.0461324	0.118132	No significant change
Solyc01g086810.2	200.128	0.93199	0.35228	2.64559	0.00815479	0.0365291	No significant change
Solyc01g090210.3	27.8829	1.38196	0.813091	1.69964	0.0891986	0.182388	No significant change
Solyc01g068520.1	17.2594	0.145529	0.645879	0.22532	0.821731	0.876809	No significant change
Solyc01g108560.3	1294.24	0.274538	0.151056	1.81746	0.0691467	0.154107	No significant change
Solyc01g107960.3	3.81509	1.83032	1.87575	0.97578	0.329173	0.455224	No significant change
Solyc01g006500.3	314.172	0.19927	0.189634	1.05081	0.293344	0.418598	No significant change
Solyc01g108460.2	781.521	0.370716	0.14367	2.58033	0.00987056	0.0415259	No significant change
Solyc01g087240.3	347.668	0.0835282	0.195076	0.428183	0.668518	0.759893	No significant change
Solyc01g057660.1	1.76954	4.26183	3.32659	1.28114	0.200145	0.316243	No significant change
Solyc01g057705.1	10.4662	2.14199	1.6188	1.32319	0.185771	0.299792	No significant change
Solyc01g008610.3	5.95797	6.00557	2.33547	2.57146	0.0101271	0.0423025	No significant change
Solyc01g066160.1	2.71481	4.86253	3.15101	1.54317	0.12279	0.225808	No significant change
Solyc01g108930.3	10.2199	1.01501	1.44445	0.702701	0.482242	0.601057	No significant change
Solyc01g068110.2	0	NA	NA	NA	NA	NA	No significant change
Solyc01g090010.2	8.73168	6.54888	2.30394	2.84247	0.00447652	0.0239495	No significant change
Solyc01g097840.3	555.205	0.863667	0.190576	4.53187	5.84637e-06	0.000121515	No significant change
Solyc01g081320.3	0.0928251	-0.325336	3.44864	-0.0943374	0.924841	NA	No significant change
Solyc01g017185.1	2.66923	2.87339	2.14676	1.33848	0.180741	0.293915	No significant change
Solyc01g110330.2	10.1668	3.36962	1.90385	1.7699	0.0767444	0.165075	No significant change
Solyc01g110682.1	42.0165	-0.0462544	0.356354	-0.129799	0.896725	0.930994	No significant change
Solyc01g006620.3	20.1558	3.92621	1.49472	2.62672	0.00862128	0.03786	No significant change
Solyc01g094570.3	300.021	0.313836	0.144586	2.17058	0.0299631	0.0883603	No significant change
Solyc01g104520.2	19.4304	0.225758	0.959857	0.235199	0.814054	0.871252	No significant change
Solyc01g009890.1	19.5342	0.252889	0.59415	0.425631	0.670376	0.761236	No significant change
Solyc01g005960.3	1402.25	-0.336929	0.219908	-1.53214	0.125488	0.2289	No significant change
Solyc01g005340.3	221.773	0.12565	0.201137	0.624699	0.532168	0.645648	No significant change
Solyc01g016410.3	58.9116	0.594689	0.328339	1.8112	0.0701095	0.155544	No significant change
Solyc01g095190.2	16.6012	0.79455	0.870782	0.912455	0.361529	0.4866	No significant change
Solyc01g110930.1	8.16305	1.38783	0.820864	1.69069	0.0908963	0.184376	No significant change
Solyc01g066100.2	21.6133	3.99013	1.53936	2.59207	0.00954014	0.0405223	No significant change
Solyc01g079860.3	326.014	-0.0633798	0.135222	-0.468711	0.639276	0.736168	No significant change
Solyc01g081030.3	689.608	-0.333255	0.126817	-2.62784	0.00859297	0.0378036	No significant change
Solyc01g106910.3	207.084	0.62961	0.311506	2.02118	0.043261	0.113113	No significant change
Solyc01g091090.3	219.667	-0.710844	0.217067	-3.27477	0.0010575	0.00832962	No significant change
Solyc01g014210.1	11.5918	5.99079	2.18574	2.74086	0.00612793	0.029799	No significant change
Solyc01g111340.3	35.5946	0.902649	0.38452	2.34747	0.0189013	0.0649626	No significant change
Solyc01g111880.3	831.454	1.00894	0.365176	2.76289	0.00572914	0.0283989	No significant change
Solyc01g104935.1	2.07249	0.526094	1.398	0.37632	0.706679	0.790318	No significant change
Solyc01g067400.3	919.116	-0.0102469	0.163924	-0.0625102	0.950157	0.967894	No significant change
Solyc01g098813.1	8.68579	-0.433207	0.715082	-0.605815	0.544638	0.656663	No significant change
Solyc01g049685.1	180.363	-0.236716	0.281655	-0.840447	0.400658	0.52483	No significant change
Solyc01g109190.1	3.45206	-0.210151	0.980022	-0.214435	0.830208	0.883273	No significant change
Solyc01g065575.1	1.87707	4.34419	3.16747	1.3715	0.170218	0.282015	No significant change
Solyc01g109170.3	1.25449	2.75788	3.39189	0.813083	0.416171	NA	No significant change
Solyc01g112250.3	1257.9	0.143387	0.119409	1.20081	0.229826	0.351084	No significant change
Solyc01g108670.3	1708.59	-1.62306	0.249112	-6.51537	7.25127e-11	7.67644e-09	Downregulated in crel
Solyc01g067413.1	4.35583	5.54787	2.87922	1.92687	0.053996	0.130728	No significant change
Solyc01g016650.1	1.10026	3.5969	3.39456	1.05961	0.289324	NA	No significant change
Solyc01g106460.3	7.12355	6.26337	1.8217	3.4382	0.000585592	0.00530911	No significant change
Solyc01g109040.3	1021.1	-0.166589	0.238647	-0.698054	0.485144	0.60368	No significant change
Solyc01g007890.2	476.842	0.61191	0.251113	2.43679	0.0148181	0.0550418	No significant change
Solyc01g020445.1	4.36561	4.57306	2.16448	2.11278	0.0346199	0.0974209	No significant change
Solyc01g087095.1	51.8359	0.0438577	0.659435	0.0665079	0.946973	0.965704	No significant change
Solyc01g007030.3	105.366	2.13891	0.770213	2.77703	0.00548578	0.0275459	No significant change
Solyc01g100770.2	356.186	-0.0631316	0.359131	-0.17579	0.860459	0.904639	No significant change
Solyc01g009080.3	273.45	-0.14887	0.235171	-0.633029	0.526715	0.640713	No significant change
Solyc01g016520.1	112.076	0.478917	0.395077	1.21221	0.225431	0.345625	No significant change
Solyc01g073900.3	492.837	-0.0722737	0.160388	-0.450619	0.652264	0.747007	No significant change
Solyc01g109490.3	17.1373	0.697067	0.645239	1.08032	0.279998	0.404736	No significant change
Solyc01g005170.2	16.8405	0.741629	1.1071	0.669882	0.502933	0.619908	No significant change
Solyc01g150007.1	2.46679	4.73837	3.01985	1.56908	0.11663	0.218211	No significant change
Solyc01g087190.3	297.567	-0.050371	0.18197	-0.276809	0.781927	0.84755	No significant change
Solyc01g014410.1	1.69538	2.17153	2.70731	0.802101	0.422494	NA	No significant change
Solyc01g100990.3	30.2945	0.722224	0.43102	1.67562	0.0938133	0.188308	No significant change
Solyc01g097660.2	2.94059	0.729741	1.56709	0.465666	0.641455	0.738008	No significant change
Solyc01g014820.2	8.86754	6.57852	2.01639	3.26252	0.00110427	0.00859146	No significant change
Solyc01g106177.1	93.7179	0.280436	0.36246	0.773701	0.439107	0.56187	No significant change
Solyc01g103415.1	23.6083	2.32704	1.26788	1.83538	0.0664495	0.150381	No significant change
Solyc01g108440.2	18.0068	0.0381955	0.912139	0.0418746	0.966599	0.979022	No significant change
Solyc01g057903.1	8.97932	2.58472	1.87955	1.37518	0.169077	0.280855	No significant change
Solyc01g073695.1	0.65156	2.82959	3.41652	0.828208	0.407553	NA	No significant change
Solyc01g066680.3	100.344	-2.14784	0.432032	-4.97148	6.64453e-07	1.91665e-05	No significant change
Solyc01g066090.2	5.61473	4.95147	1.91047	2.59175	0.00954885	0.0405485	No significant change
Solyc01g112245.1	272.444	-0.273394	0.157112	-1.74013	0.0818368	0.172271	No significant change
Solyc01g068640.3	179.437	-0.220434	0.190922	-1.15458	0.248264	0.371565	No significant change
Solyc01g049918.1	8.03167	4.30753	1.87619	2.2959	0.0216818	0.0712976	No significant change
Solyc01g010790.1	3.52293	3.59615	2.09972	1.71268	0.0867709	0.179022	No significant change
Solyc01g111750.3	182.405	0.635082	0.243958	2.60325	0.00923459	0.0396404	No significant change
Solyc01g103380.3	246.816	0.280237	0.166122	1.68693	0.0916163	0.185304	No significant change
Solyc01g108150.3	708.256	0.421853	0.188028	2.24357	0.0248602	0.0778788	No significant change
Solyc01g086880.2	0.805651	0.24724	3.31519	0.0745779	0.940551	NA	No significant change
Solyc01g111200.3	1305.65	0.122931	0.149885	0.820167	0.412121	0.535788	No significant change
Solyc01g098090.3	1291.26	0.398282	0.139141	2.86243	0.00420404	0.0229725	No significant change
Solyc01g103240.3	10.3003	5.81366	2.23312	2.60338	0.00923094	0.0396404	No significant change
Solyc01g091700.3	332.05	1.09769	0.468959	2.34069	0.019248	0.0657734	No significant change
Solyc01g010540.3	658.029	-0.625013	0.172443	-3.62447	0.000289552	0.00306326	No significant change
Solyc01g110880.1	10.4432	2.34054	0.880168	2.6592	0.00783273	0.035527	No significant change
Solyc01g087210.3	6946.13	0.399009	0.148023	2.69558	0.00702663	0.0328169	No significant change
Solyc01g109160.3	9.94074	3.2448	1.63967	1.97893	0.0478235	0.120985	No significant change
Solyc01g098150.3	582.325	-0.314366	0.215829	-1.45655	0.145241	0.253473	No significant change
Solyc01g010065.1	16.1023	4.54202	1.8668	2.43306	0.0149719	0.0554704	No significant change
Solyc01g080870.3	117.484	5.75252	0.746658	7.70437	1.31492e-14	4.30521e-12	Upregulated in crel
Solyc01g103910.2	24.2774	4.68308	1.48896	3.14521	0.00165968	0.0116203	No significant change
Solyc01g099760.3	1630.19	-0.453139	0.146272	-3.09792	0.00194883	0.0130935	No significant change
Solyc01g079940.3	797.62	1.48853	0.381067	3.90621	9.37558e-05	0.00122919	No significant change
Solyc01g059847.1	5.74616	5.94321	2.84368	2.08997	0.0366204	0.10124	No significant change
Solyc01g107130.3	2425.61	0.00499325	0.161448	0.0309279	0.975327	0.983966	No significant change
Solyc01g006270.2	0.443786	2.28944	3.43082	0.667314	0.504572	NA	No significant change
Solyc01g017240.1	52.1556	-0.00656853	0.457974	-0.0143426	0.988557	0.992902	No significant change
Solyc01g038230.1	3.04753	5.02194	3.02108	1.6623	0.0964529	0.191826	No significant change
Solyc01g067515.1	14.3091	3.54491	1.89187	1.87376	0.0609635	0.141489	No significant change
Solyc01g108730.2	7.14715	6.26073	2.44577	2.55982	0.0104726	0.0432789	No significant change
Solyc01g087630.2	2.51579	1.23974	1.8936	0.6547	0.512661	0.628051	No significant change
Solyc01g011098.1	3.0604	2.41994	2.05787	1.17594	0.239619	0.36178	No significant change
Solyc01g058367.1	10.0967	5.78942	2.22966	2.59655	0.00941663	0.040202	No significant change
Solyc01g066283.1	6.02592	4.09106	1.91241	2.13922	0.032418	0.0931155	No significant change
Solyc01g108975.1	33.2532	1.59189	0.76145	2.09061	0.0365632	0.101142	No significant change
Solyc01g079100.3	152.117	-0.837972	0.459449	-1.82387	0.0681724	0.152783	No significant change
Solyc01g067530.3	833.691	0.044633	0.182231	0.244925	0.806514	0.865429	No significant change
Solyc01g014020.1	4.66349	2.64177	3.07328	0.859592	0.390014	0.514501	No significant change
Solyc01g056875.1	7.8213	3.86504	2.11335	1.82887	0.0674192	0.151813	No significant change
Solyc01g106180.2	8.39586	1.35043	1.0971	1.23091	0.218357	0.337315	No significant change
Solyc01g088120.1	1.66181	2.06914	1.9601	1.05563	0.291136	NA	No significant change
Solyc01g100540.3	209.602	0.367321	0.218408	1.68182	0.0926047	0.186712	No significant change
Solyc01g110980.3	3.75598	3.40792	1.77507	1.91988	0.054873	0.132134	No significant change
Solyc01g066000.1	3.85911	3.42181	2.611	1.31054	0.190014	0.30472	No significant change
Solyc01g112300.3	353.624	-0.111609	0.24068	-0.463724	0.642845	0.739238	No significant change
Solyc01g066500.1	10.0067	2.63559	1.11987	2.35348	0.0185987	0.0642667	No significant change
Solyc01g103150.3	233.783	-0.0823821	0.219628	-0.375099	0.707587	0.791138	No significant change
Solyc01g104434.1	27.7378	1.87672	0.719728	2.60754	0.00911953	0.0393408	No significant change
Solyc01g058690.1	3.91709	2.17312	1.78684	1.21618	0.223916	0.343858	No significant change
Solyc01g058530.3	58.5855	-0.805237	0.442678	-1.81901	0.0689096	0.153827	No significant change
Solyc01g105070.3	99.4307	3.29373	0.429317	7.67203	1.69291e-14	5.43082e-12	Upregulated in crel
Solyc01g102925.1	5.46813	5.88392	2.3797	2.47254	0.0134156	0.0515497	No significant change
Solyc01g091160.3	284.151	-0.832887	0.267517	-3.1134	0.00184943	0.0125639	No significant change
Solyc01g017680.2	2.17682	3.5452	2.63572	1.34506	0.178606	0.291457	No significant change
Solyc01g102875.1	4.13831	1.23973	2.12674	0.582922	0.559946	0.669729	No significant change
Solyc01g087790.2	625.863	0.272491	0.271893	1.0022	0.316246	0.442343	No significant change
Solyc01g102510.3	1696.25	0.0473891	0.123917	0.382425	0.702146	0.787021	No significant change
Solyc01g095810.3	70.2257	2.09489	0.755044	2.77453	0.00552816	0.0276971	No significant change
Solyc01g102980.3	206.86	-1.12358	0.348034	-3.22838	0.00124493	0.00944977	No significant change
Solyc01g066660.1	2.39161	1.99489	2.72151	0.733007	0.463554	0.584026	No significant change
Solyc01g105600.3	22.5747	0.519684	0.557941	0.931432	0.35163	0.476914	No significant change
Solyc01g096940.3	591.499	-1.11256	0.283527	-3.92401	8.70874e-05	0.00115821	No significant change
Solyc01g068420.3	10.0564	4.24214	1.77606	2.38851	0.016917	0.0601237	No significant change
Solyc01g028875.1	19.4885	4.59063	1.54994	2.96181	0.00305837	0.018244	No significant change
Solyc01g010083.1	7.74124	3.83603	2.52231	1.52084	0.1283	0.232401	No significant change
Solyc01g056650.1	1.77966	4.26808	3.15161	1.35425	0.175655	0.28815	No significant change
Solyc01g014960.1	6.17218	4.12113	2.13666	1.92877	0.053759	0.13037	No significant change
Solyc01g094140.3	94.7161	0.486367	0.664258	0.732197	0.464049	0.584413	No significant change
Solyc01g099960.3	116.029	0.520469	0.417231	1.24744	0.212238	0.330059	No significant change
Solyc01g103670.3	362.088	0.386763	0.168579	2.29426	0.0217758	0.0715104	No significant change
Solyc01g067840.2	4.90551	1.52987	1.40266	1.09069	0.275408	0.4001	No significant change
Solyc01g010020.3	144.113	0.618348	0.315528	1.95972	0.0500281	0.124303	No significant change
Solyc01g108060.2	15.1351	2.17484	0.686387	3.16854	0.00153208	0.010991	No significant change
Solyc01g079230.3	205.411	-0.260251	0.185225	-1.40505	0.160005	0.270734	No significant change
Solyc01g080240.3	1834.97	0.0228054	0.168673	0.135205	0.892449	0.927979	No significant change
Solyc01g011490.1	4.73275	3.54755	1.87388	1.89316	0.0583371	0.137375	No significant change
Solyc01g011230.3	9.06398	0.913824	0.829368	1.10183	0.270535	0.395303	No significant change
Solyc01g088030.3	40.1652	0.0578302	0.425952	0.135767	0.892005	0.92767	No significant change
Solyc01g006825.1	1057.88	0.174063	0.368818	0.47195	0.636963	0.734116	No significant change
Solyc01g108590.1	0.585517	2.73434	3.41945	0.799644	0.423917	NA	No significant change
Solyc01g099645.1	38.0611	0.0578336	0.326448	0.17716	0.859383	0.904255	No significant change
Solyc01g017860.3	40.9317	1.04002	0.513533	2.02521	0.0428454	0.112406	No significant change
Solyc01g014650.1	1.30554	3.81462	3.29172	1.15885	0.246516	NA	No significant change
Solyc01g057390.2	2.05159	4.4932	2.45071	1.83343	0.0667388	0.150822	No significant change
Solyc01g105500.3	22.1338	1.48396	1.04964	1.41377	0.157429	0.26754	No significant change
Solyc01g066620.3	30.2932	0.605979	1.01822	0.595139	0.551751	0.662791	No significant change
Solyc01g111630.3	6906.91	0.412063	0.191941	2.14682	0.0318077	0.0918848	No significant change
Solyc01g098310.2	15.2996	7.35887	1.96075	3.75309	0.000174665	0.00203567	No significant change
Solyc01g017400.2	892.585	-0.422085	0.310811	-1.35801	0.174461	0.286912	No significant change
Solyc01g097850.1	5.55209	2.00213	2.22069	0.90158	0.36728	0.491984	No significant change
Solyc01g028910.2	3.3384	5.17044	3.03063	1.70606	0.0879964	0.18071	No significant change
Solyc01g014700.2	14.538	2.89643	1.20214	2.4094	0.0159789	0.0580367	No significant change
Solyc01g100370.3	113.298	0.263087	0.329663	0.798048	0.424842	0.548323	No significant change
Solyc01g103940.3	1174.37	0.213459	0.135736	1.57261	0.115809	0.217233	No significant change
Solyc01g102910.3	3.52289	3.27686	3.14637	1.04148	0.297655	0.422979	No significant change
Solyc01g105590.2	9.97721	3.44406	1.57967	2.18024	0.02924	0.0869973	No significant change
Solyc01g089855.1	121.555	0.974692	0.367542	2.65192	0.00800344	0.0360592	No significant change
Solyc01g066070.3	14.4156	2.84849	1.57507	1.80848	0.0705311	0.156119	No significant change
Solyc01g067770.2	10.1047	6.75928	2.32157	2.91151	0.00359687	0.0205133	No significant change
Solyc01g109400.3	356.305	-0.492559	0.230078	-2.14083	0.0322874	0.0928988	No significant change
Solyc01g058100.2	8.94438	1.08694	0.928796	1.17026	0.241895	0.364411	No significant change
Solyc01g080450.3	216.786	-0.594988	0.211026	-2.8195	0.00480987	0.0252365	No significant change
Solyc01g066360.3	19.355	3.73742	1.62758	2.29631	0.0216583	0.0712498	No significant change
Solyc01g008474.1	5.55539	3.50275	1.70158	2.05853	0.0395392	0.106725	No significant change
Solyc01g111670.3	72.2654	-0.989342	0.311634	-3.17469	0.00149998	0.0108243	No significant change
Solyc01g097670.3	133.821	-0.141421	0.357299	-0.395805	0.692249	0.778897	No significant change
Solyc01g106420.3	426.196	0.137465	0.135524	1.01432	0.31043	0.436468	No significant change
Solyc01g100020.3	120.61	0.25092	0.392525	0.639245	0.522664	0.637233	No significant change
Solyc01g108360.3	2.64431	4.83781	3.05819	1.58192	0.113667	0.214603	No significant change
Solyc01g008740.2	7.92286	3.50488	1.71764	2.04052	0.0412985	0.109831	No significant change
Solyc01g107320.3	380.902	0.20712	0.137983	1.50105	0.133342	0.238755	No significant change
Solyc01g005750.1	0	NA	NA	NA	NA	NA	No significant change
Solyc01g110035.1	0	NA	NA	NA	NA	NA	No significant change
Solyc01g090480.3	560.24	0.267462	0.13198	2.02654	0.0427095	0.112235	No significant change
Solyc01g095760.3	0	NA	NA	NA	NA	NA	No significant change
Solyc01g057470.1	2.86645	4.94792	2.44578	2.02305	0.0430682	0.112762	No significant change
Solyc01g094300.1	4.55684	5.62419	2.02708	2.77452	0.00552826	0.0276971	No significant change
Solyc01g016960.1	5.41389	3.31484	2.1734	1.52518	0.127213	0.231158	No significant change
Solyc01g100570.3	2757.61	-1.0899	0.214765	-5.07483	3.87843e-07	1.20837e-05	No significant change
Solyc01g087730.3	4955.58	-0.275396	0.200341	-1.37464	0.169243	0.280972	No significant change
Solyc01g058650.2	2.4223	3.70045	2.63132	1.40631	0.159632	0.270401	No significant change
Solyc01g073730.3	269.112	0.211257	0.126108	1.6752	0.0938953	0.188366	No significant change
Solyc01g014655.1	3.52342	5.24146	2.52994	2.07178	0.0382862	0.104443	No significant change
Solyc01g105760.1	3.82212	3.70814	1.93484	1.91651	0.0552998	0.132839	No significant change
Solyc01g009560.1	3.83893	5.37041	3.00442	1.7875	0.0738564	0.160945	No significant change
Solyc01g110320.3	11.8188	2.03189	1.40628	1.44487	0.148494	0.257211	No significant change
Solyc01g059760.2	11.9987	3.58944	1.59294	2.25334	0.0242379	0.0765712	No significant change
Solyc01g090030.2	14.4799	4.38836	1.6725	2.62384	0.00869451	0.0381183	No significant change
Solyc01g096930.3	405.315	0.220505	0.195755	1.12643	0.259983	0.383877	No significant change
Solyc01g017187.1	23.6727	1.37818	0.656579	2.09904	0.0358135	0.0996321	No significant change
Solyc01g089890.3	14.3267	-0.257371	0.75826	-0.339423	0.734291	0.812103	No significant change
Solyc01g094780.3	35.7692	0.725891	0.47677	1.52252	0.127879	0.231982	No significant change
Solyc01g111075.1	0	NA	NA	NA	NA	NA	No significant change
Solyc01g009530.1	18.227	1.28582	0.646649	1.98844	0.0467629	0.119282	No significant change
Solyc01g016897.1	9.82663	6.72308	1.88126	3.57371	0.000351957	0.00356321	No significant change
Solyc01g091010.3	314.183	-0.898727	0.210275	-4.27407	1.9194e-05	0.000328085	No significant change
Solyc01g081173.1	6.93369	3.60516	1.94633	1.85229	0.0639841	0.146226	No significant change
Solyc01g100650.3	2157.56	0.473086	0.167367	2.82665	0.00470384	0.0248403	No significant change
Solyc01g017230.1	558.421	0.217271	0.343052	0.633346	0.526508	0.640542	No significant change
Solyc01g006080.2	1.85102	2.33113	2.26237	1.03039	0.302826	0.428507	No significant change
Solyc01g100340.3	64.0106	0.0851602	0.278505	0.305776	0.759775	0.831772	No significant change
Solyc01g006110.3	718.877	-0.0964304	0.106705	-0.903711	0.366149	0.490945	No significant change
Solyc01g066900.3	140.252	-1.26361	0.247233	-5.111	3.20456e-07	1.03534e-05	No significant change
Solyc01g102300.3	260.743	0.245626	0.246639	0.995889	0.319304	0.445415	No significant change
Solyc01g095360.2	34.3131	-0.309468	0.498247	-0.621114	0.534525	0.647715	No significant change
Solyc01g094085.1	0.551103	2.49611	3.42613	0.728551	0.466276	NA	No significant change
Solyc01g107300.3	352.531	1.08943	0.366785	2.97022	0.00297585	0.0178456	No significant change
Solyc01g104600.3	224.517	-0.100064	0.178652	-0.560106	0.575407	0.683358	No significant change
Solyc01g111290.1	5.07958	4.78221	1.88368	2.53876	0.0111247	0.045088	No significant change
Solyc01g008780.3	287.224	0.394179	0.213589	1.8455	0.0649649	0.147954	No significant change
Solyc01g091830.3	223.773	1.40697	0.310192	4.53582	5.73813e-06	0.000119578	No significant change
Solyc01g081050.3	1328.15	1.00271	0.213148	4.70431	2.5473e-06	5.99256e-05	No significant change
Solyc01g107170.2	191.046	3.71901	0.623946	5.96048	2.51501e-09	1.66752e-07	Upregulated in crel
Solyc01g020376.1	3.03266	3.07362	2.21343	1.38862	0.164947	0.276121	No significant change
Solyc01g068490.3	62.4656	0.185379	0.698803	0.265281	0.790793	0.854099	No significant change
Solyc01g096510.2	107.272	2.87917	0.460698	6.24957	4.11583e-10	3.53283e-08	Upregulated in crel
Solyc01g008820.3	526.608	-0.315464	0.169209	-1.86434	0.062274	0.143576	No significant change
Solyc01g109900.3	0.809826	2.10138	2.4575	0.855087	0.392503	NA	No significant change
Solyc01g066515.1	9.31356	2.54978	1.84566	1.3815	0.167124	0.278521	No significant change
Solyc01g079680.3	93.2438	-0.554979	0.234682	-2.36481	0.0180392	0.0628514	No significant change
Solyc01g006790.2	20.2827	0.366007	0.431566	0.848091	0.396388	0.520567	No significant change
Solyc01g109820.1	0.694314	0.692474	3.36943	0.205517	0.837168	NA	No significant change
Solyc01g073960.3	984.449	0.311322	0.136505	2.28067	0.0225679	0.0731809	No significant change
Solyc01g086950.3	227.754	-0.0302183	0.228647	-0.132161	0.894857	0.929479	No significant change
Solyc01g020525.1	90.4501	-0.227452	0.457069	-0.497632	0.618744	0.719585	No significant change
Solyc01g066700.3	8.94739	1.0722	0.913719	1.17344	0.240619	0.362893	No significant change
Solyc01g097260.3	15.3615	0.113771	0.592583	0.191992	0.847749	0.895962	No significant change
Solyc01g057750.1	10.7483	6.8501	2.1768	3.14687	0.00165027	0.0115849	No significant change
Solyc01g106943.1	173.329	0.199277	0.211396	0.942672	0.345849	0.471064	No significant change
Solyc01g060040.3	1238.83	0.0182518	0.0887514	0.205651	0.837064	0.888364	No significant change
Solyc01g008990.3	162.504	-0.0949776	0.240716	-0.394563	0.693165	0.779596	No significant change
Solyc01g010280.3	14.4032	7.27256	1.82238	3.9907	6.58786e-05	0.000921692	No significant change
Solyc01g079800.3	183.835	0.260575	0.199328	1.30727	0.191122	0.306032	No significant change
Solyc01g011000.3	1523.63	-0.958219	0.267676	-3.57977	0.000343892	0.00349605	No significant change
Solyc01g105150.3	687.587	-0.00313969	0.130039	-0.0241443	0.980737	0.987592	No significant change
Solyc01g107790.2	9.825	0.649052	1.307	0.496595	0.619475	0.720154	No significant change
Solyc01g014536.1	2.20738	4.57366	2.50349	1.82692	0.0677124	0.152246	No significant change
Solyc01g106330.3	280.358	-0.368959	0.163504	-2.25658	0.0240343	0.0761529	No significant change
Solyc01g090230.3	595.753	0.341231	0.131946	2.58615	0.00970557	0.0410065	No significant change
Solyc01g088245.1	86.8652	0.504867	0.346877	1.45546	0.145541	0.253774	No significant change
Solyc01g068340.3	122.242	-0.914054	0.468551	-1.95081	0.0510797	0.126078	No significant change
Solyc01g006830.3	1814.65	0.453157	0.127435	3.55599	0.000376553	0.00375006	No significant change
Solyc01g107550.3	497.244	-0.545067	0.172942	-3.15174	0.00162301	0.0114526	No significant change
Solyc01g005680.3	37.9798	1.66819	0.517249	3.22513	0.00125916	0.00952686	No significant change
Solyc01g096880.3	639.111	2.49147	0.330399	7.54078	4.67151e-14	1.36112e-11	Upregulated in crel
Solyc01g011050.3	8.95199	2.84397	1.59768	1.78007	0.0750648	0.162528	No significant change
Solyc01g008320.3	4038.04	-0.21317	0.122183	-1.74468	0.08104	0.171298	No significant change
Solyc01g106320.2	595.402	0.0981102	0.191905	0.511245	0.60918	0.71152	No significant change
Solyc01g081210.3	38.3338	0.355592	0.381651	0.93172	0.351481	0.476773	No significant change
Solyc01g106250.3	1.32422	-0.497896	1.92581	-0.258538	0.795991	NA	No significant change
Solyc01g006350.3	1316.16	-0.289893	0.130287	-2.22503	0.026079	0.080373	No significant change
Solyc01g107220.2	13.5969	1.98366	1.34226	1.47785	0.139447	0.246464	No significant change
Solyc01g108083.1	0	NA	NA	NA	NA	NA	No significant change
Solyc01g106560.3	221.163	0.407346	0.16663	2.44462	0.0145005	0.0543196	No significant change
Solyc01g008900.3	185.875	0.177077	0.166665	1.06247	0.288021	0.413211	No significant change
Solyc01g104340.2	55.2997	0.125729	0.368091	0.341571	0.732673	0.810756	No significant change
Solyc01g096980.2	4.10803	0.0651433	0.959613	0.067885	0.945877	0.964807	No significant change
Solyc01g059965.1	25.9445	0.86722	0.761654	1.1386	0.25487	0.378615	No significant change
Solyc01g020340.2	54.1073	0.0526814	0.309965	0.169959	0.865042	0.907954	No significant change
Solyc01g081000.3	20.8164	0.44028	0.705078	0.624442	0.532337	0.645829	No significant change
Solyc01g009520.3	1096.43	-0.724386	0.222841	-3.25068	0.00115129	0.00886879	No significant change
Solyc01g073680.3	199.387	-0.333667	0.258693	-1.28982	0.197115	0.312604	No significant change
Solyc01g097360.3	162.192	-0.291003	0.179812	-1.61837	0.105582	0.204368	No significant change
Solyc01g096340.3	70.4179	0.283975	0.258876	1.09695	0.272663	0.397399	No significant change
Solyc01g106340.3	57.5368	0.422047	0.565152	0.746784	0.455194	0.576389	No significant change
Solyc01g010520.3	377.163	-0.257544	0.10292	-2.50236	0.0123369	0.0486657	No significant change
Solyc01g016655.1	6.63381	3.84213	1.75756	2.18606	0.0288115	0.0861036	No significant change
Solyc01g073810.2	5.00691	3.16491	2.13232	1.48426	0.13774	0.244399	No significant change
Solyc01g107690.3	37.7917	-0.470848	0.448808	-1.04911	0.294129	0.419383	No significant change
Solyc01g106175.1	211.625	-0.460822	0.282383	-1.6319	0.1027	0.200497	No significant change
Solyc01g101020.3	2161.96	0.477207	0.124755	3.82514	0.000130698	0.00161997	No significant change
Solyc01g087680.3	410.682	0.958778	0.242991	3.94574	7.95534e-05	0.00107329	No significant change
Solyc01g014740.1	3.10675	1.19373	1.66227	0.718138	0.472672	0.592548	No significant change
Solyc01g088690.3	35.3394	-0.696852	0.424138	-1.64298	0.100386	0.197177	No significant change
Solyc01g079240.3	2831.38	-1.25427	0.288795	-4.34313	1.40469e-05	0.000250626	No significant change
Solyc01g108290.3	234.745	-0.076093	0.208416	-0.365101	0.715036	0.797389	No significant change
Solyc01g079550.2	10.4328	0.0075221	0.832259	0.00903817	0.992789	0.995384	No significant change
Solyc01g100970.3	928.843	0.679897	0.177816	3.82361	0.000131513	0.00162771	No significant change
Solyc01g012740.1	6.107	5.0669	1.93268	2.6217	0.00874929	0.0382739	No significant change
Solyc01g065740.3	32.9704	0.725589	0.731549	0.991853	0.321269	0.447469	No significant change
Solyc01g067273.1	124.04	-0.283682	0.217402	-1.30487	0.191936	0.306979	No significant change
Solyc01g059870.3	1617.78	-0.0850126	0.208071	-0.408574	0.682852	0.771226	No significant change
Solyc01g099540.2	4.04253	5.43942	2.48036	2.193	0.0283074	0.084949	No significant change
Solyc01g110970.3	15.5389	-0.663648	0.801747	-0.827752	0.407811	0.531481	No significant change
Solyc01g098140.3	33.0017	1.33476	0.672055	1.98608	0.0470243	0.119734	No significant change
Solyc01g017470.2	125.67	-0.454154	0.426363	-1.06518	0.286794	0.411956	No significant change
Solyc01g016697.1	5.78085	5.96466	1.99856	2.98448	0.0028406	0.0172428	No significant change
Solyc01g091490.3	39.0818	-0.131931	0.447284	-0.29496	0.768025	0.837828	No significant change
Solyc01g057570.3	185.268	0.0578519	0.140146	0.412797	0.679756	0.76857	No significant change
Solyc01g087670.3	644.298	-0.658618	0.122397	-5.38101	7.40672e-08	2.97759e-06	No significant change
Solyc01g009500.3	220.869	0.414257	0.220251	1.88084	0.0599942	0.139925	No significant change
Solyc01g008360.3	340.295	-0.654233	0.227132	-2.88041	0.00397163	0.0221163	No significant change
Solyc01g106947.1	66.6662	-0.247694	0.593005	-0.417693	0.676171	0.765826	No significant change
Solyc01g065615.1	6.40644	4.48304	2.56315	1.74904	0.0802846	0.170427	No significant change
Solyc01g096600.3	879.035	-0.204534	0.103675	-1.97283	0.0485152	0.12202	No significant change
Solyc01g014920.2	1.12385	3.62554	3.39391	1.06825	0.285409	NA	No significant change
Solyc01g017870.2	2.32163	4.65146	2.49315	1.8657	0.0620839	0.143291	No significant change
Solyc01g057530.1	3.12207	5.08058	2.54451	1.99668	0.0458595	0.117598	No significant change
Solyc01g097510.3	185.193	-0.212182	0.382262	-0.555069	0.578847	0.686388	No significant change
Solyc01g098340.3	106.877	0.255032	0.241578	1.05569	0.291108	0.416269	No significant change
Solyc01g081570.3	2366.32	0.285461	0.178824	1.59633	0.110416	0.210613	No significant change
Solyc01g005690.3	785.932	0.387263	0.12665	3.05775	0.00223002	0.0144596	No significant change
Solyc01g088695.1	0	NA	NA	NA	NA	NA	No significant change
Solyc01g111110.3	30.6688	0.392636	0.513254	0.764994	0.444275	0.566685	No significant change
Solyc01g008115.1	0	NA	NA	NA	NA	NA	No significant change
Solyc01g044360.3	3308.47	-0.211694	0.136994	-1.54528	0.122278	0.225107	No significant change
Solyc01g108720.2	2.79913	4.92341	3.02698	1.62651	0.103842	0.20214	No significant change
Solyc01g102320.1	6.18473	4.12433	2.11268	1.95218	0.0509173	0.125808	No significant change
Solyc01g095400.3	751.337	0.126736	0.108443	1.16868	0.242533	0.365191	No significant change
Solyc01g013860.1	3.21097	5.11307	3.37306	1.51585	0.129556	0.233938	No significant change
Solyc01g104432.1	503.15	0.495305	0.45578	1.08672	0.27716	0.401933	No significant change
Solyc01g010165.1	8.30343	3.94248	2.49116	1.58259	0.113515	0.214475	No significant change
Solyc01g108090.2	5.38358	3.93406	1.76951	2.22325	0.0261988	0.080656	No significant change
Solyc01g110670.3	88.6325	1.76988	0.342176	5.17243	2.31068e-07	7.77384e-06	No significant change
Solyc01g111690.3	60.3526	-0.277457	0.30041	-0.923594	0.355698	0.480995	No significant change
Solyc01g109290.3	265.408	-0.399229	0.190907	-2.09122	0.0365083	0.101025	No significant change
Solyc01g109220.3	6.84116	-1.54327	0.779274	-1.9804	0.0476589	0.120692	No significant change
Solyc01g102460.3	83.9983	-0.0608647	0.354184	-0.171845	0.863559	0.906864	No significant change
Solyc01g109770.3	521.794	-0.557208	0.245628	-2.2685	0.0232988	0.0747043	No significant change
Solyc01g081160.3	9.84426	2.64794	1.91302	1.38417	0.166307	0.277635	No significant change
Solyc01g089870.3	1299.22	-0.439253	0.208006	-2.11173	0.0347096	0.097587	No significant change
Solyc01g013820.1	2.35122	3.66495	1.88145	1.94793	0.0514231	0.126659	No significant change
Solyc01g088660.3	266.308	-1.52824	0.245128	-6.23445	4.53364e-10	3.7791e-08	Downregulated in crel
Solyc01g102830.3	353.38	-0.274305	0.188907	-1.45207	0.146483	0.254885	No significant change
Solyc01g105000.3	32.9157	-1.12129	0.636917	-1.76049	0.0783241	0.167373	No significant change
Solyc01g005230.3	26.1849	1.63985	0.724213	2.26432	0.0235542	0.075174	No significant change
Solyc01g008930.3	291.509	-0.506428	0.175866	-2.87963	0.00398145	0.0221472	No significant change
Solyc01g011375.1	5.15246	5.78996	2.43842	2.37447	0.0175743	0.061673	No significant change
Solyc01g011091.1	103.471	-0.102072	0.203119	-0.502525	0.615299	0.716848	No significant change
Solyc01g104775.1	413.325	-0.395888	0.274963	-1.43979	0.149927	0.258709	No significant change
Solyc01g055165.1	4.77093	3.48601	1.88949	1.84494	0.0650459	0.148086	No significant change
Solyc01g017877.1	8.9463	6.58758	2.01627	3.26721	0.00108612	0.00848979	No significant change
Solyc01g080580.3	178.699	-0.135608	0.292302	-0.463932	0.642696	0.739168	No significant change
Solyc01g095240.3	66.9779	0.726581	0.298107	2.43732	0.0147966	0.0549943	No significant change
Solyc01g020460.2	18.4671	3.85885	1.42861	2.70112	0.00691061	0.0324435	No significant change
Solyc01g091455.1	0	NA	NA	NA	NA	NA	No significant change
Solyc01g060220.1	3.84759	2.55215	1.87279	1.36275	0.172961	0.285161	No significant change
Solyc01g068260.3	136.056	-1.24212	0.240323	-5.16855	2.35912e-07	7.9071e-06	No significant change
Solyc01g010295.1	37.3451	-0.515782	0.358894	-1.43714	0.150678	0.259482	No significant change
Solyc01g057275.1	22.9771	2.1738	0.612377	3.54977	0.000385566	0.00381551	No significant change
Solyc01g006420.3	3.78931	5.35705	2.46839	2.17026	0.029987	0.0884022	No significant change
Solyc01g111940.3	479.428	0.491815	0.150366	3.27079	0.00107249	0.00841017	No significant change
Solyc01g057260.3	56.3642	1.31941	0.470119	2.80654	0.00500767	0.0259359	No significant change
Solyc01g010750.3	1432.02	0.566601	0.178202	3.17954	0.00147508	0.0107006	No significant change
Solyc01g107937.1	5.25218	0.0374989	1.20351	0.0311578	0.975144	0.983966	No significant change
Solyc01g097530.2	36.4394	-0.451976	0.591698	-0.763864	0.444948	0.567305	No significant change
Solyc01g080830.3	3.85299	0.286645	1.02469	0.279737	0.779679	0.846182	No significant change
Solyc01g095950.1	1361.88	0.40641	0.382844	1.06156	0.288438	0.413582	No significant change
Solyc01g080750.3	0	NA	NA	NA	NA	NA	No significant change
Solyc01g018044.1	8.93359	6.58801	2.13037	3.09242	0.00198528	0.013272	No significant change
Solyc01g008420.3	38.916	1.69784	0.945043	1.79657	0.0724036	0.158796	No significant change
Solyc01g011397.1	9.66205	6.70118	2.05795	3.25624	0.00112897	0.00875366	No significant change
Solyc01g095620.3	1473.91	0.751869	0.219638	3.42323	0.000618828	0.00553148	No significant change
Solyc01g095695.1	3.18625	-0.685727	1.27096	-0.539534	0.589518	0.69559	No significant change
Solyc01g105497.1	48.6405	-0.348915	0.349526	-0.99825	0.318158	0.444324	No significant change
Solyc01g034140.1	3.10212	5.05975	3.00931	1.68136	0.0926922	0.186802	No significant change
Solyc01g057852.1	2.99528	2.7587	3.19175	0.864323	0.38741	0.511889	No significant change
Solyc01g016970.1	1.90535	4.37057	3.38089	1.29273	0.196105	0.31153	No significant change
Solyc01g086957.1	152.091	0.23141	0.190026	1.21778	0.223307	0.343206	No significant change
Solyc01g098860.3	7.43724	3.26301	1.45563	2.24165	0.0249842	0.07813	No significant change
Solyc01g007895.1	0.963179	3.368	3.40017	0.990538	0.321911	NA	No significant change
Solyc01g080000.1	8.57889	2.56511	1.34617	1.90548	0.0567172	0.13514	No significant change
Solyc01g097960.3	10.4907	2.81599	2.45945	1.14497	0.252221	0.375506	No significant change
Solyc01g066140.2	11.4976	4.43525	1.80165	2.46177	0.0138253	0.0525841	No significant change
Solyc01g093990.3	257.208	-0.176949	0.24176	-0.731918	0.464219	0.584557	No significant change
Solyc01g110010.3	175.986	-0.102135	0.166611	-0.613016	0.539865	0.652582	No significant change
Solyc01g057770.3	3277.11	1.71108	0.573309	2.98457	0.00283975	0.017241	No significant change
Solyc01g097570.2	46.7293	0.177655	0.307384	0.577956	0.563294	0.67272	No significant change
Solyc01g009710.1	5.54323	4.93263	1.79198	2.75261	0.0059122	0.0290209	No significant change
Solyc01g104190.2	0	NA	NA	NA	NA	NA	No significant change
Solyc01g073980.1	2.57677	4.80988	2.4978	1.92565	0.0541484	0.130965	No significant change
Solyc01g056770.1	2.36564	3.69545	2.03167	1.81892	0.0689241	0.153844	No significant change
Solyc01g102480.3	652.329	-0.0306812	0.132507	-0.231543	0.816893	0.873114	No significant change
Solyc01g103807.1	3.02867	5.01491	3.37389	1.48639	0.137176	0.243697	No significant change
Solyc01g100830.2	11.5436	2.38863	1.39651	1.71043	0.0871862	0.179592	No significant change
Solyc01g090340.2	192.085	-1.57496	0.471533	-3.34008	0.000837549	0.00697402	No significant change
Solyc01g106200.2	44.9091	0.151116	0.459206	0.329082	0.742094	0.817953	No significant change
Solyc01g081150.3	244.976	-0.255283	0.177647	-1.43703	0.150711	0.259525	No significant change
Solyc01g012580.1	13.9981	0.95096	0.567599	1.67541	0.0938544	0.188331	No significant change
Solyc01g022750.3	397.491	-0.107536	0.242621	-0.443227	0.657602	0.751197	No significant change
Solyc01g091920.3	248.044	-0.140313	0.191736	-0.731803	0.464289	0.584584	No significant change
Solyc01g056345.1	6.38865	4.159	2.50065	1.66317	0.0962787	0.191658	No significant change
Solyc01g059740.1	3.81127	2.3496	2.04837	1.14706	0.251358	0.374677	No significant change
Solyc01g099580.2	15.8567	2.46818	0.982266	2.51274	0.0119797	0.0476533	No significant change
Solyc01g109970.3	29.6526	0.728731	0.572292	1.27336	0.202892	0.319382	No significant change
Solyc01g110917.1	46.5942	0.902569	0.366372	2.46353	0.0137577	0.0523896	No significant change
Solyc01g005210.3	2350.6	1.06047	0.150689	7.03745	1.95794e-12	3.47386e-10	Upregulated in crel
Solyc01g094040.3	155.812	0.955346	0.221417	4.31469	1.59826e-05	0.00027859	No significant change
Solyc01g006810.3	293.557	-0.13421	0.201984	-0.664456	0.506399	0.622782	No significant change
Solyc01g105680.3	1038.79	1.16761	0.174814	6.67913	2.40361e-11	3.01724e-09	Upregulated in crel
Solyc01g104110.3	38.5778	1.58648	0.404007	3.92686	8.60638e-05	0.00114748	No significant change
Solyc01g090530.2	18.9626	1.63527	0.810398	2.01787	0.0436053	0.113728	No significant change
Solyc01g091430.2	69.0425	0.529546	0.289866	1.82686	0.0677203	0.152253	No significant change
Solyc01g110785.1	3.63517	2.73471	1.72027	1.5897	0.111903	0.212392	No significant change
Solyc01g088150.3	441.423	-0.137061	0.152955	-0.896082	0.370209	0.494884	No significant change
Solyc01g058200.3	66.3358	0.129672	0.395329	0.328011	0.742903	0.818379	No significant change
Solyc01g088100.3	3036.14	0.0226742	0.178287	0.127178	0.898799	0.932476	No significant change
Solyc01g099570.3	2.64404	4.82579	3.01515	1.60051	0.109485	0.209368	No significant change
Solyc01g109085.1	0	NA	NA	NA	NA	NA	No significant change
Solyc01g111840.3	161.313	-0.0202958	0.201854	-0.100547	0.91991	0.946647	No significant change
Solyc01g106080.3	790.362	0.733192	0.188729	3.8849	0.000102372	0.00131895	No significant change
Solyc01g014355.1	9.85857	6.72425	2.35276	2.85803	0.00426281	0.0231939	No significant change
Solyc01g006640.1	63.8649	4.57617	1.44609	3.16451	0.00155342	0.0111003	No significant change
Solyc01g007060.3	314.009	-0.292666	0.188281	-1.55441	0.120087	0.222524	No significant change
Solyc01g089950.3	34.345	1.21837	0.594263	2.05021	0.0403437	0.108167	No significant change
Solyc01g060045.1	2.47464	2.74648	3.21488	0.854303	0.392937	0.517276	No significant change
Solyc01g081450.3	120.023	0.738277	0.339014	2.17772	0.0294271	0.0873409	No significant change
Solyc01g096410.3	207.885	-0.186449	0.266918	-0.698525	0.484849	0.603439	No significant change
Solyc01g102310.3	4886.44	1.77877	0.310782	5.72354	1.04326e-08	5.60622e-07	Upregulated in crel
Solyc01g102740.3	132.753	-0.719418	0.233728	-3.07802	0.00208381	0.0137313	No significant change
Solyc01g109910.3	428.436	-0.249532	0.186283	-1.33953	0.180399	0.293584	No significant change
Solyc01g011060.1	15.19	0.848897	0.712294	1.19178	0.233348	0.355041	No significant change
Solyc01g016985.1	6.00631	4.37304	2.19175	1.99523	0.046018	0.117919	No significant change
Solyc01g009960.3	8.62188	6.5366	2.1677	3.01546	0.00256592	0.0160037	No significant change
Solyc01g109930.3	215.553	-0.234746	0.161348	-1.4549	0.145696	0.253977	No significant change
Solyc01g020150.3	6.34115	1.62957	1.03856	1.56907	0.116632	0.218211	No significant change
Solyc01g091250.3	4.61111	5.63432	2.94401	1.91382	0.0556427	0.133461	No significant change
Solyc01g104180.2	6.54245	1.67097	1.57765	1.05915	0.289532	0.414592	No significant change
Solyc01g108040.1	15.4502	-0.762735	0.811438	-0.93998	0.347228	0.472416	No significant change
Solyc01g060070.3	29.6482	0.344347	0.578789	0.594944	0.551881	0.662849	No significant change
Solyc01g020374.1	6.72499	6.175	2.33658	2.64275	0.00822363	0.0366792	No significant change
Solyc01g067800.3	194.318	-0.141154	0.21276	-0.66344	0.507049	0.623412	No significant change
Solyc01g057600.3	11.4941	1.15785	1.02752	1.12684	0.25981	0.383639	No significant change
Solyc01g014140.3	45.3247	-1.13586	0.426215	-2.665	0.00769892	0.0351366	No significant change
Solyc01g107750.3	1237	0.12577	0.109326	1.15042	0.24997	0.373134	No significant change
Solyc01g091650.3	737.882	-0.0675926	0.153156	-0.441331	0.658974	0.752277	No significant change
Solyc01g100510.3	23.354	1.48738	0.768021	1.93664	0.052789	0.128874	No significant change
Solyc01g088000.3	142.866	-0.543619	0.410618	-1.32391	0.185534	0.299455	No significant change
Solyc01g100760.2	164.04	-1.27803	0.416038	-3.0719	0.00212704	0.0139313	No significant change
Solyc01g020280.1	0	NA	NA	NA	NA	NA	No significant change
Solyc01g014660.1	5.82803	5.97261	2.42124	2.46676	0.0136342	0.052063	No significant change
Solyc01g079750.3	344.114	-1.41091	0.195603	-7.21315	5.46712e-13	1.1423e-10	Downregulated in crel
Solyc01g095170.2	13.3167	3.36218	1.1029	3.04848	0.00230004	0.0147868	No significant change
Solyc01g107625.1	50.4354	-0.420709	0.313802	-1.34068	0.180024	0.293138	No significant change
Solyc01g110600.2	3.06406	-0.225804	1.31159	-0.172161	0.863311	0.906737	No significant change
Solyc01g066590.3	252.454	0.136381	0.186796	0.73011	0.465323	0.585483	No significant change
Solyc01g108410.2	606.535	-0.148046	0.131041	-1.12977	0.258572	0.382397	No significant change
Solyc01g080570.3	74.9056	3.46688	0.461954	7.50482	6.15132e-14	1.71368e-11	Upregulated in crel
Solyc01g106173.1	62.9111	-0.378515	0.417966	-0.905613	0.365141	0.489924	No significant change
Solyc01g103420.3	743.978	-0.222526	0.11943	-1.86323	0.0624301	0.143781	No significant change
Solyc01g094880.3	971.015	-0.206945	0.118467	-1.74686	0.080661	0.170924	No significant change
Solyc01g108870.3	2.06966	2.8265	2.67493	1.05666	0.290665	0.415812	No significant change
Solyc01g097640.3	1210.08	-0.701525	0.106915	-6.56154	5.32535e-11	6.01879e-09	Downregulated in crel
Solyc01g016620.1	6.33223	4.15772	2.1478	1.9358	0.0528921	0.128975	No significant change
Solyc01g110490.3	747.201	-0.442432	0.155794	-2.83985	0.00451347	0.0240913	No significant change
Solyc01g111030.2	0.764585	-1.42627	2.8294	-0.504089	0.614199	NA	No significant change
Solyc01g010150.3	144.864	0.322616	0.302678	1.06587	0.286481	0.411616	No significant change
Solyc01g096810.3	2035.22	1.45221	0.158975	9.13483	6.55109e-20	6.9352e-17	Upregulated in crel
Solyc01g028810.3	16449	-0.594741	0.164926	-3.6061	0.000310837	0.00324199	No significant change
Solyc01g049950.1	2.9375	4.98681	2.0956	2.37966	0.0173288	0.0610106	No significant change
Solyc01g105570.3	118.986	0.0145331	0.272009	0.0534288	0.95739	0.972642	No significant change
Solyc01g007080.3	35.4209	-0.699254	0.598515	-1.16831	0.24268	0.365346	No significant change
Solyc01g056205.1	4.10345	5.46371	3.37054	1.62102	0.105014	0.203722	No significant change
Solyc01g006310.3	3.38333	4.19938	2.60889	1.60964	0.107477	0.20692	No significant change
Solyc01g080800.3	21.0195	-0.080221	0.730157	-0.109868	0.912514	0.941206	No significant change
Solyc01g079810.3	518.539	0.255737	0.254389	1.0053	0.314753	0.440945	No significant change
Solyc01g099167.1	5.012	5.74956	2.53517	2.26792	0.0233338	0.0747486	No significant change
Solyc01g081520.3	759.911	-0.431089	0.11331	-3.80452	0.000142082	0.0017253	No significant change
Solyc01g009770.3	49.3134	-0.928766	0.4201	-2.21082	0.0270484	0.0823614	No significant change
Solyc01g068010.1	7.10952	6.26416	1.7941	3.49153	0.000480257	0.00455502	No significant change
Solyc01g103600.3	15.7237	0.272452	0.57043	0.477627	0.632916	0.731177	No significant change
Solyc01g016670.1	1.00106	3.46222	3.39775	1.01897	0.308215	NA	No significant change
Solyc01g098520.3	142.215	0.711496	0.618933	1.14955	0.250329	0.373564	No significant change
Solyc01g091900.3	269.908	0.472133	0.151329	3.11991	0.00180904	0.0123582	No significant change
Solyc01g107530.1	0	NA	NA	NA	NA	NA	No significant change
Solyc01g008500.3	0	NA	NA	NA	NA	NA	No significant change
Solyc01g096435.1	106.65	-0.337028	0.261921	-1.28675	0.19818	0.313794	No significant change
Solyc01g086897.1	2.90404	2.98516	2.57955	1.15724	0.247173	0.370316	No significant change
Solyc01g109460.3	1170.72	0.947028	0.267088	3.54575	0.000391502	0.0038602	No significant change
Solyc01g010390.3	235.335	0.663743	0.184005	3.60719	0.000309528	0.00323259	No significant change
Solyc01g088470.3	0	NA	NA	NA	NA	NA	No significant change
Solyc01g081600.3	3.24899	3.1649	2.62073	1.20764	0.227185	0.347802	No significant change
Solyc01g058280.3	190.786	-0.24994	0.229885	-1.08724	0.276931	0.401711	No significant change
Solyc01g097090.1	8.08788	0.600887	0.688933	0.872199	0.3831	0.507778	No significant change
Solyc01g044240.3	193.756	2.72841	0.539854	5.05397	4.32715e-07	1.32395e-05	No significant change
Solyc01g110130.3	2243.17	-1.4804	0.244331	-6.05899	1.36978e-09	9.95492e-08	Downregulated in crel
Solyc01g100660.3	716.644	0.941903	0.143077	6.5832	4.60437e-11	5.33686e-09	Upregulated in crel
Solyc01g020480.1	4.37615	5.56484	2.40895	2.31007	0.0208842	0.0694987	No significant change
Solyc01g034025.1	5.10799	3.66484	1.80779	2.02724	0.0426375	0.112124	No significant change
Solyc01g080130.2	1219.4	0.597254	0.183596	3.25309	0.00114159	0.00881493	No significant change
Solyc01g150000.2	3.34076	3.19591	2.62361	1.21814	0.223172	0.343053	No significant change
Solyc01g111680.3	658.209	0.175464	0.100802	1.74067	0.0817407	0.172155	No significant change
Solyc01g005940.3	8.87323	2.62305	1.40205	1.87087	0.0613634	0.14206	No significant change
Solyc01g087035.1	1.56838	4.06163	2.63303	1.54257	0.122935	NA	No significant change
Solyc01g057110.1	2.10392	2.84436	2.22811	1.27658	0.20175	0.31811	No significant change
Solyc01g088610.3	2430.93	-1.08496	0.316172	-3.43157	0.000600104	0.00541133	No significant change
Solyc01g110090.1	3.68809	5.30115	2.54893	2.07975	0.0375481	0.103017	No significant change
Solyc01g010780.3	605.904	-0.0713541	0.147179	-0.484812	0.62781	0.727182	No significant change
Solyc01g098725.1	61.0542	0.900877	0.357837	2.51756	0.0118171	0.0471838	No significant change
Solyc01g080150.3	42.3691	2.29511	0.669893	3.42608	0.000612354	0.00548907	No significant change
Solyc01g006450.3	933.473	-1.21214	0.298474	-4.06113	4.88354e-05	0.000718039	No significant change
Solyc01g067860.3	10.5786	6.8252	2.3632	2.88811	0.00387561	0.021712	No significant change
Solyc01g005820.3	1316.17	-0.467775	0.157053	-2.97845	0.00289711	0.0174956	No significant change
Solyc01g086953.1	42.2955	0.746713	0.536839	1.39094	0.164242	0.275263	No significant change
Solyc01g060490.3	6.41078	1.80066	1.6137	1.11586	0.264484	0.388859	No significant change
Solyc01g005010.3	177.833	0.67389	0.240803	2.79852	0.00513377	0.0263699	No significant change
Solyc01g056620.3	37.4372	-0.390762	0.468042	-0.834888	0.403781	0.52781	No significant change
Solyc01g099640.3	2.11604	-1.87724	1.65547	-1.13396	0.256811	0.380591	No significant change
Solyc01g016400.1	6.08508	0.724478	1.29817	0.558077	0.576792	0.684592	No significant change
Solyc01g013980.1	1.69073	2.16035	3.33094	0.648572	0.516615	NA	No significant change
Solyc01g112260.3	223.919	0.615882	0.313001	1.96767	0.0491058	0.122974	No significant change
Solyc01g094620.3	2295.33	0.0465976	0.110059	0.423386	0.672014	0.762589	No significant change
Solyc01g012720.1	3.01121	3.05074	2.22489	1.37119	0.170316	0.28209	No significant change
Solyc01g006630.3	406.512	-0.474407	0.156148	-3.03818	0.00238008	0.0151755	No significant change
Solyc01g110900.1	10.4766	0.999297	0.777776	1.28481	0.198858	0.31469	No significant change
Solyc01g060227.1	3.77245	5.33639	2.95728	1.80449	0.0711547	0.157127	No significant change
Solyc01g009040.3	336.557	-1.2645	0.240768	-5.25196	1.5049e-07	5.3883e-06	No significant change
Solyc01g105370.3	159.58	1.23551	0.220654	5.59932	2.15195e-08	1.0125e-06	Upregulated in crel
Solyc01g009620.3	114.933	-0.911498	0.30956	-2.9445	0.00323481	0.0189691	No significant change
Solyc01g009700.2	11.9789	1.96015	0.910551	2.15271	0.0313415	0.0910015	No significant change
Solyc01g018060.1	0.292759	2.03408	3.43509	0.592148	0.553752	NA	No significant change
Solyc01g100390.3	32.634	2.68374	1.02715	2.6128	0.00898041	0.0389385	No significant change
Solyc01g112280.3	317.979	0.142169	0.265512	0.535452	0.592338	0.697673	No significant change
Solyc01g099200.3	52.2376	3.11459	1.02257	3.04583	0.00232035	0.0148753	No significant change
Solyc01g010315.1	13.3824	2.27996	1.63344	1.3958	0.162775	0.273777	No significant change
Solyc01g006570.1	1.32583	3.85814	3.27994	1.17628	0.239482	NA	No significant change
Solyc01g099620.3	23.7996	1.90549	1.1654	1.63505	0.102039	0.19956	No significant change
Solyc01g016380.3	9.92698	2.73403	1.49437	1.82956	0.0673162	0.15168	No significant change
Solyc01g103980.3	0	NA	NA	NA	NA	NA	No significant change
Solyc01g104685.1	775.818	-0.729174	0.221379	-3.29377	0.000988517	0.0079143	No significant change
Solyc01g066290.2	10.3304	0.786436	0.843799	0.932018	0.351327	0.476626	No significant change
Solyc01g107140.2	9.55118	4.11543	2.13563	1.92703	0.0539756	0.130728	No significant change
Solyc01g065510.2	184.923	-0.523089	0.181691	-2.879	0.0039894	0.0221696	No significant change
Solyc01g006850.1	146.444	0.197137	0.372845	0.528738	0.596987	0.701775	No significant change
Solyc01g013780.1	1.41367	0.967775	2.74165	0.35299	0.724096	NA	No significant change
Solyc01g096390.3	2715.16	-0.366002	0.135575	-2.69962	0.00694178	0.0325312	No significant change
Solyc01g014538.1	2.52901	1.68584	2.67794	0.629527	0.529004	0.642767	No significant change
Solyc01g086660.2	4.52635	1.6737	1.1933	1.40258	0.160743	0.271628	No significant change
Solyc01g020370.1	19.4435	5.79513	1.86943	3.09995	0.00193555	0.0130346	No significant change
Solyc01g059800.1	1.22063	3.74059	3.39145	1.10295	0.270051	NA	No significant change
Solyc01g097480.1	5.07405	1.40269	1.43001	0.980895	0.326645	0.452713	No significant change
Solyc01g006410.3	3.64535	5.30393	2.40081	2.20922	0.0271592	0.0825562	No significant change
Solyc01g108910.3	6492.28	2.0493	0.350081	5.85377	4.80541e-09	2.89592e-07	Upregulated in crel
Solyc01g108110.3	236.912	0.294915	0.223032	1.3223	0.186068	0.300134	No significant change
Solyc01g011233.1	66.1836	0.77128	0.401073	1.92304	0.0544748	0.131474	No significant change
Solyc01g010170.2	5.97455	3.38873	1.61383	2.09981	0.035746	0.0995403	No significant change
Solyc01g057020.3	148.442	0.0376766	0.228714	0.164732	0.869155	0.911097	No significant change
Solyc01g009975.1	7.7714	4.45915	2.12501	2.09841	0.0358691	0.0997519	No significant change
Solyc01g091120.3	905.178	-0.346893	0.219615	-1.57955	0.114211	0.215189	No significant change
Solyc01g107460.2	237.342	1.14795	0.403111	2.84772	0.00440338	0.0237144	No significant change
Solyc01g104150.3	0.295083	1.86393	3.43828	0.542113	0.587741	NA	No significant change
Solyc01g097580.1	2.85515	4.94276	2.4358	2.02922	0.0424362	0.111771	No significant change
Solyc01g108047.1	37.4968	0.206536	0.524522	0.39376	0.693758	0.780133	No significant change
Solyc01g006755.1	0	NA	NA	NA	NA	NA	No significant change
Solyc01g111820.2	44.078	3.56331	1.06615	3.34223	0.00083107	0.00693665	No significant change
Solyc01g009910.1	11.8849	-0.0137253	0.778009	-0.0176415	0.985925	0.990948	No significant change
Solyc01g097650.3	108.712	0.256731	0.225115	1.14044	0.254101	0.377779	No significant change
Solyc01g017563.1	2.38474	2.69256	2.61423	1.02996	0.303027	0.428659	No significant change
Solyc01g097970.3	210.381	-1.28966	0.248418	-5.19149	2.08615e-07	7.13176e-06	No significant change
Solyc01g101060.3	5046.32	0.448122	0.193539	2.3154	0.0205909	0.0688998	No significant change
Solyc01g095907.1	14.971	2.90704	1.34733	2.15763	0.0309567	0.0903137	No significant change
Solyc01g106770.3	3270.23	-0.00976244	0.108417	-0.0900452	0.928251	0.952607	No significant change
Solyc01g107590.3	631.978	-0.513862	0.188657	-2.72379	0.00645371	0.0309519	No significant change
Solyc01g079720.3	464.849	0.540201	0.139375	3.87589	0.000106237	0.00135829	No significant change
Solyc01g068030.3	231.519	0.464175	0.199729	2.32402	0.0201242	0.0677757	No significant change
Solyc01g111900.3	7.45916	3.13985	1.63476	1.92067	0.054773	0.131993	No significant change
Solyc01g081325.1	0	NA	NA	NA	NA	NA	No significant change
Solyc01g107390.3	226.874	2.34546	0.499613	4.69456	2.67187e-06	6.23942e-05	No significant change
Solyc01g104220.3	234.189	-0.00438056	0.13544	-0.0323432	0.974198	0.98352	No significant change
Solyc01g096800.3	195.028	-0.761091	0.193551	-3.93225	8.41543e-05	0.00112675	No significant change
Solyc01g049660.1	5.05904	2.42525	1.86659	1.29929	0.193844	0.309005	No significant change
Solyc01g110560.3	31.3323	-0.404916	0.46854	-0.864207	0.387474	0.511952	No significant change
Solyc01g099660.3	26.3983	2.70343	1.16652	2.31752	0.0204753	0.068609	No significant change
Solyc01g068170.3	205.347	0.358638	0.271296	1.32194	0.186187	0.300231	No significant change
Solyc01g066860.3	21.2143	-0.324942	0.621484	-0.522849	0.601079	0.705187	No significant change
Solyc01g094290.3	3133.26	0.391299	0.150378	2.6021	0.00926558	0.0397388	No significant change
Solyc01g017827.1	7.52209	5.3598	2.5376	2.11215	0.0346734	0.0975111	No significant change
Solyc01g087070.3	28.9886	2.19731	0.830636	2.64534	0.00816093	0.0365326	No significant change
Solyc01g097390.3	72.2046	-0.454629	0.3372	-1.34825	0.177578	0.290303	No significant change
Solyc01g112165.1	2.22938	-0.328454	1.79299	-0.183188	0.85465	0.901157	No significant change
Solyc01g006925.1	15.1411	0.780284	0.705881	1.1054	0.268985	0.393496	No significant change
Solyc01g106055.1	72.2249	-0.197668	0.331572	-0.596155	0.551072	0.662283	No significant change
Solyc01g088130.2	12.4387	0.572876	0.930909	0.615394	0.538295	0.651166	No significant change
Solyc01g068410.3	32.6172	-1.89696	0.546571	-3.47065	0.000519198	0.00483271	No significant change
Solyc01g096370.3	451.464	-0.843572	0.234191	-3.60206	0.000315703	0.00328627	No significant change
Solyc01g100500.3	763.05	0.15012	0.148228	1.01277	0.311172	0.437202	No significant change
Solyc01g097270.3	1249.48	0.365287	0.173316	2.10763	0.0350629	0.0981803	No significant change
Solyc01g102490.3	390.872	0.627516	0.339893	1.84622	0.0648608	0.147767	No significant change
Solyc01g067070.3	259.074	-0.109584	0.180375	-0.607534	0.543496	0.655759	No significant change
Solyc01g089903.1	56.3661	0.164685	0.376679	0.437203	0.661964	0.754768	No significant change
Solyc01g014840.3	54.9194	1.78057	0.797367	2.23306	0.025545	0.0792887	No significant change
Solyc01g088600.3	556.831	-0.388218	0.154929	-2.50578	0.012218	0.0483047	No significant change
Solyc01g103530.3	1053.89	-1.36689	0.238271	-5.7367	9.65373e-09	5.26792e-07	Downregulated in crel
Solyc01g013960.2	3.73235	3.13143	2.10847	1.48517	0.1375	0.244077	No significant change
[truncated: 33,827 more rows]
