# Supplementary material for: The VIL gene CRAWLING ELEPHANT controls maturation and differentiation in tomato via polycomb silencing
Source: PLoS Genet. 2022 Mar 7;18(3):e1009633. doi: 10.1371/journal.pgen.1009633 (PMC8939788; doi:10.1371/journal.pgen.1009633)
Supplement: S5 Table — (XLSX) [file pgen.1009633.s010.xlsx]

## Sheet: S5A_table
S5A table; gene ontology analysis of all Upregulated genes in crel, LFC>0.6 and padj<1.4e-6. "Entries" indicate the upregulated genes that fall into each GO category. agriGO was used for analysis using the Solanum lycopersicum iTAG2.3 reference sequence included in the online database. AgriGO is found here: http://bioinfo.cau.edu.cn/agriGO/
GO_acc	term_type	Term	queryitem	querytotal	bgitem	bgtotal	pvalue	FDR	entries
GO:0080090	P	regulation of primary metabolic process	9	38	1237	16941	0.0014	0.018	// Solyc03g093540.1 // Solyc04g007000.1 // Solyc05g052040.1 // Solyc07g053740.1 // Solyc04g079830.2 // Solyc08g078190.1 // Solyc03g093560.1 // Solyc03g093550.1 // Solyc11g012980.1
GO:0031326	P	regulation of cellular biosynthetic process	9	38	1233	16941	0.0014	0.018	// Solyc03g093540.1 // Solyc04g007000.1 // Solyc05g052040.1 // Solyc07g053740.1 // Solyc04g079830.2 // Solyc08g078190.1 // Solyc03g093560.1 // Solyc03g093550.1 // Solyc11g012980.1
GO:0045449	P	regulation of transcription	9	38	1222	16941	0.0013	0.018	// Solyc03g093540.1 // Solyc04g007000.1 // Solyc05g052040.1 // Solyc07g053740.1 // Solyc04g079830.2 // Solyc08g078190.1 // Solyc03g093560.1 // Solyc03g093550.1 // Solyc11g012980.1
GO:0019219	P	regulation of nucleobase, nucleoside, nucleotide and nucleic acid metabolic process	9	38	1226	16941	0.0013	0.018	// Solyc03g093540.1 // Solyc04g007000.1 // Solyc05g052040.1 // Solyc07g053740.1 // Solyc04g079830.2 // Solyc08g078190.1 // Solyc03g093560.1 // Solyc03g093550.1 // Solyc11g012980.1
GO:0010468	P	regulation of gene expression	9	38	1243	16941	0.0014	0.018	// Solyc03g093540.1 // Solyc04g007000.1 // Solyc05g052040.1 // Solyc07g053740.1 // Solyc04g079830.2 // Solyc08g078190.1 // Solyc03g093560.1 // Solyc03g093550.1 // Solyc11g012980.1
GO:0060255	P	regulation of macromolecule metabolic process	9	38	1248	16941	0.0015	0.018	// Solyc03g093540.1 // Solyc04g007000.1 // Solyc05g052040.1 // Solyc07g053740.1 // Solyc04g079830.2 // Solyc08g078190.1 // Solyc03g093560.1 // Solyc03g093550.1 // Solyc11g012980.1
GO:0009889	P	regulation of biosynthetic process	9	38	1233	16941	0.0014	0.018	// Solyc03g093540.1 // Solyc04g007000.1 // Solyc05g052040.1 // Solyc07g053740.1 // Solyc04g079830.2 // Solyc08g078190.1 // Solyc03g093560.1 // Solyc03g093550.1 // Solyc11g012980.1
GO:0051171	P	regulation of nitrogen compound metabolic process	9	38	1226	16941	0.0013	0.018	// Solyc03g093540.1 // Solyc04g007000.1 // Solyc05g052040.1 // Solyc07g053740.1 // Solyc04g079830.2 // Solyc08g078190.1 // Solyc03g093560.1 // Solyc03g093550.1 // Solyc11g012980.1
GO:0051252	P	regulation of RNA metabolic process	9	38	1220	16941	0.0013	0.018	// Solyc03g093540.1 // Solyc04g007000.1 // Solyc05g052040.1 // Solyc07g053740.1 // Solyc04g079830.2 // Solyc08g078190.1 // Solyc03g093560.1 // Solyc03g093550.1 // Solyc11g012980.1
GO:0006355	P	regulation of transcription, DNA-dependent	9	38	1220	16941	0.0013	0.018	// Solyc03g093540.1 // Solyc04g007000.1 // Solyc05g052040.1 // Solyc07g053740.1 // Solyc04g079830.2 // Solyc08g078190.1 // Solyc03g093560.1 // Solyc03g093550.1 // Solyc11g012980.1
GO:0010556	P	regulation of macromolecule biosynthetic process	9	38	1233	16941	0.0014	0.018	// Solyc03g093540.1 // Solyc04g007000.1 // Solyc05g052040.1 // Solyc07g053740.1 // Solyc04g079830.2 // Solyc08g078190.1 // Solyc03g093560.1 // Solyc03g093550.1 // Solyc11g012980.1
GO:0019222	P	regulation of metabolic process	9	38	1279	16941	0.0018	0.018	// Solyc03g093540.1 // Solyc04g007000.1 // Solyc05g052040.1 // Solyc07g053740.1 // Solyc04g079830.2 // Solyc08g078190.1 // Solyc03g093560.1 // Solyc03g093550.1 // Solyc11g012980.1
GO:0031323	P	regulation of cellular metabolic process	9	38	1265	16941	0.0016	0.018	// Solyc03g093540.1 // Solyc04g007000.1 // Solyc05g052040.1 // Solyc07g053740.1 // Solyc04g079830.2 // Solyc08g078190.1 // Solyc03g093560.1 // Solyc03g093550.1 // Solyc11g012980.1
GO:0032774	P	RNA biosynthetic process	9	38	1353	16941	0.0026	0.022	// Solyc03g093540.1 // Solyc04g007000.1 // Solyc05g052040.1 // Solyc07g053740.1 // Solyc04g079830.2 // Solyc08g078190.1 // Solyc03g093560.1 // Solyc03g093550.1 // Solyc11g012980.1
GO:0006350	P	transcription	9	38	1352	16941	0.0026	0.022	// Solyc03g093540.1 // Solyc04g007000.1 // Solyc05g052040.1 // Solyc07g053740.1 // Solyc04g079830.2 // Solyc08g078190.1 // Solyc03g093560.1 // Solyc03g093550.1 // Solyc11g012980.1
GO:0006351	P	transcription, DNA-dependent	9	38	1351	16941	0.0026	0.022	// Solyc03g093540.1 // Solyc04g007000.1 // Solyc05g052040.1 // Solyc07g053740.1 // Solyc04g079830.2 // Solyc08g078190.1 // Solyc03g093560.1 // Solyc03g093550.1 // Solyc11g012980.1
GO:0050794	P	regulation of cellular process	10	38	1701	16941	0.0036	0.028	// Solyc03g093540.1 // Solyc04g007000.1 // Solyc03g093550.1 // Solyc05g052040.1 // Solyc07g053740.1 // Solyc04g079830.2 // Solyc08g078190.1 // Solyc03g093560.1 // Solyc08g067310.1 // Solyc11g012980.1
GO:0050789	P	regulation of biological process	10	38	1726	16941	0.0039	0.03	// Solyc03g093540.1 // Solyc04g007000.1 // Solyc03g093550.1 // Solyc05g052040.1 // Solyc07g053740.1 // Solyc04g079830.2 // Solyc08g078190.1 // Solyc03g093560.1 // Solyc08g067310.1 // Solyc11g012980.1
GO:0065007	P	biological regulation	10	38	1833	16941	0.0061	0.043	// Solyc03g093540.1 // Solyc04g007000.1 // Solyc03g093550.1 // Solyc05g052040.1 // Solyc07g053740.1 // Solyc04g079830.2 // Solyc08g078190.1 // Solyc03g093560.1 // Solyc08g067310.1 // Solyc11g012980.1
GO:0016070	P	RNA metabolic process	9	38	1689	16941	0.011	0.074	// Solyc03g093540.1 // Solyc04g007000.1 // Solyc05g052040.1 // Solyc07g053740.1 // Solyc04g079830.2 // Solyc08g078190.1 // Solyc03g093560.1 // Solyc03g093550.1 // Solyc11g012980.1
GO:0034645	P	cellular macromolecule biosynthetic process	9	38	2197	16941	0.051	0.3	// Solyc03g093540.1 // Solyc04g007000.1 // Solyc05g052040.1 // Solyc07g053740.1 // Solyc04g079830.2 // Solyc08g078190.1 // Solyc03g093560.1 // Solyc03g093550.1 // Solyc11g012980.1
GO:0010467	P	gene expression	9	38	2189	16941	0.05	0.3	// Solyc03g093540.1 // Solyc04g007000.1 // Solyc05g052040.1 // Solyc07g053740.1 // Solyc04g079830.2 // Solyc08g078190.1 // Solyc03g093560.1 // Solyc03g093550.1 // Solyc11g012980.1
GO:0009059	P	macromolecule biosynthetic process	9	38	2201	16941	0.051	0.3	// Solyc03g093540.1 // Solyc04g007000.1 // Solyc05g052040.1 // Solyc07g053740.1 // Solyc04g079830.2 // Solyc08g078190.1 // Solyc03g093560.1 // Solyc03g093550.1 // Solyc11g012980.1
GO:0006139	P	nucleobase, nucleoside, nucleotide and nucleic acid metabolic process	9	38	2282	16941	0.062	0.35	// Solyc03g093540.1 // Solyc04g007000.1 // Solyc05g052040.1 // Solyc07g053740.1 // Solyc04g079830.2 // Solyc08g078190.1 // Solyc03g093560.1 // Solyc03g093550.1 // Solyc11g012980.1
GO:0006807	P	nitrogen compound metabolic process	9	38	2569	16941	0.11	0.6	// Solyc03g093540.1 // Solyc04g007000.1 // Solyc05g052040.1 // Solyc07g053740.1 // Solyc04g079830.2 // Solyc08g078190.1 // Solyc03g093560.1 // Solyc03g093550.1 // Solyc11g012980.1
GO:0044249	P	cellular biosynthetic process	9	38	2646	16941	0.13	0.67	// Solyc03g093540.1 // Solyc04g007000.1 // Solyc05g052040.1 // Solyc07g053740.1 // Solyc04g079830.2 // Solyc08g078190.1 // Solyc03g093560.1 // Solyc03g093550.1 // Solyc11g012980.1
GO:0044260	P	cellular macromolecule metabolic process	13	38	4422	16941	0.17	0.85	// Solyc03g093540.1 // Solyc04g007000.1 // Solyc07g047990.1 // Solyc03g093550.1 // Solyc05g052040.1 // Solyc07g053740.1 // Solyc04g079830.2 // Solyc08g078190.1 // Solyc03g093560.1 // Solyc08g067310.1 // Solyc11g012980.1 // Solyc05g054860.1 // Solyc04g051510.1
GO:0009058	P	biosynthetic process	9	38	2931	16941	0.2	0.97	// Solyc03g093540.1 // Solyc04g007000.1 // Solyc05g052040.1 // Solyc07g053740.1 // Solyc04g079830.2 // Solyc08g078190.1 // Solyc03g093560.1 // Solyc03g093550.1 // Solyc11g012980.1
GO:0009987	P	cellular process	16	38	7493	16941	0.66	1	// Solyc09g072690.1 // Solyc03g093540.1 // Solyc04g007000.1 // Solyc07g047990.1 // Solyc03g093550.1 // Solyc03g119930.1 // Solyc07g053740.1 // Solyc06g054260.1 // Solyc04g079830.2 // Solyc05g052040.1 // Solyc08g078190.1 // Solyc03g093560.1 // Solyc08g067310.1 // Solyc11g012980.1 // Solyc05g054860.1 // Solyc04g051510.1
GO:0008152	P	metabolic process	18	38	9090	16941	0.83	1	// Solyc10g084900.1 // Solyc04g007000.1 // Solyc07g047990.1 // Solyc09g082230.1 // Solyc03g093550.1 // Solyc06g053670.1 // Solyc03g093540.1 // Solyc05g052040.1 // Solyc07g053740.1 // Solyc06g054260.1 // Solyc04g079830.2 // Solyc08g078190.1 // Solyc03g093560.1 // Solyc08g067310.1 // Solyc11g012980.1 // Solyc02g094110.1 // Solyc05g054860.1 // Solyc04g051510.1
GO:0044238	P	primary metabolic process	13	38	6391	16941	0.73	1	// Solyc03g093540.1 // Solyc04g007000.1 // Solyc07g047990.1 // Solyc03g093550.1 // Solyc05g052040.1 // Solyc07g053740.1 // Solyc04g079830.2 // Solyc08g078190.1 // Solyc03g093560.1 // Solyc08g067310.1 // Solyc11g012980.1 // Solyc05g054860.1 // Solyc04g051510.1
GO:0044237	P	cellular metabolic process	14	38	5657	16941	0.38	1	// Solyc03g093540.1 // Solyc04g007000.1 // Solyc07g047990.1 // Solyc03g093550.1 // Solyc05g052040.1 // Solyc07g053740.1 // Solyc06g054260.1 // Solyc04g079830.2 // Solyc08g078190.1 // Solyc03g093560.1 // Solyc08g067310.1 // Solyc11g012980.1 // Solyc05g054860.1 // Solyc04g051510.1
GO:0043170	P	macromolecule metabolic process	13	38	5106	16941	0.35	1	// Solyc03g093540.1 // Solyc04g007000.1 // Solyc07g047990.1 // Solyc03g093550.1 // Solyc05g052040.1 // Solyc07g053740.1 // Solyc04g079830.2 // Solyc08g078190.1 // Solyc03g093560.1 // Solyc08g067310.1 // Solyc11g012980.1 // Solyc05g054860.1 // Solyc04g051510.1
GO:0016747	F	transferase activity, transferring acyl groups other than amino-acyl groups	7	38	253	16941	1.5e-06	3.7e-05	// Solyc02g062710.1 // Solyc10g084900.1 // Solyc11g067270.1 // Solyc12g006330.1 // Solyc04g012020.1 // Solyc01g105580.1 // Solyc09g082230.1
GO:0016746	F	transferase activity, transferring acyl groups	7	38	273	16941	2.5e-06	3.7e-05	// Solyc02g062710.1 // Solyc10g084900.1 // Solyc11g067270.1 // Solyc12g006330.1 // Solyc04g012020.1 // Solyc01g105580.1 // Solyc09g082230.1
GO:0003700	F	transcription factor activity	9	38	624	16941	8.1e-06	7.9e-05	// Solyc03g093540.1 // Solyc04g007000.1 // Solyc05g052040.1 // Solyc07g053740.1 // Solyc04g079830.2 // Solyc08g078190.1 // Solyc03g093560.1 // Solyc03g093550.1 // Solyc11g012980.1
GO:0030528	F	transcription regulator activity	9	38	926	16941	0.00017	0.0013	// Solyc03g093540.1 // Solyc04g007000.1 // Solyc05g052040.1 // Solyc07g053740.1 // Solyc04g079830.2 // Solyc08g078190.1 // Solyc03g093560.1 // Solyc03g093550.1 // Solyc11g012980.1
GO:0003677	F	DNA binding	10	38	1811	16941	0.0056	0.033	// Solyc03g093540.1 // Solyc04g007000.1 // Solyc08g078190.1 // Solyc05g052040.1 // Solyc07g053740.1 // Solyc04g079830.2 // Solyc04g079360.1 // Solyc03g093560.1 // Solyc03g093550.1 // Solyc11g012980.1
GO:0003676	F	nucleic acid binding	11	38	2750	16941	0.035	0.17	// Solyc03g093540.1 // Solyc04g007000.1 // Solyc07g053750.1 // Solyc08g078190.1 // Solyc05g052040.1 // Solyc07g053740.1 // Solyc04g079830.2 // Solyc04g079360.1 // Solyc03g093560.1 // Solyc03g093550.1 // Solyc11g012980.1
GO:0016740	F	transferase activity	11	38	2851	16941	0.045	0.19	// Solyc02g062710.1 // Solyc10g084900.1 // Solyc07g047990.1 // Solyc12g006330.1 // Solyc04g012020.1 // Solyc01g105580.1 // Solyc11g067270.1 // Solyc09g082230.1 // Solyc08g067310.1 // Solyc05g054860.1 // Solyc04g051510.1
GO:0005488	F	binding	22	38	9433	16941	0.46	1	// Solyc04g079830.2 // Solyc08g067310.1 // Solyc10g079460.1 // Solyc03g093540.1 // Solyc04g007000.1 // Solyc07g047990.1 // Solyc05g013880.1 // Solyc09g005080.1 // Solyc04g079360.1 // Solyc11g012980.1 // Solyc02g094110.1 // Solyc04g051510.1 // Solyc07g053750.1 // Solyc07g053740.1 // Solyc06g066770.1 // Solyc08g078190.1 // Solyc03g093560.1 // Solyc05g054860.1 // Solyc06g065440.1 // Solyc05g052040.1…
GO:0003824	F	catalytic activity	17	38	8440	16941	0.78	1	// Solyc02g062710.1 // Solyc10g084900.1 // Solyc07g047990.1 // Solyc12g006330.1 // Solyc04g012020.1 // Solyc01g105580.1 // Solyc06g053670.1 // Solyc11g067270.1 // Solyc03g083730.1 // Solyc09g082230.1 // Solyc11g019910.1 // Solyc08g067310.1 // Solyc05g054860.1 // Solyc02g094110.1 // Solyc03g083770.1 // Solyc03g112990.1 // Solyc04g051510.1
GO:0005515	F	protein binding	6	38	2828	16941	0.63	1	// Solyc05g013880.1 // Solyc09g005080.1 // Solyc02g091670.1 // Solyc06g066770.1 // Solyc10g079460.1 // Solyc04g051510.1
GO:0005623	C	cell	6	38	4748	16941	0.97	1	// Solyc09g072690.1 // Solyc06g065440.1 // Solyc03g119930.1 // Solyc06g054260.1 // Solyc04g079830.2 // Solyc08g081230.1
GO:0044464	C	cell part	6	38	4748	16941	0.97	1	// Solyc09g072690.1 // Solyc06g065440.1 // Solyc03g119930.1 // Solyc06g054260.1 // Solyc04g079830.2 // Solyc08g081230.1

## Sheet: S5B_table
S5B table; gene ontology analysis of crel-lost associated genes. "Entries" indicate the upregulated genes that fall into each GO category. agriGO was used for analysis using the Solanum lycopersicum iTAG2.3 reference sequence included in the online database. AgriGO is found here: http://bioinfo.cau.edu.cn/agriGO/
GO_acc	term_type	Term	queryitem	querytotal	bgitem	bgtotal	pvalue	FDR	entries
GO:0045449	P	regulation of transcription	54	332	1222	16941	3.1e-08	1.8e-06	// Solyc02g061870.1 // Solyc01g020170.1 // Solyc07g062790.1 // Solyc01g091760.2 // Solyc08g066660.1 // Solyc01g090340.2 // Solyc11g022480.1 // Solyc03g117230.1 // Solyc04g047870.1 // Solyc09g009240.1 // Solyc02g079180.1 // Solyc02g090950.1 // Solyc11g006050.1 // Solyc05g013540.1 // Solyc05g010740.1 // Solyc10g055250.1 // Solyc10g050970.1 // Solyc03g033730.1 // Solyc08g076930.1 // Solyc08g078410.1…
GO:0080090	P	regulation of primary metabolic process	54	332	1237	16941	4.5e-08	1.8e-06	// Solyc02g061870.1 // Solyc01g020170.1 // Solyc07g062790.1 // Solyc01g091760.2 // Solyc08g066660.1 // Solyc01g090340.2 // Solyc11g022480.1 // Solyc03g117230.1 // Solyc04g047870.1 // Solyc09g009240.1 // Solyc02g079180.1 // Solyc02g090950.1 // Solyc11g006050.1 // Solyc05g013540.1 // Solyc05g010740.1 // Solyc10g055250.1 // Solyc10g050970.1 // Solyc03g033730.1 // Solyc08g076930.1 // Solyc08g078410.1…
GO:0031326	P	regulation of cellular biosynthetic process	54	332	1233	16941	4.1e-08	1.8e-06	// Solyc02g061870.1 // Solyc01g020170.1 // Solyc07g062790.1 // Solyc01g091760.2 // Solyc08g066660.1 // Solyc01g090340.2 // Solyc11g022480.1 // Solyc03g117230.1 // Solyc04g047870.1 // Solyc09g009240.1 // Solyc02g079180.1 // Solyc02g090950.1 // Solyc11g006050.1 // Solyc05g013540.1 // Solyc05g010740.1 // Solyc10g055250.1 // Solyc10g050970.1 // Solyc03g033730.1 // Solyc08g076930.1 // Solyc08g078410.1…
GO:0019219	P	regulation of nucleobase, nucleoside, nucleotide and nucleic acid metabolic process	54	332	1226	16941	3.4e-08	1.8e-06	// Solyc02g061870.1 // Solyc01g020170.1 // Solyc07g062790.1 // Solyc01g091760.2 // Solyc08g066660.1 // Solyc01g090340.2 // Solyc11g022480.1 // Solyc03g117230.1 // Solyc04g047870.1 // Solyc09g009240.1 // Solyc02g079180.1 // Solyc02g090950.1 // Solyc11g006050.1 // Solyc05g013540.1 // Solyc05g010740.1 // Solyc10g055250.1 // Solyc10g050970.1 // Solyc03g033730.1 // Solyc08g076930.1 // Solyc08g078410.1…
GO:0009889	P	regulation of biosynthetic process	54	332	1233	16941	4.1e-08	1.8e-06	// Solyc02g061870.1 // Solyc01g020170.1 // Solyc07g062790.1 // Solyc01g091760.2 // Solyc08g066660.1 // Solyc01g090340.2 // Solyc11g022480.1 // Solyc03g117230.1 // Solyc04g047870.1 // Solyc09g009240.1 // Solyc02g079180.1 // Solyc02g090950.1 // Solyc11g006050.1 // Solyc05g013540.1 // Solyc05g010740.1 // Solyc10g055250.1 // Solyc10g050970.1 // Solyc03g033730.1 // Solyc08g076930.1 // Solyc08g078410.1…
GO:0050794	P	regulation of cellular process	67	332	1701	16941	3.9e-08	1.8e-06	// Solyc02g061870.1 // Solyc05g015910.1 // Solyc01g020170.1 // Solyc07g062790.1 // Solyc07g005440.1 // Solyc01g091760.2 // Solyc09g018280.1 // Solyc08g066660.1 // Solyc09g082910.1 // Solyc01g090340.2 // Solyc11g022480.1 // Solyc03g117230.1 // Solyc04g047870.1 // Solyc09g009240.1 // Solyc02g079180.1 // Solyc10g008930.1 // Solyc11g006050.1 // Solyc05g013540.1 // Solyc02g090950.1 // Solyc10g055250.1…
GO:0051171	P	regulation of nitrogen compound metabolic process	54	332	1226	16941	3.4e-08	1.8e-06	// Solyc02g061870.1 // Solyc01g020170.1 // Solyc07g062790.1 // Solyc01g091760.2 // Solyc08g066660.1 // Solyc01g090340.2 // Solyc11g022480.1 // Solyc03g117230.1 // Solyc04g047870.1 // Solyc09g009240.1 // Solyc02g079180.1 // Solyc02g090950.1 // Solyc11g006050.1 // Solyc05g013540.1 // Solyc05g010740.1 // Solyc10g055250.1 // Solyc10g050970.1 // Solyc03g033730.1 // Solyc08g076930.1 // Solyc08g078410.1…
GO:0051252	P	regulation of RNA metabolic process	54	332	1220	16941	2.9e-08	1.8e-06	// Solyc02g061870.1 // Solyc01g020170.1 // Solyc07g062790.1 // Solyc01g091760.2 // Solyc08g066660.1 // Solyc01g090340.2 // Solyc11g022480.1 // Solyc03g117230.1 // Solyc04g047870.1 // Solyc09g009240.1 // Solyc02g079180.1 // Solyc02g090950.1 // Solyc11g006050.1 // Solyc05g013540.1 // Solyc05g010740.1 // Solyc10g055250.1 // Solyc10g050970.1 // Solyc03g033730.1 // Solyc08g076930.1 // Solyc08g078410.1…
GO:0006355	P	regulation of transcription, DNA-dependent	54	332	1220	16941	2.9e-08	1.8e-06	// Solyc02g061870.1 // Solyc01g020170.1 // Solyc07g062790.1 // Solyc01g091760.2 // Solyc08g066660.1 // Solyc01g090340.2 // Solyc11g022480.1 // Solyc03g117230.1 // Solyc04g047870.1 // Solyc09g009240.1 // Solyc02g079180.1 // Solyc02g090950.1 // Solyc11g006050.1 // Solyc05g013540.1 // Solyc05g010740.1 // Solyc10g055250.1 // Solyc10g050970.1 // Solyc03g033730.1 // Solyc08g076930.1 // Solyc08g078410.1…
GO:0010556	P	regulation of macromolecule biosynthetic process	54	332	1233	16941	4.1e-08	1.8e-06	// Solyc02g061870.1 // Solyc01g020170.1 // Solyc07g062790.1 // Solyc01g091760.2 // Solyc08g066660.1 // Solyc01g090340.2 // Solyc11g022480.1 // Solyc03g117230.1 // Solyc04g047870.1 // Solyc09g009240.1 // Solyc02g079180.1 // Solyc02g090950.1 // Solyc11g006050.1 // Solyc05g013540.1 // Solyc05g010740.1 // Solyc10g055250.1 // Solyc10g050970.1 // Solyc03g033730.1 // Solyc08g076930.1 // Solyc08g078410.1…
GO:0010468	P	regulation of gene expression	54	332	1243	16941	5.3e-08	1.9e-06	// Solyc02g061870.1 // Solyc01g020170.1 // Solyc07g062790.1 // Solyc01g091760.2 // Solyc08g066660.1 // Solyc01g090340.2 // Solyc11g022480.1 // Solyc03g117230.1 // Solyc04g047870.1 // Solyc09g009240.1 // Solyc02g079180.1 // Solyc02g090950.1 // Solyc11g006050.1 // Solyc05g013540.1 // Solyc05g010740.1 // Solyc10g055250.1 // Solyc10g050970.1 // Solyc03g033730.1 // Solyc08g076930.1 // Solyc08g078410.1…
GO:0060255	P	regulation of macromolecule metabolic process	54	332	1248	16941	6e-08	2e-06	// Solyc02g061870.1 // Solyc01g020170.1 // Solyc07g062790.1 // Solyc01g091760.2 // Solyc08g066660.1 // Solyc01g090340.2 // Solyc11g022480.1 // Solyc03g117230.1 // Solyc04g047870.1 // Solyc09g009240.1 // Solyc02g079180.1 // Solyc02g090950.1 // Solyc11g006050.1 // Solyc05g013540.1 // Solyc05g010740.1 // Solyc10g055250.1 // Solyc10g050970.1 // Solyc03g033730.1 // Solyc08g076930.1 // Solyc08g078410.1…
GO:0050789	P	regulation of biological process	67	332	1726	16941	6.8e-08	2e-06	// Solyc02g061870.1 // Solyc05g015910.1 // Solyc01g020170.1 // Solyc07g062790.1 // Solyc07g005440.1 // Solyc01g091760.2 // Solyc09g018280.1 // Solyc08g066660.1 // Solyc09g082910.1 // Solyc01g090340.2 // Solyc11g022480.1 // Solyc03g117230.1 // Solyc04g047870.1 // Solyc09g009240.1 // Solyc02g079180.1 // Solyc10g008930.1 // Solyc11g006050.1 // Solyc05g013540.1 // Solyc02g090950.1 // Solyc10g055250.1…
GO:0031323	P	regulation of cellular metabolic process	54	332	1265	16941	9.2e-08	2.6e-06	// Solyc02g061870.1 // Solyc01g020170.1 // Solyc07g062790.1 // Solyc01g091760.2 // Solyc08g066660.1 // Solyc01g090340.2 // Solyc11g022480.1 // Solyc03g117230.1 // Solyc04g047870.1 // Solyc09g009240.1 // Solyc02g079180.1 // Solyc02g090950.1 // Solyc11g006050.1 // Solyc05g013540.1 // Solyc05g010740.1 // Solyc10g055250.1 // Solyc10g050970.1 // Solyc03g033730.1 // Solyc08g076930.1 // Solyc08g078410.1…
GO:0019222	P	regulation of metabolic process	54	332	1279	16941	1.3e-07	3.4e-06	// Solyc02g061870.1 // Solyc01g020170.1 // Solyc07g062790.1 // Solyc01g091760.2 // Solyc08g066660.1 // Solyc01g090340.2 // Solyc11g022480.1 // Solyc03g117230.1 // Solyc04g047870.1 // Solyc09g009240.1 // Solyc02g079180.1 // Solyc02g090950.1 // Solyc11g006050.1 // Solyc05g013540.1 // Solyc05g010740.1 // Solyc10g055250.1 // Solyc10g050970.1 // Solyc03g033730.1 // Solyc08g076930.1 // Solyc08g078410.1…
GO:0065007	P	biological regulation	68	332	1833	16941	2.8e-07	6.8e-06	// Solyc02g061870.1 // Solyc05g015910.1 // Solyc01g020170.1 // Solyc07g062790.1 // Solyc07g005440.1 // Solyc01g091760.2 // Solyc09g018280.1 // Solyc08g066660.1 // Solyc09g082910.1 // Solyc01g090340.2 // Solyc11g022480.1 // Solyc03g117230.1 // Solyc04g047870.1 // Solyc09g009240.1 // Solyc02g079180.1 // Solyc10g008930.1 // Solyc11g006050.1 // Solyc05g013540.1 // Solyc02g090950.1 // Solyc10g055250.1…
GO:0006350	P	transcription	55	332	1352	16941	3.1e-07	7.1e-06	// Solyc02g061870.1 // Solyc01g020170.1 // Solyc07g062790.1 // Solyc01g091760.2 // Solyc08g066660.1 // Solyc01g090340.2 // Solyc11g022480.1 // Solyc03g117230.1 // Solyc04g047870.1 // Solyc09g009240.1 // Solyc02g079180.1 // Solyc02g090950.1 // Solyc11g006050.1 // Solyc05g013540.1 // Solyc05g010740.1 // Solyc10g055250.1 // Solyc10g050970.1 // Solyc03g033730.1 // Solyc08g076930.1 // Solyc08g078410.1…
GO:0032774	P	RNA biosynthetic process	54	332	1353	16941	7.2e-07	1.5e-05	// Solyc02g061870.1 // Solyc01g020170.1 // Solyc07g062790.1 // Solyc01g091760.2 // Solyc08g066660.1 // Solyc01g090340.2 // Solyc11g022480.1 // Solyc03g117230.1 // Solyc04g047870.1 // Solyc09g009240.1 // Solyc02g079180.1 // Solyc02g090950.1 // Solyc11g006050.1 // Solyc05g013540.1 // Solyc05g010740.1 // Solyc10g055250.1 // Solyc10g050970.1 // Solyc03g033730.1 // Solyc08g076930.1 // Solyc08g078410.1…
GO:0006351	P	transcription, DNA-dependent	54	332	1351	16941	6.9e-07	1.5e-05	// Solyc02g061870.1 // Solyc01g020170.1 // Solyc07g062790.1 // Solyc01g091760.2 // Solyc08g066660.1 // Solyc01g090340.2 // Solyc11g022480.1 // Solyc03g117230.1 // Solyc04g047870.1 // Solyc09g009240.1 // Solyc02g079180.1 // Solyc02g090950.1 // Solyc11g006050.1 // Solyc05g013540.1 // Solyc05g010740.1 // Solyc10g055250.1 // Solyc10g050970.1 // Solyc03g033730.1 // Solyc08g076930.1 // Solyc08g078410.1…
GO:0016070	P	RNA metabolic process	56	332	1689	16941	8.6e-05	0.0017	// Solyc02g061870.1 // Solyc01g020170.1 // Solyc07g062790.1 // Solyc01g091760.2 // Solyc08g066660.1 // Solyc01g090340.2 // Solyc11g022480.1 // Solyc03g117230.1 // Solyc04g047870.1 // Solyc09g009240.1 // Solyc02g079180.1 // Solyc02g090950.1 // Solyc11g006050.1 // Solyc05g013540.1 // Solyc05g010740.1 // Solyc10g055250.1 // Solyc10g050970.1 // Solyc09g064910.1 // Solyc03g033730.1 // Solyc08g076930.1…
GO:0034645	P	cellular macromolecule biosynthetic process	61	332	2197	16941	0.0035	0.065	// Solyc02g061870.1 // Solyc01g020170.1 // Solyc07g062790.1 // Solyc01g091760.2 // Solyc08g066660.1 // Solyc01g090340.2 // Solyc11g022480.1 // Solyc03g117230.1 // Solyc04g047870.1 // Solyc09g009240.1 // Solyc02g079180.1 // Solyc02g090950.1 // Solyc11g006050.1 // Solyc07g049420.1 // Solyc05g013540.1 // Solyc05g010740.1 // Solyc10g055250.1 // Solyc10g050970.1 // Solyc03g005330.1 // Solyc03g033730.1…
GO:0009059	P	macromolecule biosynthetic process	61	332	2201	16941	0.0036	0.065	// Solyc02g061870.1 // Solyc01g020170.1 // Solyc07g062790.1 // Solyc01g091760.2 // Solyc08g066660.1 // Solyc01g090340.2 // Solyc11g022480.1 // Solyc03g117230.1 // Solyc04g047870.1 // Solyc09g009240.1 // Solyc02g079180.1 // Solyc02g090950.1 // Solyc11g006050.1 // Solyc07g049420.1 // Solyc05g013540.1 // Solyc05g010740.1 // Solyc10g055250.1 // Solyc10g050970.1 // Solyc03g005330.1 // Solyc03g033730.1…
GO:0010467	P	gene expression	59	332	2189	16941	0.0076	0.13	// Solyc02g061870.1 // Solyc01g020170.1 // Solyc07g062790.1 // Solyc01g091760.2 // Solyc08g066660.1 // Solyc01g090340.2 // Solyc11g022480.1 // Solyc03g117230.1 // Solyc04g047870.1 // Solyc09g009240.1 // Solyc02g079180.1 // Solyc02g090950.1 // Solyc11g006050.1 // Solyc07g049420.1 // Solyc05g013540.1 // Solyc05g010740.1 // Solyc10g055250.1 // Solyc10g050970.1 // Solyc09g064910.1 // Solyc03g033730.1…
GO:0006139	P	nucleobase, nucleoside, nucleotide and nucleic acid metabolic process	60	332	2282	16941	0.012	0.19	// Solyc02g061870.1 // Solyc01g020170.1 // Solyc07g062790.1 // Solyc01g091760.2 // Solyc03g082430.1 // Solyc08g066660.1 // Solyc01g090340.2 // Solyc11g022480.1 // Solyc03g117230.1 // Solyc04g047870.1 // Solyc09g009240.1 // Solyc02g079180.1 // Solyc02g090950.1 // Solyc11g006050.1 // Solyc05g013540.1 // Solyc05g010740.1 // Solyc10g055250.1 // Solyc10g050970.1 // Solyc09g064910.1 // Solyc03g033730.1…
GO:0044249	P	cellular biosynthetic process	65	332	2646	16941	0.032	0.5	// Solyc02g061870.1 // Solyc01g020170.1 // Solyc07g062790.1 // Solyc01g091760.2 // Solyc01g057080.1 // Solyc08g066660.1 // Solyc01g090340.2 // Solyc11g022480.1 // Solyc03g117230.1 // Solyc04g047870.1 // Solyc09g009240.1 // Solyc02g079180.1 // Solyc02g090950.1 // Solyc11g006050.1 // Solyc07g049420.1 // Solyc05g013540.1 // Solyc05g010740.1 // Solyc10g055250.1 // Solyc10g050970.1 // Solyc03g005330.1…
GO:0009058	P	biosynthetic process	71	332	2931	16941	0.033	0.5	// Solyc02g061870.1 // Solyc01g096380.1 // Solyc01g020170.1 // Solyc07g062790.1 // Solyc01g091760.2 // Solyc10g055680.1 // Solyc08g066660.1 // Solyc01g090340.2 // Solyc11g022480.1 // Solyc03g117230.1 // Solyc04g047870.1 // Solyc09g009240.1 // Solyc02g079180.1 // Solyc02g090950.1 // Solyc11g006050.1 // Solyc07g049420.1 // Solyc05g013540.1 // Solyc05g010740.1 // Solyc10g055250.1 // Solyc10g050970.1…
GO:0006807	P	nitrogen compound metabolic process	63	332	2569	16941	0.036	0.52	// Solyc02g061870.1 // Solyc01g020170.1 // Solyc07g062790.1 // Solyc01g091760.2 // Solyc01g057080.1 // Solyc03g082430.1 // Solyc08g066660.1 // Solyc01g090340.2 // Solyc11g022480.1 // Solyc03g117230.1 // Solyc04g047870.1 // Solyc09g009240.1 // Solyc02g079180.1 // Solyc02g090950.1 // Solyc11g006050.1 // Solyc05g013540.1 // Solyc05g010740.1 // Solyc10g055250.1 // Solyc10g050970.1 // Solyc09g064910.1…
GO:0071555	P	cell wall organization	5	332	93	16941	0.041	0.57	// Solyc04g071070.2 // Solyc04g071080.1 // Solyc11g051030.1 // Solyc06g084620.1 // Solyc10g076430.1
GO:0042592	P	homeostatic process	6	332	139	16941	0.061	0.75	// Solyc11g069940.1 // Solyc05g015910.1 // Solyc08g062970.1 // Solyc03g118560.1 // Solyc06g054570.1 // Solyc10g008930.1
GO:0022900	P	electron transport chain	5	332	105	16941	0.061	0.75	// Solyc09g015260.1 // Solyc12g035280.1 // Solyc02g032320.1 // Solyc09g016930.1 // Solyc11g030570.1
GO:0019725	P	cellular homeostasis	6	332	138	16941	0.06	0.75	// Solyc11g069940.1 // Solyc05g015910.1 // Solyc08g062970.1 // Solyc03g118560.1 // Solyc06g054570.1 // Solyc10g008930.1
GO:0045454	P	cell redox homeostasis	6	332	136	16941	0.057	0.75	// Solyc11g069940.1 // Solyc05g015910.1 // Solyc08g062970.1 // Solyc03g118560.1 // Solyc06g054570.1 // Solyc10g008930.1
GO:0022607	P	cellular component assembly	5	332	181	16941	0.29	1	// Solyc09g007590.1 // Solyc06g074750.1 // Solyc12g088180.1 // Solyc12g056540.1 // Solyc06g072240.1
GO:0043933	P	macromolecular complex subunit organization	5	332	191	16941	0.33	1	// Solyc09g007590.1 // Solyc06g074750.1 // Solyc12g088180.1 // Solyc12g056540.1 // Solyc06g072240.1
GO:0016310	P	phosphorylation	27	332	1301	16941	0.41	1	// Solyc11g069630.1 // Solyc02g090970.1 // Solyc07g005440.1 // Solyc09g018280.1 // Solyc03g121780.1 // Solyc02g090990.1 // Solyc08g059730.1 // Solyc02g090980.1 // Solyc02g063210.1 // Solyc12g040370.1 // Solyc03g005330.1 // Solyc11g061720.1 // Solyc07g051890.1 // Solyc02g032320.1 // Solyc04g051510.1 // Solyc07g056400.1 // Solyc04g075000.1 // Solyc07g055650.1 // Solyc02g064980.1 // Solyc11g030570.1…
GO:0044085	P	cellular component biogenesis	5	332	227	16941	0.46	1	// Solyc09g007590.1 // Solyc06g074750.1 // Solyc12g088180.1 // Solyc12g056540.1 // Solyc06g072240.1
GO:0007165	P	signal transduction	7	332	304	16941	0.39	1	// Solyc07g005440.1 // Solyc09g083100.1 // Solyc09g018280.1 // Solyc09g082910.1 // Solyc03g005330.1 // Solyc02g065000.1 // Solyc07g063360.1
GO:0034622	P	cellular macromolecular complex assembly	5	332	131	16941	0.12	1	// Solyc09g007590.1 // Solyc06g074750.1 // Solyc12g088180.1 // Solyc12g056540.1 // Solyc06g072240.1
GO:0006091	P	generation of precursor metabolites and energy	7	332	244	16941	0.21	1	// Solyc09g015260.1 // Solyc09g016930.1 // Solyc12g035280.1 // Solyc02g032320.1 // Solyc07g021380.1 // Solyc04g072580.1 // Solyc11g030570.1
GO:0023052	P	signaling	9	332	464	16941	0.56	1	// Solyc02g079690.1 // Solyc12g099670.1 // Solyc09g083100.1 // Solyc09g018280.1 // Solyc09g082910.1 // Solyc03g005330.1 // Solyc07g005440.1 // Solyc02g065000.1 // Solyc07g063360.1
GO:0044267	P	cellular protein metabolic process	36	332	2262	16941	0.92	1	// Solyc07g056400.1 // Solyc06g074140.1 // Solyc11g005700.1 // Solyc02g090970.1 // Solyc07g005440.1 // Solyc09g018280.1 // Solyc11g069630.1 // Solyc12g049430.1 // Solyc03g121780.1 // Solyc02g090990.1 // Solyc07g049420.1 // Solyc02g090980.1 // Solyc02g063210.1 // Solyc12g040370.1 // Solyc03g005330.1 // Solyc11g061720.1 // Solyc08g059730.1 // Solyc11g006030.1 // Solyc07g051890.1 // Solyc03g093760.1…
GO:0071554	P	cell wall organization or biogenesis	5	332	144	16941	0.16	1	// Solyc04g071070.2 // Solyc04g071080.1 // Solyc11g051030.1 // Solyc06g084620.1 // Solyc10g076430.1
GO:0044262	P	cellular carbohydrate metabolic process	6	332	374	16941	0.74	1	// Solyc03g097410.1 // Solyc02g084210.1 // Solyc11g050810.1 // Solyc08g083340.1 // Solyc03g005330.1 // Solyc04g072580.1
GO:0044260	P	cellular macromolecule metabolic process	96	332	4422	16941	0.14	1	// Solyc02g061870.1 // Solyc06g074140.1 // Solyc07g005440.1 // Solyc03g121780.1 // Solyc11g006050.1 // Solyc10g050970.1 // Solyc09g064910.1 // Solyc03g005330.1 // Solyc11g061720.1 // Solyc02g078620.1 // Solyc11g012980.1 // Solyc03g005500.1 // Solyc01g056940.2 // Solyc06g060240.1 // Solyc03g059300.1 // Solyc10g049780.1 // Solyc08g083170.1 // Solyc03g006320.1 // Solyc04g080910.1 // Solyc08g005080.1…
GO:0006325	P	chromatin organization	5	332	117	16941	0.086	1	// Solyc09g007590.1 // Solyc06g074750.1 // Solyc03g093760.1 // Solyc12g056540.1 // Solyc06g072240.1
GO:0016043	P	cellular component organization	6	332	340	16941	0.66	1	// Solyc12g056540.1 // Solyc09g007590.1 // Solyc06g074750.1 // Solyc12g088180.1 // Solyc03g093760.1 // Solyc06g072240.1
GO:0055085	P	transmembrane transport	9	332	670	16941	0.91	1	// Solyc11g008200.1 // Solyc03g111400.1 // Solyc01g057330.1 // Solyc03g026230.1 // Solyc01g034080.1 // Solyc03g005530.1 // Solyc06g050250.1 // Solyc12g036260.1 // Solyc07g021380.1
GO:0065003	P	macromolecular complex assembly	5	332	171	16941	0.25	1	// Solyc09g007590.1 // Solyc06g074750.1 // Solyc12g088180.1 // Solyc12g056540.1 // Solyc06g072240.1
GO:0006508	P	proteolysis	10	332	760	16941	0.93	1	// Solyc01g087830.1 // Solyc03g044230.1 // Solyc01g080010.2 // Solyc08g005080.1 // Solyc07g006450.1 // Solyc07g006430.1 // Solyc07g006460.1 // Solyc01g080000.1 // Solyc02g065050.1 // Solyc08g076620.1
GO:0065008	P	regulation of biological quality	6	332	168	16941	0.12	1	// Solyc11g069940.1 // Solyc05g015910.1 // Solyc08g062970.1 // Solyc03g118560.1 // Solyc06g054570.1 // Solyc10g008930.1
GO:0006996	P	organelle organization	5	332	201	16941	0.36	1	// Solyc09g007590.1 // Solyc06g074750.1 // Solyc03g093760.1 // Solyc12g056540.1 // Solyc06g072240.1
GO:0006468	P	protein amino acid phosphorylation	23	332	1148	16941	0.49	1	// Solyc11g069630.1 // Solyc02g090970.1 // Solyc07g005440.1 // Solyc09g018280.1 // Solyc03g121780.1 // Solyc02g090990.1 // Solyc08g059730.1 // Solyc02g090980.1 // Solyc02g063210.1 // Solyc12g040370.1 // Solyc03g005330.1 // Solyc11g061720.1 // Solyc07g051890.1 // Solyc04g051510.1 // Solyc07g056400.1 // Solyc04g075000.1 // Solyc07g055650.1 // Solyc02g064980.1 // Solyc07g051920.1 // Solyc05g047570.2…
GO:0009987	P	cellular process	139	332	7493	16941	0.82	1	// Solyc02g061870.1 // Solyc06g074140.1 // Solyc07g005440.1 // Solyc09g007590.1 // Solyc03g121780.1 // Solyc10g008930.1 // Solyc11g006050.1 // Solyc10g049230.1 // Solyc10g050970.1 // Solyc09g064910.1 // Solyc03g005330.1 // Solyc11g061720.1 // Solyc02g078620.1 // Solyc11g012980.1 // Solyc03g005500.1 // Solyc01g056940.2 // Solyc06g060240.1 // Solyc02g079690.1 // Solyc03g078330.1 // Solyc03g059300.1…
GO:0006629	P	lipid metabolic process	14	332	586	16941	0.27	1	// Solyc04g081830.1 // Solyc10g009540.1 // Solyc05g053910.1 // Solyc05g053920.1 // Solyc04g040130.1 // Solyc01g096380.1 // Solyc08g022240.1 // Solyc06g060870.1 // Solyc03g005330.1 // Solyc10g038170.1 // Solyc12g096620.1 // Solyc03g078330.1 // Solyc10g055680.1 // Solyc04g040120.1
GO:0043687	P	post-translational protein modification	28	332	1296	16941	0.33	1	// Solyc06g074140.1 // Solyc11g005700.1 // Solyc02g090970.1 // Solyc07g005440.1 // Solyc09g018280.1 // Solyc11g069630.1 // Solyc03g121780.1 // Solyc02g090990.1 // Solyc08g059730.1 // Solyc02g090980.1 // Solyc02g063210.1 // Solyc12g040370.1 // Solyc03g005330.1 // Solyc11g061720.1 // Solyc11g006030.1 // Solyc07g051890.1 // Solyc03g093760.1 // Solyc04g051510.1 // Solyc07g056400.1 // Solyc04g075000.1…
GO:0006810	P	transport	14	332	1347	16941	1	1	// Solyc11g008200.1 // Solyc01g034080.1 // Solyc01g057330.1 // Solyc10g084720.1 // Solyc03g111400.1 // Solyc06g074100.1 // Solyc11g073010.1 // Solyc11g069060.1 // Solyc03g026230.1 // Solyc09g005840.1 // Solyc03g005530.1 // Solyc06g050250.1 // Solyc12g036260.1 // Solyc07g021380.1
GO:0006464	P	protein modification process	31	332	1404	16941	0.27	1	// Solyc06g074140.1 // Solyc11g005700.1 // Solyc02g090970.1 // Solyc07g005440.1 // Solyc09g018280.1 // Solyc11g069630.1 // Solyc03g121780.1 // Solyc02g090990.1 // Solyc08g059730.1 // Solyc02g090980.1 // Solyc02g063210.1 // Solyc12g040370.1 // Solyc03g005330.1 // Solyc11g061720.1 // Solyc11g006030.1 // Solyc07g051890.1 // Solyc03g093760.1 // Solyc04g051510.1 // Solyc07g056400.1 // Solyc04g075000.1…
GO:0006952	P	defense response	5	332	123	16941	0.1	1	// Solyc10g085310.1 // Solyc10g076410.1 // Solyc02g076770.1 // Solyc08g076960.1 // Solyc07g063360.1
GO:0043412	P	macromolecule modification	31	332	1458	16941	0.35	1	// Solyc06g074140.1 // Solyc11g005700.1 // Solyc02g090970.1 // Solyc07g005440.1 // Solyc09g018280.1 // Solyc11g069630.1 // Solyc03g121780.1 // Solyc02g090990.1 // Solyc08g059730.1 // Solyc02g090980.1 // Solyc02g063210.1 // Solyc12g040370.1 // Solyc03g005330.1 // Solyc11g061720.1 // Solyc11g006030.1 // Solyc07g051890.1 // Solyc03g093760.1 // Solyc04g051510.1 // Solyc07g056400.1 // Solyc04g075000.1…
GO:0023046	P	signaling process	8	332	354	16941	0.39	1	// Solyc12g099670.1 // Solyc09g083100.1 // Solyc09g018280.1 // Solyc09g082910.1 // Solyc03g005330.1 // Solyc07g005440.1 // Solyc02g065000.1 // Solyc07g063360.1
GO:0008152	P	metabolic process	177	332	9090	16941	0.57	1	// Solyc02g061870.1 // Solyc06g074140.1 // Solyc10g046870.1 // Solyc10g079330.1 // Solyc06g060870.1 // Solyc03g007730.1 // Solyc03g121780.1 // Solyc11g006050.1 // Solyc02g065050.1 // Solyc10g050970.1 // Solyc09g064910.1 // Solyc02g085800.1 // Solyc03g005330.1 // Solyc11g061720.1 // Solyc07g005440.1 // Solyc02g078620.1 // Solyc11g012980.1 // Solyc08g083170.1 // Solyc03g005500.1 // Solyc01g056940.2…
GO:0042221	P	response to chemical stimulus	5	332	265	16941	0.6	1	// Solyc06g054500.1 // Solyc01g109920.2 // Solyc03g026230.1 // Solyc06g074100.1 // Solyc11g068970.1
GO:0051234	P	establishment of localization	14	332	1347	16941	1	1	// Solyc11g008200.1 // Solyc01g034080.1 // Solyc01g057330.1 // Solyc10g084720.1 // Solyc03g111400.1 // Solyc06g074100.1 // Solyc11g073010.1 // Solyc11g069060.1 // Solyc03g026230.1 // Solyc09g005840.1 // Solyc03g005530.1 // Solyc06g050250.1 // Solyc12g036260.1 // Solyc07g021380.1
GO:0051179	P	localization	14	332	1366	16941	1	1	// Solyc11g008200.1 // Solyc01g034080.1 // Solyc01g057330.1 // Solyc10g084720.1 // Solyc03g111400.1 // Solyc06g074100.1 // Solyc11g073010.1 // Solyc11g069060.1 // Solyc03g026230.1 // Solyc09g005840.1 // Solyc03g005530.1 // Solyc06g050250.1 // Solyc12g036260.1 // Solyc07g021380.1
GO:0055114	P	oxidation reduction	29	332	1631	16941	0.73	1	// Solyc07g007290.1 // Solyc10g046870.1 // Solyc11g044830.1 // Solyc06g074420.1 // Solyc07g042310.1 // Solyc06g071700.1 // Solyc07g042880.1 // Solyc07g039310.1 // Solyc02g094110.1 // Solyc02g032320.1 // Solyc06g054500.1 // Solyc01g089840.2 // Solyc04g040130.1 // Solyc12g038680.1 // Solyc04g010320.1 // Solyc11g030570.1 // Solyc04g040120.1 // Solyc10g080840.1 // Solyc10g009540.1 // Solyc09g015260.1…
GO:0008610	P	lipid biosynthetic process	5	332	263	16941	0.59	1	// Solyc10g009540.1 // Solyc10g055680.1 // Solyc03g005330.1 // Solyc03g078330.1 // Solyc01g096380.1
GO:0044238	P	primary metabolic process	124	332	6391	16941	0.58	1	// Solyc02g061870.1 // Solyc06g074140.1 // Solyc07g005440.1 // Solyc06g060870.1 // Solyc03g121780.1 // Solyc11g006050.1 // Solyc02g065050.1 // Solyc10g050970.1 // Solyc09g064910.1 // Solyc03g005330.1 // Solyc11g061720.1 // Solyc02g078620.1 // Solyc11g012980.1 // Solyc03g005500.1 // Solyc01g056940.2 // Solyc06g060240.1 // Solyc04g040130.1 // Solyc03g078330.1 // Solyc03g059300.1 // Solyc10g049780.1…
GO:0005975	P	carbohydrate metabolic process	9	332	761	16941	0.96	1	// Solyc04g081830.1 // Solyc03g097410.1 // Solyc02g084210.1 // Solyc11g050810.1 // Solyc08g083340.1 // Solyc03g005330.1 // Solyc11g072760.1 // Solyc12g096740.1 // Solyc04g072580.1
GO:0051276	P	chromosome organization	5	332	122	16941	0.098	1	// Solyc09g007590.1 // Solyc06g074750.1 // Solyc03g093760.1 // Solyc12g056540.1 // Solyc06g072240.1
GO:0019538	P	protein metabolic process	45	332	2905	16941	0.97	1	// Solyc07g056400.1 // Solyc06g074140.1 // Solyc11g005700.1 // Solyc02g090970.1 // Solyc07g005440.1 // Solyc09g018280.1 // Solyc11g069630.1 // Solyc12g049430.1 // Solyc07g006450.1 // Solyc02g090990.1 // Solyc02g065050.1 // Solyc08g076620.1 // Solyc02g090980.1 // Solyc02g063210.1 // Solyc03g044230.1 // Solyc12g040370.1 // Solyc03g005330.1 // Solyc11g061720.1 // Solyc07g049420.1 // Solyc11g006030.1…
GO:0050896	P	response to stimulus	12	332	687	16941	0.7	1	// Solyc10g085310.1 // Solyc06g054500.1 // Solyc07g063360.1 // Solyc06g074100.1 // Solyc01g109920.2 // Solyc02g076770.1 // Solyc03g026230.1 // Solyc11g068970.1 // Solyc10g076410.1 // Solyc08g076960.1 // Solyc02g079860.1 // Solyc02g021210.1
GO:0006950	P	response to stress	7	332	527	16941	0.89	1	// Solyc10g085310.1 // Solyc06g054500.1 // Solyc07g063360.1 // Solyc02g076770.1 // Solyc08g076960.1 // Solyc01g109920.2 // Solyc10g076410.1
GO:0044237	P	cellular metabolic process	110	332	5657	16941	0.56	1	// Solyc02g061870.1 // Solyc06g074140.1 // Solyc07g005440.1 // Solyc03g121780.1 // Solyc11g006050.1 // Solyc10g050970.1 // Solyc09g064910.1 // Solyc03g005330.1 // Solyc11g061720.1 // Solyc02g078620.1 // Solyc11g012980.1 // Solyc03g005500.1 // Solyc01g056940.2 // Solyc06g060240.1 // Solyc03g078330.1 // Solyc03g059300.1 // Solyc10g049780.1 // Solyc08g083170.1 // Solyc03g006320.1 // Solyc10g009540.1…
GO:0043170	P	macromolecule metabolic process	105	332	5106	16941	0.3	1	// Solyc02g061870.1 // Solyc06g074140.1 // Solyc07g005440.1 // Solyc03g121780.1 // Solyc11g006050.1 // Solyc02g065050.1 // Solyc10g050970.1 // Solyc09g064910.1 // Solyc03g005330.1 // Solyc11g061720.1 // Solyc02g078620.1 // Solyc11g012980.1 // Solyc03g005500.1 // Solyc01g056940.2 // Solyc06g060240.1 // Solyc03g059300.1 // Solyc10g049780.1 // Solyc08g083170.1 // Solyc03g006320.1 // Solyc04g080910.1…
GO:0006796	P	phosphate metabolic process	27	332	1346	16941	0.48	1	// Solyc11g069630.1 // Solyc02g090970.1 // Solyc07g005440.1 // Solyc09g018280.1 // Solyc03g121780.1 // Solyc02g090990.1 // Solyc08g059730.1 // Solyc02g090980.1 // Solyc02g063210.1 // Solyc12g040370.1 // Solyc03g005330.1 // Solyc11g061720.1 // Solyc07g051890.1 // Solyc02g032320.1 // Solyc04g051510.1 // Solyc07g056400.1 // Solyc04g075000.1 // Solyc07g055650.1 // Solyc02g064980.1 // Solyc11g030570.1…
GO:0023060	P	signal transmission	8	332	354	16941	0.39	1	// Solyc12g099670.1 // Solyc09g083100.1 // Solyc09g018280.1 // Solyc09g082910.1 // Solyc03g005330.1 // Solyc07g005440.1 // Solyc02g065000.1 // Solyc07g063360.1
GO:0006793	P	phosphorus metabolic process	27	332	1346	16941	0.48	1	// Solyc11g069630.1 // Solyc02g090970.1 // Solyc07g005440.1 // Solyc09g018280.1 // Solyc03g121780.1 // Solyc02g090990.1 // Solyc08g059730.1 // Solyc02g090980.1 // Solyc02g063210.1 // Solyc12g040370.1 // Solyc03g005330.1 // Solyc11g061720.1 // Solyc07g051890.1 // Solyc02g032320.1 // Solyc04g051510.1 // Solyc07g056400.1 // Solyc04g075000.1 // Solyc07g055650.1 // Solyc02g064980.1 // Solyc11g030570.1…
GO:0034621	P	cellular macromolecular complex subunit organization	5	332	151	16941	0.18	1	// Solyc09g007590.1 // Solyc06g074750.1 // Solyc12g088180.1 // Solyc12g056540.1 // Solyc06g072240.1
GO:0044281	P	small molecule metabolic process	10	332	853	16941	0.97	1	// Solyc03g097410.1 // Solyc03g118560.1 // Solyc12g088180.1 // Solyc02g084210.1 // Solyc07g021380.1 // Solyc07g054280.1 // Solyc03g078330.1 // Solyc06g074530.1 // Solyc03g093760.1 // Solyc04g072580.1
GO:0030528	F	transcription regulator activity	48	332	926	16941	1.8e-09	6.4e-07	// Solyc01g020170.1 // Solyc07g062790.1 // Solyc01g091760.2 // Solyc08g066660.1 // Solyc01g090340.2 // Solyc03g117230.1 // Solyc04g047870.1 // Solyc09g009240.1 // Solyc02g079180.1 // Solyc02g090950.1 // Solyc11g006050.1 // Solyc05g013540.1 // Solyc10g050970.1 // Solyc03g033730.1 // Solyc08g076930.1 // Solyc08g078410.1 // Solyc04g077960.1 // Solyc03g005500.1 // Solyc01g057080.1 // Solyc06g051840.1…
GO:0003700	F	transcription factor activity	37	332	624	16941	5.7e-09	1e-06	// Solyc07g062790.1 // Solyc01g091760.2 // Solyc08g066660.1 // Solyc04g047870.1 // Solyc09g009240.1 // Solyc02g079180.1 // Solyc11g006050.1 // Solyc05g013540.1 // Solyc10g050970.1 // Solyc03g033730.1 // Solyc08g078410.1 // Solyc10g054010.1 // Solyc01g057080.1 // Solyc06g051840.1 // Solyc01g067540.1 // Solyc09g091950.1 // Solyc03g005500.1 // Solyc08g078180.1 // Solyc03g043900.1 // Solyc08g078170.1…
GO:0004091	F	carboxylesterase activity	16	332	200	16941	4.6e-06	0.00055	// Solyc03g083660.1 // Solyc05g053910.1 // Solyc06g084620.1 // Solyc08g022240.1 // Solyc01g091100.2 // Solyc06g060870.1 // Solyc10g076730.1 // Solyc09g072950.1 // Solyc10g076430.1 // Solyc06g005460.1 // Solyc10g038170.1 // Solyc09g082610.1 // Solyc05g053920.1 // Solyc08g007450.1 // Solyc11g051030.1 // Solyc03g083770.1
GO:0016747	F	transferase activity, transferring acyl groups other than amino-acyl groups	16	332	253	16941	6.9e-05	0.0053	// Solyc03g078330.1 // Solyc04g009670.1 // Solyc08g075180.1 // Solyc11g067290.1 // Solyc11g069680.1 // Solyc11g071480.1 // Solyc08g006730.1 // Solyc12g096790.1 // Solyc01g105550.1 // Solyc11g066640.1 // Solyc11g071470.1 // Solyc04g005840.1 // Solyc08g068280.1 // Solyc04g009680.1 // Solyc12g096770.1 // Solyc06g074710.1
GO:0030599	F	pectinesterase activity	11	332	127	16941	7.4e-05	0.0053	// Solyc03g083660.1 // Solyc06g084620.1 // Solyc01g091100.2 // Solyc10g076730.1 // Solyc09g082610.1 // Solyc10g076430.1 // Solyc06g005460.1 // Solyc09g072950.1 // Solyc08g007450.1 // Solyc11g051030.1 // Solyc03g083770.1
GO:0016746	F	transferase activity, transferring acyl groups	16	332	273	16941	0.00016	0.0095	// Solyc03g078330.1 // Solyc04g009670.1 // Solyc08g075180.1 // Solyc11g067290.1 // Solyc11g069680.1 // Solyc11g071480.1 // Solyc08g006730.1 // Solyc12g096790.1 // Solyc01g105550.1 // Solyc11g066640.1 // Solyc11g071470.1 // Solyc04g005840.1 // Solyc08g068280.1 // Solyc04g009680.1 // Solyc12g096770.1 // Solyc06g074710.1
GO:0003677	F	DNA binding	57	332	1811	16941	0.00028	0.014	// Solyc02g061870.1 // Solyc04g050750.1 // Solyc07g062790.1 // Solyc01g091760.2 // Solyc09g007590.1 // Solyc01g057080.1 // Solyc08g066660.1 // Solyc11g022480.1 // Solyc03g043900.1 // Solyc04g047870.1 // Solyc09g009240.1 // Solyc02g079180.1 // Solyc08g076700.1 // Solyc11g006050.1 // Solyc05g013540.1 // Solyc06g082590.1 // Solyc05g010740.1 // Solyc10g055250.1 // Solyc10g050970.1 // Solyc01g109690.1…
GO:0004857	F	enzyme inhibitor activity	11	332	168	16941	0.00071	0.032	// Solyc03g019690.1 // Solyc03g083660.1 // Solyc06g084620.1 // Solyc01g091100.2 // Solyc10g076730.1 // Solyc09g082610.1 // Solyc06g005460.1 // Solyc09g072950.1 // Solyc08g007450.1 // Solyc03g083770.1 // Solyc06g072220.1
GO:0070001	F	aspartic-type peptidase activity	7	332	107	16941	0.0065	0.23	// Solyc01g080010.2 // Solyc07g006450.1 // Solyc07g006430.1 // Solyc08g076620.1 // Solyc01g080000.1 // Solyc02g065050.1 // Solyc07g006460.1
GO:0004190	F	aspartic-type endopeptidase activity	7	332	107	16941	0.0065	0.23	// Solyc01g080010.2 // Solyc07g006450.1 // Solyc07g006430.1 // Solyc08g076620.1 // Solyc01g080000.1 // Solyc02g065050.1 // Solyc07g006460.1
GO:0004806	F	triglyceride lipase activity	5	332	58	16941	0.0072	0.24	// Solyc08g022240.1 // Solyc10g038170.1 // Solyc06g060870.1 // Solyc05g053910.1 // Solyc05g053920.1
GO:0016298	F	lipase activity	5	332	69	16941	0.014	0.39	// Solyc08g022240.1 // Solyc10g038170.1 // Solyc06g060870.1 // Solyc05g053910.1 // Solyc05g053920.1
GO:0015035	F	protein disulfide oxidoreductase activity	6	332	98	16941	0.015	0.39	// Solyc11g069940.1 // Solyc05g015910.1 // Solyc08g062970.1 // Solyc03g118560.1 // Solyc06g054570.1 // Solyc10g008930.1
GO:0015036	F	disulfide oxidoreductase activity	6	332	98	16941	0.015	0.39	// Solyc11g069940.1 // Solyc05g015910.1 // Solyc08g062970.1 // Solyc03g118560.1 // Solyc06g054570.1 // Solyc10g008930.1
GO:0016667	F	oxidoreductase activity, acting on sulfur group of donors	7	332	135	16941	0.02	0.45	// Solyc11g069940.1 // Solyc05g015910.1 // Solyc08g062970.1 // Solyc12g038680.1 // Solyc03g118560.1 // Solyc06g054570.1 // Solyc10g008930.1
GO:0030234	F	enzyme regulator activity	11	332	269	16941	0.02	0.45	// Solyc03g019690.1 // Solyc03g083660.1 // Solyc06g084620.1 // Solyc01g091100.2 // Solyc10g076730.1 // Solyc09g082610.1 // Solyc06g005460.1 // Solyc09g072950.1 // Solyc08g007450.1 // Solyc03g083770.1 // Solyc06g072220.1
GO:0016835	F	carbon-oxygen lyase activity	5	332	89	16941	0.035	0.74	// Solyc09g092470.2 // Solyc06g074530.1 // Solyc03g007730.1 // Solyc01g105930.1 // Solyc02g084210.1
GO:0043169	F	cation binding	27	332	1719	16941	0.91	1	// Solyc10g046870.1 // Solyc01g094900.1 // Solyc03g093760.1 // Solyc03g007730.1 // Solyc07g055090.1 // Solyc02g036390.1 // Solyc01g110090.1 // Solyc03g120860.2 // Solyc06g071700.1 // Solyc06g074420.1 // Solyc10g055250.1 // Solyc04g053070.1 // Solyc07g042880.1 // Solyc02g078620.1 // Solyc12g056500.1 // Solyc02g094110.1 // Solyc06g054500.1 // Solyc07g053750.1 // Solyc03g097410.1 // Solyc01g067920.1…
GO:0060089	F	molecular transducer activity	5	332	183	16941	0.29	1	// Solyc12g099670.1 // Solyc07g063360.1 // Solyc02g079860.1 // Solyc02g021210.1 // Solyc09g082910.1
GO:0000166	F	nucleotide binding	47	332	3016	16941	0.97	1	// Solyc11g069630.1 // Solyc02g090970.1 // Solyc07g007290.1 // Solyc07g005440.1 // Solyc01g094900.1 // Solyc09g018280.1 // Solyc03g121780.1 // Solyc02g090990.1 // Solyc08g059730.1 // Solyc10g049230.1 // Solyc02g090980.1 // Solyc02g063210.1 // Solyc09g064910.1 // Solyc12g040370.1 // Solyc07g042310.1 // Solyc03g005330.1 // Solyc07g044970.1 // Solyc11g061720.1 // Solyc12g096920.1 // Solyc12g055810.1…
GO:0016740	F	transferase activity	65	332	2851	16941	0.11	1	// Solyc04g081830.1 // Solyc01g096380.1 // Solyc11g069630.1 // Solyc05g014120.1 // Solyc03g078330.1 // Solyc07g005440.1 // Solyc10g079330.1 // Solyc09g018280.1 // Solyc10g055680.1 // Solyc07g043480.1 // Solyc06g051000.2 // Solyc03g121780.1 // Solyc01g105550.1 // Solyc08g006730.1 // Solyc07g043410.1 // Solyc11g072700.1 // Solyc12g096770.1 // Solyc12g098580.1 // Solyc08g059730.1 // Solyc02g090970.1…
GO:0046872	F	metal ion binding	27	332	1713	16941	0.9	1	// Solyc10g046870.1 // Solyc01g094900.1 // Solyc03g093760.1 // Solyc03g007730.1 // Solyc07g055090.1 // Solyc02g036390.1 // Solyc01g110090.1 // Solyc03g120860.2 // Solyc06g071700.1 // Solyc06g074420.1 // Solyc10g055250.1 // Solyc04g053070.1 // Solyc07g042880.1 // Solyc02g078620.1 // Solyc12g056500.1 // Solyc02g094110.1 // Solyc06g054500.1 // Solyc07g053750.1 // Solyc03g097410.1 // Solyc01g067920.1…
GO:0016818	F	hydrolase activity, acting on acid anhydrides, in phosphorus-containing anhydrides	6	332	775	16941	1	1	// Solyc12g088180.1 // Solyc03g082430.1 // Solyc03g113690.1 // Solyc04g010200.1 // Solyc01g049840.1 // Solyc04g010210.1
GO:0016817	F	hydrolase activity, acting on acid anhydrides	6	332	783	16941	1	1	// Solyc12g088180.1 // Solyc03g082430.1 // Solyc03g113690.1 // Solyc04g010200.1 // Solyc01g049840.1 // Solyc04g010210.1
GO:0016757	F	transferase activity, transferring glycosyl groups	13	332	514	16941	0.22	1	// Solyc04g081830.1 // Solyc00g006560.1 // Solyc12g055960.1 // Solyc10g079330.1 // Solyc02g092210.1 // Solyc07g043410.1 // Solyc11g050810.1 // Solyc12g098580.1 // Solyc08g083340.1 // Solyc02g062990.1 // Solyc07g043480.1 // Solyc11g072700.1 // Solyc12g099680.1
GO:0016758	F	transferase activity, transferring hexosyl groups	11	332	410	16941	0.19	1	// Solyc04g081830.1 // Solyc00g006560.1 // Solyc12g055960.1 // Solyc10g079330.1 // Solyc02g092210.1 // Solyc07g043410.1 // Solyc11g050810.1 // Solyc08g083340.1 // Solyc02g062990.1 // Solyc07g043480.1 // Solyc12g098580.1
GO:0016881	F	acid-amino acid ligase activity	6	332	163	16941	0.11	1	// Solyc06g074140.1 // Solyc11g005700.1 // Solyc11g006030.1 // Solyc09g018230.1 // Solyc09g057850.1 // Solyc12g094560.1
GO:0005488	F	binding	184	332	9433	16941	0.56	1	// Solyc02g061870.1 // Solyc10g046870.1 // Solyc01g094900.1 // Solyc09g007590.1 // Solyc03g007730.1 // Solyc10g007830.1 // Solyc03g121780.1 // Solyc01g107670.2 // Solyc07g056380.1 // Solyc11g006050.1 // Solyc10g049230.1 // Solyc10g050970.1 // Solyc04g053070.1 // Solyc09g064910.1 // Solyc07g062790.1 // Solyc10g081320.1 // Solyc03g005330.1 // Solyc11g061720.1 // Solyc07g005440.1 // Solyc02g078620.1…
GO:0003676	F	nucleic acid binding	62	332	2750	16941	0.13	1	// Solyc02g061870.1 // Solyc04g050750.1 // Solyc07g062790.1 // Solyc01g091760.2 // Solyc09g007590.1 // Solyc11g020320.1 // Solyc08g066660.1 // Solyc12g049430.1 // Solyc09g009240.1 // Solyc03g043900.1 // Solyc04g047870.1 // Solyc07g056380.1 // Solyc02g079180.1 // Solyc08g076700.1 // Solyc11g006050.1 // Solyc05g013540.1 // Solyc06g082590.1 // Solyc05g010740.1 // Solyc10g055250.1 // Solyc10g050970.1…
GO:0008168	F	methyltransferase activity	7	332	284	16941	0.33	1	// Solyc01g096380.1 // Solyc05g014120.1 // Solyc03g093760.1 // Solyc10g055680.1 // Solyc06g051000.2 // Solyc06g054360.1 // Solyc03g111620.1
GO:0017076	F	purine nucleotide binding	45	332	2856	16941	0.96	1	// Solyc11g069630.1 // Solyc02g090970.1 // Solyc07g007290.1 // Solyc07g005440.1 // Solyc01g094900.1 // Solyc09g018280.1 // Solyc03g121780.1 // Solyc02g090990.1 // Solyc08g059730.1 // Solyc10g049230.1 // Solyc02g090980.1 // Solyc02g063210.1 // Solyc09g064910.1 // Solyc12g040370.1 // Solyc03g005330.1 // Solyc07g044970.1 // Solyc11g061720.1 // Solyc12g055810.1 // Solyc03g120370.1 // Solyc07g051890.1…
GO:0005524	F	ATP binding	38	332	2459	16941	0.95	1	// Solyc11g069630.1 // Solyc02g090970.1 // Solyc07g005440.1 // Solyc09g018280.1 // Solyc03g121780.1 // Solyc02g090990.1 // Solyc08g059730.1 // Solyc10g049230.1 // Solyc02g090980.1 // Solyc02g063210.1 // Solyc09g064910.1 // Solyc12g040370.1 // Solyc03g005330.1 // Solyc07g044970.1 // Solyc11g061720.1 // Solyc12g055810.1 // Solyc03g120370.1 // Solyc07g051890.1 // Solyc04g051510.1 // Solyc07g056400.1…
GO:0016787	F	hydrolase activity	42	332	2731	16941	0.97	1	// Solyc03g083660.1 // Solyc05g053910.1 // Solyc08g022240.1 // Solyc01g091100.2 // Solyc06g005460.1 // Solyc06g060870.1 // Solyc03g082430.1 // Solyc09g072950.1 // Solyc10g076430.1 // Solyc07g006450.1 // Solyc10g038170.1 // Solyc05g053920.1 // Solyc08g007450.1 // Solyc03g083770.1 // Solyc02g065050.1 // Solyc08g076620.1 // Solyc03g044230.1 // Solyc08g014290.1 // Solyc02g085800.1 // Solyc07g006460.1…
GO:0016301	F	kinase activity	27	332	1322	16941	0.44	1	// Solyc11g069630.1 // Solyc02g090970.1 // Solyc07g005440.1 // Solyc09g018280.1 // Solyc03g121780.1 // Solyc02g090990.1 // Solyc08g059730.1 // Solyc02g090980.1 // Solyc02g063210.1 // Solyc12g040370.1 // Solyc03g005330.1 // Solyc07g044970.1 // Solyc11g061720.1 // Solyc07g051890.1 // Solyc04g051510.1 // Solyc07g056400.1 // Solyc04g075000.1 // Solyc03g097410.1 // Solyc07g055650.1 // Solyc02g064980.1…
GO:0020037	F	heme binding	7	332	429	16941	0.74	1	// Solyc06g054500.1 // Solyc06g074420.1 // Solyc07g042880.1 // Solyc04g010320.1 // Solyc07g055970.1 // Solyc02g094110.1 // Solyc10g080840.1
GO:0043565	F	sequence-specific DNA binding	10	332	476	16941	0.46	1	// Solyc03g043900.1 // Solyc00g270510.1 // Solyc07g062790.1 // Solyc06g074750.1 // Solyc03g033730.1 // Solyc10g054010.1 // Solyc04g047870.1 // Solyc02g079180.1 // Solyc02g089420.1 // Solyc11g020320.1
GO:0016788	F	hydrolase activity, acting on ester bonds	19	332	653	16941	0.061	1	// Solyc03g083660.1 // Solyc07g056380.1 // Solyc06g084620.1 // Solyc08g022240.1 // Solyc08g005080.1 // Solyc06g060870.1 // Solyc10g076730.1 // Solyc09g072950.1 // Solyc10g076430.1 // Solyc09g082610.1 // Solyc06g005460.1 // Solyc05g053910.1 // Solyc10g038170.1 // Solyc12g096620.1 // Solyc05g053920.1 // Solyc01g091100.2 // Solyc08g007450.1 // Solyc11g051030.1 // Solyc03g083770.1
GO:0003824	F	catalytic activity	164	332	8440	16941	0.58	1	// Solyc06g074140.1 // Solyc03g078330.1 // Solyc10g046870.1 // Solyc01g091100.2 // Solyc06g060870.1 // Solyc03g007730.1 // Solyc09g072950.1 // Solyc10g076430.1 // Solyc03g121780.1 // Solyc10g008930.1 // Solyc11g044830.1 // Solyc02g065050.1 // Solyc11g051030.1 // Solyc08g014290.1 // Solyc08g075180.1 // Solyc09g064910.1 // Solyc02g085800.1 // Solyc11g071480.1 // Solyc03g005330.1 // Solyc11g061720.1…
GO:0046906	F	tetrapyrrole binding	9	332	446	16941	0.51	1	// Solyc06g054500.1 // Solyc06g074420.1 // Solyc02g094110.1 // Solyc09g016930.1 // Solyc07g042880.1 // Solyc04g010320.1 // Solyc07g055970.1 // Solyc12g035280.1 // Solyc10g080840.1
GO:0016773	F	phosphotransferase activity, alcohol group as acceptor	27	332	1296	16941	0.4	1	// Solyc11g069630.1 // Solyc02g090970.1 // Solyc07g005440.1 // Solyc09g018280.1 // Solyc03g121780.1 // Solyc02g090990.1 // Solyc08g059730.1 // Solyc02g090980.1 // Solyc02g063210.1 // Solyc12g040370.1 // Solyc03g005330.1 // Solyc07g044970.1 // Solyc11g061720.1 // Solyc07g051890.1 // Solyc04g051510.1 // Solyc07g056400.1 // Solyc04g075000.1 // Solyc03g097410.1 // Solyc07g055650.1 // Solyc02g064980.1…
GO:0016772	F	transferase activity, transferring phosphorus-containing groups	27	332	1563	16941	0.78	1	// Solyc11g069630.1 // Solyc02g090970.1 // Solyc07g005440.1 // Solyc09g018280.1 // Solyc03g121780.1 // Solyc02g090990.1 // Solyc08g059730.1 // Solyc02g090980.1 // Solyc02g063210.1 // Solyc12g040370.1 // Solyc03g005330.1 // Solyc07g044970.1 // Solyc11g061720.1 // Solyc07g051890.1 // Solyc04g051510.1 // Solyc07g056400.1 // Solyc04g075000.1 // Solyc03g097410.1 // Solyc07g055650.1 // Solyc02g064980.1…
GO:0032555	F	purine ribonucleotide binding	39	332	2706	16941	0.99	1	// Solyc11g069630.1 // Solyc02g090970.1 // Solyc07g005440.1 // Solyc09g018280.1 // Solyc03g121780.1 // Solyc02g090990.1 // Solyc08g059730.1 // Solyc10g049230.1 // Solyc02g090980.1 // Solyc02g063210.1 // Solyc09g064910.1 // Solyc12g040370.1 // Solyc03g005330.1 // Solyc07g044970.1 // Solyc11g061720.1 // Solyc12g055810.1 // Solyc03g120370.1 // Solyc07g051890.1 // Solyc04g051510.1 // Solyc07g056400.1…
GO:0046983	F	protein dimerization activity	6	332	231	16941	0.31	1	// Solyc03g043900.1 // Solyc03g033730.1 // Solyc10g054010.1 // Solyc04g047870.1 // Solyc02g089420.1 // Solyc11g020320.1
GO:0032553	F	ribonucleotide binding	39	332	2706	16941	0.99	1	// Solyc11g069630.1 // Solyc02g090970.1 // Solyc07g005440.1 // Solyc09g018280.1 // Solyc03g121780.1 // Solyc02g090990.1 // Solyc08g059730.1 // Solyc10g049230.1 // Solyc02g090980.1 // Solyc02g063210.1 // Solyc09g064910.1 // Solyc12g040370.1 // Solyc03g005330.1 // Solyc07g044970.1 // Solyc11g061720.1 // Solyc12g055810.1 // Solyc03g120370.1 // Solyc07g051890.1 // Solyc04g051510.1 // Solyc07g056400.1…
GO:0016491	F	oxidoreductase activity	36	332	1838	16941	0.53	1	// Solyc05g015910.1 // Solyc07g007290.1 // Solyc10g046870.1 // Solyc01g094900.1 // Solyc03g118560.1 // Solyc10g008930.1 // Solyc11g044830.1 // Solyc06g074420.1 // Solyc08g062970.1 // Solyc07g042310.1 // Solyc07g042880.1 // Solyc06g071700.1 // Solyc02g094110.1 // Solyc02g032320.1 // Solyc06g054500.1 // Solyc01g089840.2 // Solyc04g040130.1 // Solyc12g038680.1 // Solyc02g084210.1 // Solyc04g010320.1…
GO:0016829	F	lyase activity	7	332	266	16941	0.27	1	// Solyc03g007730.1 // Solyc09g092470.2 // Solyc02g084210.1 // Solyc07g054280.1 // Solyc06g074530.1 // Solyc07g055740.1 // Solyc01g105930.1
GO:0016705	F	oxidoreductase activity, acting on paired donors, with incorporation or reduction of molecular oxygen	12	332	488	16941	0.26	1	// Solyc06g074420.1 // Solyc09g091870.1 // Solyc04g040130.1 // Solyc07g007290.1 // Solyc11g044830.1 // Solyc07g042880.1 // Solyc04g010320.1 // Solyc07g055970.1 // Solyc02g094110.1 // Solyc07g042430.1 // Solyc04g040120.1 // Solyc10g080840.1
GO:0008270	F	zinc ion binding	9	332	692	16941	0.93	1	// Solyc10g055250.1 // Solyc07g053750.1 // Solyc01g067920.1 // Solyc03g093760.1 // Solyc04g053070.1 // Solyc07g055090.1 // Solyc02g078620.1 // Solyc01g110090.1 // Solyc04g079570.1
GO:0043167	F	ion binding	27	332	1720	16941	0.91	1	// Solyc10g046870.1 // Solyc01g094900.1 // Solyc03g093760.1 // Solyc03g007730.1 // Solyc07g055090.1 // Solyc02g036390.1 // Solyc01g110090.1 // Solyc03g120860.2 // Solyc06g071700.1 // Solyc06g074420.1 // Solyc10g055250.1 // Solyc04g053070.1 // Solyc07g042880.1 // Solyc02g078620.1 // Solyc12g056500.1 // Solyc02g094110.1 // Solyc06g054500.1 // Solyc07g053750.1 // Solyc03g097410.1 // Solyc01g067920.1…
GO:0016741	F	transferase activity, transferring one-carbon groups	7	332	287	16941	0.34	1	// Solyc01g096380.1 // Solyc05g014120.1 // Solyc03g093760.1 // Solyc10g055680.1 // Solyc06g051000.2 // Solyc06g054360.1 // Solyc03g111620.1
GO:0005506	F	iron ion binding	8	332	485	16941	0.74	1	// Solyc06g054500.1 // Solyc06g074420.1 // Solyc01g094900.1 // Solyc07g042880.1 // Solyc04g010320.1 // Solyc07g055970.1 // Solyc02g094110.1 // Solyc10g080840.1
GO:0009055	F	electron carrier activity	15	332	540	16941	0.12	1	// Solyc11g069940.1 // Solyc05g015910.1 // Solyc02g094110.1 // Solyc08g062970.1 // Solyc06g074420.1 // Solyc01g094900.1 // Solyc03g118560.1 // Solyc12g056500.1 // Solyc06g054570.1 // Solyc07g042880.1 // Solyc04g010320.1 // Solyc07g055970.1 // Solyc03g120860.2 // Solyc10g008930.1 // Solyc10g080840.1
GO:0005215	F	transporter activity	7	332	880	16941	1	1	// Solyc03g005530.1 // Solyc03g111400.1 // Solyc03g026230.1 // Solyc01g034080.1 // Solyc06g050250.1 // Solyc12g036260.1 // Solyc07g021380.1
GO:0048037	F	cofactor binding	13	332	556	16941	0.3	1	// Solyc01g089840.2 // Solyc09g091870.1 // Solyc07g007290.1 // Solyc01g094900.1 // Solyc03g006690.1 // Solyc02g084210.1 // Solyc07g042310.1 // Solyc08g008060.1 // Solyc06g071700.1 // Solyc07g054280.1 // Solyc02g022860.1 // Solyc10g009540.1 // Solyc07g042430.1
GO:0030554	F	adenyl nucleotide binding	44	332	2604	16941	0.87	1	// Solyc11g069630.1 // Solyc02g090970.1 // Solyc07g007290.1 // Solyc07g005440.1 // Solyc01g094900.1 // Solyc09g018280.1 // Solyc03g121780.1 // Solyc02g090990.1 // Solyc08g059730.1 // Solyc10g049230.1 // Solyc02g090980.1 // Solyc02g063210.1 // Solyc09g064910.1 // Solyc12g040370.1 // Solyc03g005330.1 // Solyc07g044970.1 // Solyc11g061720.1 // Solyc12g055810.1 // Solyc03g120370.1 // Solyc07g051890.1…
GO:0016651	F	oxidoreductase activity, acting on NADH or NADPH	5	332	132	16941	0.12	1	// Solyc12g038680.1 // Solyc11g030570.1 // Solyc02g032320.1 // Solyc07g042310.1 // Solyc09g015260.1
GO:0005515	F	protein binding	58	332	2828	16941	0.38	1	// Solyc02g060600.1 // Solyc07g015990.1 // Solyc05g010220.1 // Solyc04g047870.1 // Solyc06g084420.1 // Solyc03g113850.1 // Solyc05g005150.1 // Solyc03g093760.1 // Solyc02g060570.1 // Solyc12g099040.1 // Solyc02g071930.1 // Solyc05g040040.1 // Solyc03g043900.1 // Solyc02g079200.1 // Solyc01g107670.2 // Solyc11g013250.1 // Solyc02g063210.1 // Solyc12g094560.1 // Solyc03g120330.1 // Solyc05g013880.1…
GO:0008233	F	peptidase activity	10	332	676	16941	0.85	1	// Solyc01g087830.1 // Solyc03g044230.1 // Solyc01g080010.2 // Solyc11g018590.1 // Solyc07g006450.1 // Solyc07g006430.1 // Solyc07g006460.1 // Solyc01g080000.1 // Solyc02g065050.1 // Solyc08g076620.1
GO:0004175	F	endopeptidase activity	9	332	346	16941	0.25	1	// Solyc01g087830.1 // Solyc01g080010.2 // Solyc11g018590.1 // Solyc07g006450.1 // Solyc07g006430.1 // Solyc08g076620.1 // Solyc01g080000.1 // Solyc02g065050.1 // Solyc07g006460.1
GO:0030246	F	carbohydrate binding	5	332	151	16941	0.18	1	// Solyc04g081830.1 // Solyc02g079690.1 // Solyc07g055650.1 // Solyc08g059730.1 // Solyc07g062480.1
GO:0004871	F	signal transducer activity	5	332	183	16941	0.29	1	// Solyc12g099670.1 // Solyc07g063360.1 // Solyc02g079860.1 // Solyc02g021210.1 // Solyc09g082910.1
GO:0001883	F	purine nucleoside binding	44	332	2604	16941	0.87	1	// Solyc11g069630.1 // Solyc02g090970.1 // Solyc07g007290.1 // Solyc07g005440.1 // Solyc01g094900.1 // Solyc09g018280.1 // Solyc03g121780.1 // Solyc02g090990.1 // Solyc08g059730.1 // Solyc10g049230.1 // Solyc02g090980.1 // Solyc02g063210.1 // Solyc09g064910.1 // Solyc12g040370.1 // Solyc03g005330.1 // Solyc07g044970.1 // Solyc11g061720.1 // Solyc12g055810.1 // Solyc03g120370.1 // Solyc07g051890.1…
GO:0001882	F	nucleoside binding	44	332	2623	16941	0.88	1	// Solyc11g069630.1 // Solyc02g090970.1 // Solyc07g007290.1 // Solyc07g005440.1 // Solyc01g094900.1 // Solyc09g018280.1 // Solyc03g121780.1 // Solyc02g090990.1 // Solyc08g059730.1 // Solyc10g049230.1 // Solyc02g090980.1 // Solyc02g063210.1 // Solyc09g064910.1 // Solyc12g040370.1 // Solyc03g005330.1 // Solyc07g044970.1 // Solyc11g061720.1 // Solyc12g055810.1 // Solyc03g120370.1 // Solyc07g051890.1…
GO:0050662	F	coenzyme binding	11	332	393	16941	0.16	1	// Solyc01g089840.2 // Solyc09g091870.1 // Solyc07g007290.1 // Solyc01g094900.1 // Solyc03g006690.1 // Solyc02g084210.1 // Solyc07g042310.1 // Solyc08g008060.1 // Solyc02g022860.1 // Solyc10g009540.1 // Solyc07g042430.1
GO:0050660	F	FAD binding	6	332	141	16941	0.065	1	// Solyc09g091870.1 // Solyc07g007290.1 // Solyc01g094900.1 // Solyc03g006690.1 // Solyc02g022860.1 // Solyc07g042430.1
GO:0016462	F	pyrophosphatase activity	5	332	759	16941	1	1	// Solyc01g049840.1 // Solyc03g113690.1 // Solyc12g088180.1 // Solyc04g010200.1 // Solyc04g010210.1
GO:0022857	F	transmembrane transporter activity	5	332	652	16941	1	1	// Solyc03g026230.1 // Solyc12g036260.1 // Solyc03g005530.1 // Solyc07g021380.1 // Solyc01g034080.1
GO:0070011	F	peptidase activity, acting on L-amino acid peptides	10	332	658	16941	0.83	1	// Solyc01g087830.1 // Solyc03g044230.1 // Solyc01g080010.2 // Solyc11g018590.1 // Solyc07g006450.1 // Solyc07g006430.1 // Solyc07g006460.1 // Solyc01g080000.1 // Solyc02g065050.1 // Solyc08g076620.1
GO:0004672	F	protein kinase activity	24	332	1171	16941	0.44	1	// Solyc11g069630.1 // Solyc02g090970.1 // Solyc07g005440.1 // Solyc09g018280.1 // Solyc03g121780.1 // Solyc02g090990.1 // Solyc08g059730.1 // Solyc02g090980.1 // Solyc02g063210.1 // Solyc12g040370.1 // Solyc03g005330.1 // Solyc11g061720.1 // Solyc07g051890.1 // Solyc04g051510.1 // Solyc07g056400.1 // Solyc04g075000.1 // Solyc07g055650.1 // Solyc02g064980.1 // Solyc07g051920.1 // Solyc05g047570.2…
GO:0032559	F	adenyl ribonucleotide binding	38	332	2459	16941	0.95	1	// Solyc11g069630.1 // Solyc02g090970.1 // Solyc07g005440.1 // Solyc09g018280.1 // Solyc03g121780.1 // Solyc02g090990.1 // Solyc08g059730.1 // Solyc10g049230.1 // Solyc02g090980.1 // Solyc02g063210.1 // Solyc09g064910.1 // Solyc12g040370.1 // Solyc03g005330.1 // Solyc07g044970.1 // Solyc11g061720.1 // Solyc12g055810.1 // Solyc03g120370.1 // Solyc07g051890.1 // Solyc04g051510.1 // Solyc07g056400.1…
GO:0017111	F	nucleoside-triphosphatase activity	5	332	744	16941	1	1	// Solyc01g049840.1 // Solyc03g113690.1 // Solyc12g088180.1 // Solyc04g010200.1 // Solyc04g010210.1
GO:0016879	F	ligase activity, forming carbon-nitrogen bonds	6	332	210	16941	0.24	1	// Solyc06g074140.1 // Solyc11g005700.1 // Solyc11g006030.1 // Solyc09g018230.1 // Solyc09g057850.1 // Solyc12g094560.1
GO:0016874	F	ligase activity	6	332	291	16941	0.51	1	// Solyc06g074140.1 // Solyc11g005700.1 // Solyc11g006030.1 // Solyc09g018230.1 // Solyc09g057850.1 // Solyc12g094560.1
GO:0046914	F	transition metal ion binding	20	332	1324	16941	0.91	1	// Solyc06g054500.1 // Solyc06g074420.1 // Solyc10g055250.1 // Solyc04g053070.1 // Solyc12g056500.1 // Solyc01g094900.1 // Solyc03g093760.1 // Solyc07g053750.1 // Solyc07g055090.1 // Solyc07g042880.1 // Solyc04g010320.1 // Solyc02g078620.1 // Solyc01g110090.1 // Solyc07g055970.1 // Solyc03g120860.2 // Solyc04g079570.1 // Solyc02g094110.1 // Solyc06g071700.1 // Solyc01g067920.1 // Solyc10g080840.1
GO:0016021	C	integral to membrane	13	332	858	16941	0.86	1	// Solyc01g104210.2 // Solyc11g012990.1 // Solyc01g094900.1 // Solyc03g111400.1 // Solyc02g089860.1 // Solyc09g015730.1 // Solyc03g005530.1 // Solyc11g008200.1 // Solyc01g104180.2 // Solyc12g036260.1 // Solyc02g092210.1 // Solyc06g060840.1 // Solyc03g113050.1
GO:0016020	C	membrane	34	332	2255	16941	0.96	1	// Solyc01g104210.2 // Solyc10g084720.1 // Solyc01g094900.1 // Solyc01g034080.1 // Solyc11g072700.1 // Solyc11g012990.1 // Solyc03g111400.1 // Solyc02g089860.1 // Solyc03g005330.1 // Solyc03g005530.1 // Solyc04g010210.1 // Solyc06g050250.1 // Solyc01g104180.2 // Solyc12g055960.1 // Solyc02g092210.1 // Solyc09g015440.1 // Solyc06g074100.1 // Solyc08g083340.1 // Solyc03g113690.1 // Solyc03g026230.1…
GO:0032991	C	macromolecular complex	17	332	1206	16941	0.94	1	// Solyc01g056940.2 // Solyc06g074140.1 // Solyc12g056540.1 // Solyc11g005700.1 // Solyc09g016930.1 // Solyc11g006030.1 // Solyc09g007590.1 // Solyc06g074750.1 // Solyc12g088180.1 // Solyc09g018230.1 // Solyc11g073010.1 // Solyc04g072580.1 // Solyc09g005840.1 // Solyc12g035280.1 // Solyc07g021380.1 // Solyc07g049420.1 // Solyc06g072240.1
GO:0043234	C	protein complex	11	332	676	16941	0.77	1	// Solyc06g074140.1 // Solyc11g005700.1 // Solyc09g016930.1 // Solyc11g006030.1 // Solyc12g088180.1 // Solyc09g018230.1 // Solyc11g073010.1 // Solyc09g005840.1 // Solyc12g035280.1 // Solyc07g021380.1 // Solyc04g072580.1
GO:0043231	C	intracellular membrane-bounded organelle	11	332	1208	16941	1	1	// Solyc09g007590.1 // Solyc06g074750.1 // Solyc03g082430.1 // Solyc03g093760.1 // Solyc04g047870.1 // Solyc03g120370.1 // Solyc02g079180.1 // Solyc06g072240.1 // Solyc00g154980.1 // Solyc06g060840.1 // Solyc11g020320.1
GO:0043232	C	intracellular non-membrane-bounded organelle	7	332	631	16941	0.96	1	// Solyc01g056940.2 // Solyc12g056540.1 // Solyc09g007590.1 // Solyc06g074750.1 // Solyc12g088180.1 // Solyc07g049420.1 // Solyc06g072240.1
GO:0044424	C	intracellular part	25	332	2382	16941	1	1	// Solyc06g074140.1 // Solyc11g005700.1 // Solyc09g007590.1 // Solyc11g073010.1 // Solyc04g047870.1 // Solyc02g079180.1 // Solyc07g021380.1 // Solyc07g049420.1 // Solyc03g120370.1 // Solyc03g093760.1 // Solyc04g072580.1 // Solyc01g056940.2 // Solyc12g056540.1 // Solyc12g088180.1 // Solyc06g072240.1 // Solyc03g082430.1 // Solyc06g060840.1 // Solyc09g016930.1 // Solyc11g006030.1 // Solyc06g074750.1…
GO:0044422	C	organelle part	5	332	508	16941	0.97	1	// Solyc09g007590.1 // Solyc06g074750.1 // Solyc12g088180.1 // Solyc12g056540.1 // Solyc06g072240.1
GO:0043229	C	intracellular organelle	15	332	1810	16941	1	1	// Solyc01g056940.2 // Solyc12g056540.1 // Solyc03g082430.1 // Solyc09g007590.1 // Solyc06g074750.1 // Solyc12g088180.1 // Solyc03g093760.1 // Solyc07g049420.1 // Solyc04g047870.1 // Solyc03g120370.1 // Solyc02g079180.1 // Solyc11g020320.1 // Solyc00g154980.1 // Solyc06g060840.1 // Solyc06g072240.1
GO:0005622	C	intracellular	31	332	2812	16941	1	1	// Solyc06g074140.1 // Solyc11g005700.1 // Solyc09g007590.1 // Solyc11g073010.1 // Solyc04g047870.1 // Solyc02g079180.1 // Solyc09g018230.1 // Solyc07g049420.1 // Solyc07g021380.1 // Solyc03g120370.1 // Solyc03g093760.1 // Solyc04g072580.1 // Solyc01g056940.2 // Solyc12g056540.1 // Solyc09g005840.1 // Solyc03g097410.1 // Solyc03g082430.1 // Solyc06g072240.1 // Solyc12g088180.1 // Solyc02g084210.1…
GO:0043227	C	membrane-bounded organelle	11	332	1214	16941	1	1	// Solyc09g007590.1 // Solyc06g074750.1 // Solyc03g082430.1 // Solyc03g093760.1 // Solyc04g047870.1 // Solyc03g120370.1 // Solyc02g079180.1 // Solyc06g072240.1 // Solyc00g154980.1 // Solyc06g060840.1 // Solyc11g020320.1
GO:0044425	C	membrane part	17	332	1152	16941	0.91	1	// Solyc01g104210.2 // Solyc09g016930.1 // Solyc11g012990.1 // Solyc01g094900.1 // Solyc03g111400.1 // Solyc02g089860.1 // Solyc07g021380.1 // Solyc09g015730.1 // Solyc03g005530.1 // Solyc11g008200.1 // Solyc07g063360.1 // Solyc01g104180.2 // Solyc12g035280.1 // Solyc12g036260.1 // Solyc02g092210.1 // Solyc06g060840.1 // Solyc03g113050.1
GO:0044446	C	intracellular organelle part	5	332	508	16941	0.97	1	// Solyc09g007590.1 // Solyc06g074750.1 // Solyc12g088180.1 // Solyc12g056540.1 // Solyc06g072240.1
GO:0044444	C	cytoplasmic part	7	332	943	16941	1	1	// Solyc01g056940.2 // Solyc11g073010.1 // Solyc06g060840.1 // Solyc09g005840.1 // Solyc04g072580.1 // Solyc03g120370.1 // Solyc07g049420.1
GO:0005634	C	nucleus	9	332	835	16941	0.98	1	// Solyc09g007590.1 // Solyc06g074750.1 // Solyc03g082430.1 // Solyc03g093760.1 // Solyc04g047870.1 // Solyc02g079180.1 // Solyc06g072240.1 // Solyc00g154980.1 // Solyc11g020320.1
GO:0031224	C	intrinsic to membrane	14	332	912	16941	0.86	1	// Solyc01g104210.2 // Solyc11g012990.1 // Solyc01g094900.1 // Solyc03g111400.1 // Solyc02g089860.1 // Solyc09g015730.1 // Solyc03g005530.1 // Solyc11g008200.1 // Solyc07g063360.1 // Solyc01g104180.2 // Solyc12g036260.1 // Solyc02g092210.1 // Solyc06g060840.1 // Solyc03g113050.1
GO:0005737	C	cytoplasm	7	332	1230	16941	1	1	// Solyc01g056940.2 // Solyc11g073010.1 // Solyc06g060840.1 // Solyc09g005840.1 // Solyc04g072580.1 // Solyc03g120370.1 // Solyc07g049420.1
GO:0044464	C	cell part	63	332	4748	16941	1	1	// Solyc11g008200.1 // Solyc06g074140.1 // Solyc11g005700.1 // Solyc01g034080.1 // Solyc07g021380.1 // Solyc01g094900.1 // Solyc09g007590.1 // Solyc11g020320.1 // Solyc10g076430.1 // Solyc11g073010.1 // Solyc04g047870.1 // Solyc02g079180.1 // Solyc01g104210.2 // Solyc11g072700.1 // Solyc09g018230.1 // Solyc07g049420.1 // Solyc11g051030.1 // Solyc06g084620.1 // Solyc11g012990.1 // Solyc03g111400.1…
GO:0005623	C	cell	63	332	4748	16941	1	1	// Solyc11g008200.1 // Solyc06g074140.1 // Solyc11g005700.1 // Solyc01g034080.1 // Solyc07g021380.1 // Solyc01g094900.1 // Solyc09g007590.1 // Solyc11g020320.1 // Solyc10g076430.1 // Solyc11g073010.1 // Solyc04g047870.1 // Solyc02g079180.1 // Solyc01g104210.2 // Solyc11g072700.1 // Solyc09g018230.1 // Solyc07g049420.1 // Solyc11g051030.1 // Solyc06g084620.1 // Solyc11g012990.1 // Solyc03g111400.1…
GO:0043228	C	non-membrane-bounded organelle	7	332	631	16941	0.96	1	// Solyc01g056940.2 // Solyc12g056540.1 // Solyc09g007590.1 // Solyc06g074750.1 // Solyc12g088180.1 // Solyc07g049420.1 // Solyc06g072240.1
GO:0043226	C	organelle	15	332	1810	16941	1	1	// Solyc01g056940.2 // Solyc12g056540.1 // Solyc03g082430.1 // Solyc09g007590.1 // Solyc06g074750.1 // Solyc12g088180.1 // Solyc03g093760.1 // Solyc07g049420.1 // Solyc04g047870.1 // Solyc03g120370.1 // Solyc02g079180.1 // Solyc11g020320.1 // Solyc00g154980.1 // Solyc06g060840.1 // Solyc06g072240.1
