# Supplementary material for: The VIL gene CRAWLING ELEPHANT controls maturation and differentiation in tomato via polycomb silencing
Source: PLoS Genet. 2022 Mar 7;18(3):e1009633. doi: 10.1371/journal.pgen.1009633 (PMC8939788; doi:10.1371/journal.pgen.1009633)
Supplement: S6 Table — (XLSX) [file pgen.1009633.s011.xlsx]

## Sheet: Common Down & crel-gained (8)
8 common elements in "Downregulated" and "crel-gained":	Annotation	log2FoldChange	padj
Solyc03g020030.3	Proteinase inhibitor type-2	-2.84873	4.51114e-10
Solyc08g005665.1	Terpene synthase	-2.64303	1.75275e-09
Solyc09g091650.3	Replication factor C subunit 1	-1.36152	3.4226e-09
Solyc08g067150.3	CRC domain-containing protein TSO1	-1.18043	3.54611e-08
Solyc06g035580.3	Glucose-methanol-choline (GMC) oxidoreductase family protein	-2.5827	6.59477e-08
Solyc09g084465.1	Wound-induced proteinase inhibitor 1	-3.3778	6.099e-07
Solyc08g014190.3	Geraniol 8-hydroxylase	-2.14494	1.1175e-06
Solyc08g074620.2	Polyphenol oxidase	-2.01224	1.18813e-06

## Sheet: Common Up & crel-lost (133)
133 common elements in "Upregulated" and "crel-lost":	Annotation	log2FoldChange	padj
Solyc03g005860.3	ABC transporter B family member 12	3.34885	4.42063e-24
Solyc08g065610.3	Vacuolar-processing enzyme	3.94542	2.15193e-20
Solyc02g084840.3	Dehydrin	4.6885	2.21595e-20
Solyc09g010740.3	Peptidylprolyl isomerase	2.00989	6.88896e-20
Solyc06g071820.3	BTB/POZ and TAZ domain-containing protein 1	2.0853	1.3872e-17
Solyc07g055440.2	Cytochrome	2.75844	2.89418e-17
Solyc02g084740.3	Cytochrome P450	2.39914	3.24846e-17
Solyc06g074990.2	putative high affinity nitrate transporter 2	4.36853	3.24846e-17
Solyc08g005610.3	Cytochrome P450	3.62157	6.9352e-17
Solyc08g005560.3	transglutaminase family protein	2.96701	4.64361e-16
Solyc04g005790.3	Protein NRT1/ PTR FAMILY 4.6	2.41388	2.19528e-15
Solyc05g054365.1	acyl-CoA dehydrogenase-like protein	1.01878	2.95816e-15
Solyc12g042770.2	Post-illumination chlorophyll fluorescence increase	1.07444	1.16193e-14
Solyc05g009790.2	AP2/B3 transcription factor family protein	1.5978	9.01879e-14
Solyc10g075110.2	Non-specific lipid-transfer protein	3.66166	9.30968e-14
Solyc03g083480.3	LEAF RUST 10 DISEASE-RESISTANCE LOCUS RECEPTOR-LIKE PROTEIN KINASE-like 2.1	4.01295	9.33564e-14
Solyc04g079360.1	R2R3MYB transcription factor 77	3.03925	1.16649e-13
Solyc02g078160.3	DUF506 domain-containing protein	3.24446	4.24474e-13
Solyc03g120980.3	Pleiotropic drug resistance transporter 5	1.05034	4.56156e-13
Solyc01g111980.3	Lysine histidine transporter-like 8	3.16982	5.79212e-13
Solyc10g078720.2	Myb family transcription factor APL	6.39243	5.83169e-13
Solyc02g072150.3	Trehalose-6-phosphate synthase	1.67673	6.84316e-13
Solyc08g082120.2	Methanol inducible protein	4.06477	2.40484e-12
Solyc09g014990.3	WRKY transcription factor 33	3.28178	3.19905e-12
Solyc01g105070.3	LECEVI16G peroxidase precursor	3.29373	5.43082e-12
Solyc02g085010.1	hypothetical protein	3.07647	6.2348e-12
Solyc08g080650.2	PATHOGENESIS RELATED PROTEIN P23	2.22456	6.56758e-12
Solyc03g031940.3	AMP-dependent synthetase/ligase;ontology_term	1.298	2.00537e-11
Solyc02g079780.1	hypothetical protein	1.86343	2.00537e-11
Solyc04g011670.3	Transcription factor TGA7	1.85051	2.05543e-11
Solyc07g053750.1	Zinc finger transcription factor 50	3.47486	2.56557e-11
Solyc08g078190.1	Ethylene-responsive transcription factor 5	2.79506	2.57512e-11
Solyc06g074500.2	DUF868 domain-containing protein	1.567	3.11876e-11
Solyc05g007220.3	F-box/kelch-repeat protein	1.36164	3.20058e-11
Solyc07g042490.1	Auxin responsive SAUR protein	2.30222	4.27508e-11
Solyc08g077900.3	Expansin-like B1	2.53568	4.41874e-11
Solyc04g080130.3	Zinc finger protein	1.67404	5.20868e-11
Solyc04g074400.1	Protein EXORDIUM	2.61165	6.33967e-11
Solyc04g063245.1	Cytochrome	2.30293	8.72833e-11
Solyc07g063420.3	NAC domain-containing protein	5.15767	8.89386e-11
Solyc11g020290.2	WD-40 repeat-containing protein MSI1	3.32915	1.11501e-10
Solyc11g051160.2	Patellin-1	1.26199	1.13236e-10
Solyc07g008020.3	auxin-regulated 35	1.90929	1.14804e-10
Solyc03g083490.3	DUF1442 domain-containing protein	4.16865	1.48468e-10
Solyc02g079240.1	Unknown protein	4.86545	1.51841e-10
Solyc00g164680.2	ABC transporter G family member	2.605	1.62407e-10
Solyc09g075710.2	Alpha/beta-Hydrolases superfamily protein	1.47369	1.84221e-10
Solyc04g078060.1	transmembrane protein	2.64604	3.72196e-10
Solyc11g056670.2	Cytochrome P450	2.3064	4.11022e-10
Solyc04g076220.3	AT-hook motif nuclear-localized protein	2.04996	6.57687e-10
Solyc01g105660.3	2-oxoglutarate (2OG) and Fe(II)-dependent oxygenase superfamily protein	2.54451	7.56408e-10
Solyc04g077240.3	SlBCAT6	4.94469	1.10095e-09
Solyc04g076990.3	Receptor-like protein kinase	1.673	1.25709e-09
Solyc06g060680.2	Protein kinase superfamily protein	3.04958	1.25856e-09
Solyc06g005500.3	tomato protein kinase 1b	1.0648	1.57725e-09
Solyc05g013880.1	Transducin/WD40 repeat-like superfamily protein	3.59224	1.70779e-09
Solyc02g084910.3	P-loop containing nucleoside triphosphate hydrolases superfamily protein	3.35656	1.83594e-09
Solyc02g083120.2	DUF241 domain-containing protein	2.93174	2.17365e-09
Solyc04g077980.1	C2H2-type zinc finger protein	3.38576	2.61816e-09
Solyc01g080990.3	S-adenosyl-L-methionine-dependent methyltransferases superfamily protein	2.74658	3.4226e-09
Solyc06g068540.3	ATP-dependent DNA helicase	1.04795	3.4226e-09
Solyc06g053670.1	Enoyl-CoA delta isomerase 2, peroxisomal	1.68766	4.41643e-09
Solyc10g086280.2	heavy metal-associated isoprenylated plant protein 3-like	2.69759	4.47684e-09
Solyc12g005300.2	Chlorophyllase 2,Pfam:PF12740	1.85337	5.65535e-09
Solyc03g026270.2	CRT binding factor 3	4.62556	5.69173e-09
Solyc06g071990.3	P-loop containing nucleoside triphosphate hydrolases superfamily protein	1.71765	5.81265e-09
Solyc02g094110.1	Cytochrome P450	8.64338	6.16093e-09
Solyc12g056850.2	Chaperone protein DnaJ	1.32321	6.24832e-09
Solyc05g013530.3	Octicosapeptide/phox/Bem1p domain kinase superfamily protein	2.30416	9.59739e-09
Solyc08g078840.3	Root meristem growth factor 6	2.97168	9.59739e-09
Solyc11g012980.1	Ethylene-responsive transcription factor	7.89717	1.01376e-08
Solyc09g092330.2	UDP-glucuronate 4-epimerase 4	1.30206	1.3321e-08
Solyc12g089240.2	B-box zinc finger protein 22	1.93946	1.35757e-08
Solyc06g075780.2	Zinc finger protein	4.3441	1.40798e-08
Solyc06g010033.1	MLO-like protein	1.57872	1.47904e-08
Solyc07g056000.3	Xyloglucan endotransglucosylase/hydrolase	5.03731	1.52335e-08
Solyc06g066770.1	F-box/kelch-repeat protein	1.97053	1.70349e-08
Solyc06g060700.1	Inactive serine/threonine-protein kinase	3.56616	2.30372e-08
Solyc12g045030.2	NAD(P)-binding Rossmann-fold superfamily protein	1.62733	2.3945e-08
Solyc04g051510.1	curl-3	0.756241	2.7821e-08
Solyc04g054690.3	ascorbate oxidase	3.10571	2.79186e-08
Solyc11g051060.2	GDSL esterase/lipase	3.79257	3.04967e-08
Solyc02g064690.3	Acyl-CoA N-acyltransferases (NAT) superfamily protein	2.76713	3.37821e-08
Solyc06g072350.3	CASP-like protein	1.73253	3.43689e-08
Solyc01g096510.2	Sigma factor binding protein 1, chloroplastic	2.87917	3.53283e-08
Solyc03g111100.1	At3g48510	3.99092	3.7791e-08
Solyc04g071040.3	Regulator of chromosome condensation (RCC1) family protein	0.787565	3.83193e-08
Solyc02g080050.2	Cysteine-rich receptor-like protein kinase	1.15341	4.50717e-08
Solyc08g076870.1	DUF740 domain-containing protein	1.82683	4.58736e-08
Solyc06g060830.3	Homeobox-leucine zipper protein HAT2	2.62353	5.50912e-08
Solyc03g115540.2	bHLH transcription factor 024	1.76934	6.18668e-08
Solyc07g052207.1	Glycine-rich cell wall structural protein 1	2.06571	6.45647e-08
Solyc09g018170.3	MAP kinase kinase kinase 70	1.55156	7.29636e-08
Solyc02g084850.3	Abscisic acid and environmental stress-inducible protein TAS14	7.36063	1.00341e-07
Solyc02g083670.3	Histidine kinase 1	1.18579	1.0202e-07
Solyc01g066430.3	RING-H2 finger protein ATL2-like	2.32229	1.13422e-07
Solyc01g107190.3	LOB domain-containing protein 38	1.31028	1.26409e-07
Solyc02g064960.3	APETALA2b	1.07125	1.50799e-07
Solyc03g006030.3	LRR receptor-like serine/threonine-protein kinase EFR	1.01686	1.51578e-07
Solyc09g011710.3	Class I heat shock protein	2.1773	1.51771e-07
Solyc10g055800.2	Chitinase	1.22747	1.59728e-07
Solyc01g107170.2	Zinc finger protein	3.71901	1.66752e-07
Solyc12g099120.2	Abscisic acid induced MYB1	3.36402	1.79101e-07
Solyc07g052480.3	isocitrate lyase LEU18678	1.12031	2.35777e-07
Solyc03g025190.3	anthocyanin permease	0.990316	2.59861e-07
Solyc06g034290.3	Glycerol-3-phosphate transporter 1-like protein	1.90188	2.71356e-07
Solyc03g083120.2	gamma-irradiation and mitomycin c induced 1	2.27342	2.75621e-07
Solyc01g108710.3	Unknown protein	2.99552	3.34162e-07
Solyc02g091990.3	1-aminocyclopropane-1-carboxylate synthase 3	4.18158	3.96044e-07
Solyc08g080540.3	Heat stress transcription factor B-2b	2.36611	4.24393e-07
Solyc07g051820.3	Cellulose synthase	1.91793	4.31193e-07
Solyc01g079580.3	Tetratricopeptide repeat (TPR)-like superfamily protein	1.33142	4.73696e-07
Solyc01g079600.3	Alpha/beta-Hydrolases superfamily protein	1.96329	4.9186e-07
Solyc05g056030.3	Patatin	1.62305	4.97055e-07
Solyc01g107980.3	RING-type E3 ubiquitin transferase	2.03788	5.05591e-07
Solyc09g075860.3	Lipoxygenase	1.40424	6.05092e-07
Solyc03g117980.3	whitefly-induced gp91-phox	2.23461	6.29808e-07
Solyc07g051840.3	WRKY transcription factor 6	1.91725	6.47902e-07
Solyc08g065940.3	Zinc finger CCCH domain-containing protein 20	1.24973	7.02897e-07
Solyc02g065570.1	DVL1	1.68237	7.23018e-07
Solyc03g095310.3	Cytochrome P450	1.53031	7.51696e-07
Solyc03g025720.3	Oxalate--CoA ligase	1.87978	7.59322e-07
Solyc01g109500.3	BURP domain-containing protein	1.54907	7.6623e-07
Solyc05g051530.3	ABC transporter G family member 11	2.56542	7.69715e-07
Solyc08g079080.3	Acid beta-fructofuranosidase	3.77578	7.72176e-07
Solyc06g048820.1	Wound-induced protein 1	2.13523	7.95143e-07
Solyc08g076860.3	PLATZ transcription factor family protein	1.3158	8.62493e-07
Solyc03g034410.1	DUF4228 domain-containing protein	6.78686	8.67649e-07
Solyc10g049630.2	Protein phosphatase 2C family protein	2.85862	9.35465e-07
Solyc01g105370.3	2-nitropropane dioxygenase-like protein	1.23551	1.0125e-06
Solyc01g094910.3	ferric-chelate reductase	1.35837	1.17927e-06
Solyc11g044910.2	Beta-D-xylosidase 4	2.4327	1.20573e-06
Solyc08g080670.2	Pathogenesis-related 5-like protein	3.31871	1.26138e-06
