# Supplementary material for: The VIL gene CRAWLING ELEPHANT controls maturation and differentiation in tomato via polycomb silencing
Source: PLoS Genet. 2022 Mar 7;18(3):e1009633. doi: 10.1371/journal.pgen.1009633 (PMC8939788; doi:10.1371/journal.pgen.1009633)
Supplement: S7 Table — (XLSX) [file pgen.1009633.s012.xlsx]

## Sheet: Sheet1
	differentiation genes	morphogenesis genes	crel-lost	upregulated in crel	downregulated in crel
	1451	1824	4242	431	265
crel-gained	16	19	86	9	9			crel gained and differentiation		crel gained and morphogenesis
881								Set1: 1451		Set1: 1824
differentiation genes		0	171	21	43			Set2: 881		Set2: 881
1451								Overlap: 16		Overlap: 19
morphogenesis genes			228	32	26			Total number of genes: 35825		Total number of genes: 35825
1824
crel-lost				134	32			Representation factor: 0.4		Representation factor: 0.4
4242								p < 1.257e-04		p < 6.079e-06
upregulated in crel					0
431								significantly less genes then expected		significantly less genes then expected
								crel lost and differentiation		crel lost and morphogenesis
								Set1: 4242		Set1: 4242
								Set2: 1451		Set2: 1824
								Overlap: 171		Overlap: 228
								Total number of genes: 35825		Total number of genes: 35825
								Representation factor: 1.0		Representation factor: 1.1
								p < 0.494		p < 0.195
								not significant		not significant
								upregulated in crel and differentiation		upregulated in crel and morphogenesis
								Set1: 431		Set1: 431
								Set2: 1451		Set2: 1824
								Overlap: 21		Overlap: 32
								Total number of genes: 35825		Total number of genes: 35825
								Representation factor: 1.2		Representation factor: 1.5
								p < 0.222		p < 0.022
								not significant		significantly more genes then expected
								downregulated in crel and differentiation		downregulated in crel and morphogenesis
								Set1: 265		Set1: 265
								Set2: 1451		Set2: 1824
								Overlap: 43		Overlap: 26
								Total number of genes: 35825		Total number of genes: 35825
								Representation factor: 4.0		Representation factor: 1.9
								p < 8.509e-15		p < 0.001
								significantly more genes then expected		significantly more genes then expected
